# Supplementary material for: Illuminating links between cis-regulators and trans-acting variants in the human prefrontal cortex
Source: Genome Med. 2022 Nov 24;14:133. doi: 10.1186/s13073-022-01133-8 (PMC9685876; doi:10.1186/s13073-022-01133-8)
Supplement: Supplementary file 2 — Additional file 2. trans-eQTLs with pooled FDR<0.05 in DLPFC. [file 13073_2022_1133_MOESM2_ESM.txt]

pid	chr	start	vid	vchr	vpos	npval	dummy	slope	order	fdr
ENSG00000122497	chr1	148025848	1:121283476	chr1	121283476	4.36364e-84	-1	0.488514	1	6.97875441009656e-74
ENSG00000122497	chr1	148025848	1:121242495	chr1	121242495	1.93624e-83	-1	0.486837	2	1.54831097879355e-73
ENSG00000122497	chr1	148025848	1:121242137	chr1	121242137	4.72818e-83	-1	0.485827	3	2.52058732516357e-73
ENSG00000122497	chr1	148025848	1:121293437	chr1	121293437	6.8932e-83	-1	0.4854	4	2.75606774961257e-73
ENSG00000205035	chr11	49580098	11:54862178	chr11	54862178	1.4129e-80	-1	0.479301	5	4.51929219918482e-71
ENSG00000122497	chr1	148025848	1:121286901	chr1	121286901	7.21039e-78	-1	0.471995	6	1.92192531201077e-68
ENSG00000205035	chr11	49580098	11:54795118	chr11	54795118	1.21644e-77	-1	0.471374	7	2.77921185544239e-68
ENSG00000205035	chr11	49580098	11:54798190	chr11	54798190	1.21644e-77	-1	0.471374	8	2.4318103735121e-68
ENSG00000205035	chr11	49580098	11:54799851	chr11	54799851	1.21644e-77	-1	0.471374	9	2.16160922089964e-68
ENSG00000205035	chr11	49580098	11:54799991	chr11	54799991	1.21644e-77	-1	0.471374	10	1.94544829880968e-68
ENSG00000205035	chr11	49580098	11:54800112	chr11	54800112	1.21644e-77	-1	0.471374	11	1.76858936255425e-68
ENSG00000205035	chr11	49580098	11:54800918	chr11	54800918	1.21644e-77	-1	0.471374	12	1.62120691567473e-68
ENSG00000205035	chr11	49580098	11:54802000	chr11	54802000	1.21644e-77	-1	0.471374	13	1.49649869139206e-68
ENSG00000205035	chr11	49580098	11:54802755	chr11	54802755	1.21644e-77	-1	0.471374	14	1.3896059277212e-68
ENSG00000205035	chr11	49580098	11:54804311	chr11	54804311	1.21644e-77	-1	0.471374	15	1.29696553253978e-68
ENSG00000205035	chr11	49580098	11:54804955	chr11	54804955	1.21644e-77	-1	0.471374	16	1.21590518675605e-68
ENSG00000205035	chr11	49580098	11:54807491	chr11	54807491	1.21644e-77	-1	0.471374	17	1.14438135224099e-68
ENSG00000205035	chr11	49580098	11:54807549	chr11	54807549	1.21644e-77	-1	0.471374	18	1.08080461044982e-68
ENSG00000205035	chr11	49580098	11:54809051	chr11	54809051	1.21644e-77	-1	0.471374	19	1.02392015726825e-68
ENSG00000205035	chr11	49580098	11:54947527	chr11	54947527	1.21644e-77	-1	0.471374	20	9.72724149404838e-69
ENSG00000205035	chr11	49580098	11:54948374	chr11	54948374	1.21644e-77	-1	0.471374	21	9.26403951814132e-69
ENSG00000205035	chr11	49580098	11:54983618	chr11	54983618	1.21644e-77	-1	0.471374	22	8.84294681277126e-69
ENSG00000205035	chr11	49580098	11:54984194	chr11	54984194	1.21644e-77	-1	0.471374	23	8.4584708643899e-69
ENSG00000205035	chr11	49580098	11:54985498	chr11	54985498	1.21644e-77	-1	0.471374	24	8.10603457837365e-69
ENSG00000205035	chr11	49580098	11:54986601	chr11	54986601	1.21644e-77	-1	0.471374	25	7.7817931952387e-69
ENSG00000205035	chr11	49580098	11:54987220	chr11	54987220	1.21644e-77	-1	0.471374	26	7.48249345696029e-69
ENSG00000205035	chr11	49580098	11:54987300	chr11	54987300	1.21644e-77	-1	0.471374	27	7.20536406966547e-69
ENSG00000205035	chr11	49580098	11:54991465	chr11	54991465	1.21644e-77	-1	0.471374	28	6.94802963860599e-69
ENSG00000205035	chr11	49580098	11:54992369	chr11	54992369	1.21644e-77	-1	0.471374	29	6.70844240968854e-69
ENSG00000205035	chr11	49580098	11:54992712	chr11	54992712	1.21644e-77	-1	0.471374	30	6.48482766269892e-69
ENSG00000205035	chr11	49580098	11:54992965	chr11	54992965	1.21644e-77	-1	0.471374	31	6.2756396735796e-69
ENSG00000205035	chr11	49580098	11:54995357	chr11	54995357	1.21644e-77	-1	0.471374	32	6.07952593378024e-69
ENSG00000205035	chr11	49580098	11:54995970	chr11	54995970	1.21644e-77	-1	0.471374	33	5.89529787518084e-69
ENSG00000205035	chr11	49580098	11:54996199	chr11	54996199	1.21644e-77	-1	0.471374	34	5.72190676120493e-69
ENSG00000205035	chr11	49580098	11:54996949	chr11	54996949	1.21644e-77	-1	0.471374	35	5.55842371088479e-69
ENSG00000205035	chr11	49580098	11:54998850	chr11	54998850	1.21644e-77	-1	0.471374	36	5.4040230522491e-69
ENSG00000205035	chr11	49580098	11:54999425	chr11	54999425	1.21644e-77	-1	0.471374	37	5.25796837516129e-69
ENSG00000205035	chr11	49580098	11:54999756	chr11	54999756	1.21644e-77	-1	0.471374	38	5.11960078634125e-69
ENSG00000205035	chr11	49580098	11:55001891	chr11	55001891	1.21644e-77	-1	0.471374	39	4.98832897130686e-69
ENSG00000205035	chr11	49580098	11:55002332	chr11	55002332	1.21644e-77	-1	0.471374	40	4.86362074702419e-69
ENSG00000205035	chr11	49580098	11:55003433	chr11	55003433	1.21644e-77	-1	0.471374	41	4.74499585075531e-69
ENSG00000205035	chr11	49580098	11:55004111	chr11	55004111	1.21644e-77	-1	0.471374	42	4.63201975907066e-69
ENSG00000205035	chr11	49580098	11:55006103	chr11	55006103	1.21644e-77	-1	0.471374	43	4.52429836932483e-69
ENSG00000205035	chr11	49580098	11:55010844	chr11	55010844	1.21644e-77	-1	0.471374	44	4.42147340638563e-69
ENSG00000205035	chr11	49580098	11:55011620	chr11	55011620	1.21644e-77	-1	0.471374	45	4.32321844179928e-69
ENSG00000205035	chr11	49580098	11:55011757	chr11	55011757	1.21644e-77	-1	0.471374	46	4.22923543219495e-69
ENSG00000205035	chr11	49580098	11:55017958	chr11	55017958	1.21644e-77	-1	0.471374	47	4.13925169959506e-69
ENSG00000205035	chr11	49580098	11:55019028	chr11	55019028	1.21644e-77	-1	0.471374	48	4.05301728918683e-69
ENSG00000205035	chr11	49580098	11:55027955	chr11	55027955	1.21644e-77	-1	0.471374	49	3.97030265063199e-69
ENSG00000205035	chr11	49580098	11:55028792	chr11	55028792	1.21644e-77	-1	0.471374	50	3.89089659761935e-69
ENSG00000205035	chr11	49580098	11:55039749	chr11	55039749	1.21644e-77	-1	0.471374	51	3.81460450746995e-69
ENSG00000122497	chr1	148025848	1:121272544	chr1	121272544	6.86371e-77	-1	0.469311	52	2.11098225828947e-68
ENSG00000205035	chr11	49580098	11:54810605	chr11	54810605	7.10505e-77	-1	0.46927	53	2.14397773078908e-68
ENSG00000205035	chr11	49580098	11:54812147	chr11	54812147	7.10505e-77	-1	0.46927	54	2.10427443947818e-68
ENSG00000205035	chr11	49580098	11:54812253	chr11	54812253	7.10505e-77	-1	0.46927	55	2.06601490421494e-68
ENSG00000205035	chr11	49580098	11:54813850	chr11	54813850	7.10505e-77	-1	0.46927	56	2.02912178092538e-68
ENSG00000205035	chr11	49580098	11:54817760	chr11	54817760	7.10505e-77	-1	0.46927	57	1.99352315318985e-68
ENSG00000205035	chr11	49580098	11:54820200	chr11	54820200	7.10505e-77	-1	0.46927	58	1.95915206434175e-68
ENSG00000205035	chr11	49580098	11:54823902	chr11	54823902	7.10505e-77	-1	0.46927	59	1.92594609714952e-68
ENSG00000122497	chr1	148025848	1:121273510	chr1	121273510	1.13305e-76	-1	0.468711	60	3.02013826543891e-68
ENSG00000205035	chr11	49580098	11:54926018	chr11	54926018	1.89245e-76	-1	0.468095	61	4.96162092055017e-68
ENSG00000205035	chr11	49580098	11:54926317	chr11	54926317	1.89245e-76	-1	0.468095	62	4.88159477667033e-68
ENSG00000205035	chr11	49580098	11:54926793	chr11	54926793	1.89245e-76	-1	0.468095	63	4.80410914529461e-68
ENSG00000205035	chr11	49580098	11:54930963	chr11	54930963	1.89245e-76	-1	0.468095	64	4.72904493989938e-68
ENSG00000205035	chr11	49580098	11:54931514	chr11	54931514	1.89245e-76	-1	0.468095	65	4.65629040236247e-68
ENSG00000205035	chr11	49580098	11:54932366	chr11	54932366	1.89245e-76	-1	0.468095	66	4.58574054778122e-68
ENSG00000205035	chr11	49580098	11:54935641	chr11	54935641	1.89245e-76	-1	0.468095	67	4.51729665900837e-68
ENSG00000205035	chr11	49580098	11:54943081	chr11	54943081	1.89245e-76	-1	0.468095	68	4.45086582578765e-68
ENSG00000205035	chr11	49580098	11:54943115	chr11	54943115	1.89245e-76	-1	0.468095	69	4.38636052396464e-68
ENSG00000205035	chr11	49580098	11:54943203	chr11	54943203	1.89245e-76	-1	0.468095	70	4.32369823076515e-68
ENSG00000205035	chr11	49580098	11:54944610	chr11	54944610	1.89245e-76	-1	0.468095	71	4.26280107258536e-68
ENSG00000205035	chr11	49580098	11:54945640	chr11	54945640	1.89245e-76	-1	0.468095	72	4.20359550213278e-68
ENSG00000205035	chr11	49580098	11:54826410	chr11	54826410	2.221e-75	-1	0.465122	73	4.86580499176836e-67
ENSG00000205035	chr11	49580098	11:54828312	chr11	54828312	2.221e-75	-1	0.465122	74	4.80005087025797e-67
ENSG00000205035	chr11	49580098	11:54828661	chr11	54828661	2.221e-75	-1	0.465122	75	4.73605019198787e-67
ENSG00000205035	chr11	49580098	11:54829356	chr11	54829356	2.221e-75	-1	0.465122	76	4.67373374209329e-67
ENSG00000205035	chr11	49580098	11:54830021	chr11	54830021	2.221e-75	-1	0.465122	77	4.61303590128688e-67
ENSG00000205035	chr11	49580098	11:54830100	chr11	54830100	2.221e-75	-1	0.465122	78	4.55389441537295e-67
ENSG00000205035	chr11	49580098	11:54833694	chr11	54833694	2.221e-75	-1	0.465122	79	4.49625018226696e-67
ENSG00000205035	chr11	49580098	11:54834545	chr11	54834545	2.221e-75	-1	0.465122	80	4.44004705498862e-67
ENSG00000205035	chr11	49580098	11:54838621	chr11	54838621	2.221e-75	-1	0.465122	81	4.38523165924803e-67
ENSG00000205035	chr11	49580098	11:54838705	chr11	54838705	2.221e-75	-1	0.465122	82	4.33175322437915e-67
ENSG00000205035	chr11	49580098	11:54839925	chr11	54839925	2.221e-75	-1	0.465122	83	4.27956342649506e-67
ENSG00000205035	chr11	49580098	11:54840579	chr11	54840579	2.221e-75	-1	0.465122	84	4.22861624284631e-67
ENSG00000205035	chr11	49580098	11:54841706	chr11	54841706	2.221e-75	-1	0.465122	85	4.17886781645988e-67
ENSG00000205035	chr11	49580098	11:55023274	chr11	55023274	3.71801e-75	-1	0.464496	86	6.91418671703224e-67
ENSG00000205035	chr11	49580098	11:55026400	chr11	55026400	3.71801e-75	-1	0.464496	87	6.83471330649164e-67
ENSG00000205035	chr11	49580098	11:55026616	chr11	55026616	3.71801e-75	-1	0.464496	88	6.75704610982696e-67
ENSG00000205035	chr11	49580098	11:55029499	chr11	55029499	3.71801e-75	-1	0.464496	89	6.68112424342441e-67
ENSG00000205035	chr11	49580098	11:55044954	chr11	55044954	3.71801e-75	-1	0.464496	90	6.60688952960859e-67
ENSG00000205035	chr11	49580098	11:55047660	chr11	55047660	3.71801e-75	-1	0.464496	91	6.53428634796454e-67
ENSG00000205035	chr11	49580098	11:55048161	chr11	55048161	3.71801e-75	-1	0.464496	92	6.46326149635623e-67
ENSG00000205035	chr11	49580098	11:55049024	chr11	55049024	3.71801e-75	-1	0.464496	93	6.39376406091154e-67
ENSG00000205035	chr11	49580098	11:55050596	chr11	55050596	3.71801e-75	-1	0.464496	94	6.32574529430609e-67
ENSG00000205035	chr11	49580098	11:55051017	chr11	55051017	3.71801e-75	-1	0.464496	95	6.25915850173445e-67
ENSG00000205035	chr11	49580098	11:55051679	chr11	55051679	3.71801e-75	-1	0.464496	96	6.19395893400805e-67
ENSG00000205035	chr11	49580098	11:55052174	chr11	55052174	3.71801e-75	-1	0.464496	97	6.1301036872657e-67
ENSG00000205035	chr11	49580098	11:55052775	chr11	55052775	3.71801e-75	-1	0.464496	98	6.06755160882421e-67
ENSG00000205035	chr11	49580098	11:55053732	chr11	55053732	3.71801e-75	-1	0.464496	99	6.00626320873508e-67
ENSG00000205035	chr11	49580098	11:55054487	chr11	55054487	3.71801e-75	-1	0.464496	100	5.94620057664773e-67
ENSG00000205035	chr11	49580098	11:55056082	chr11	55056082	3.71801e-75	-1	0.464496	101	5.88732730361161e-67
ENSG00000205035	chr11	49580098	11:55057172	chr11	55057172	3.71801e-75	-1	0.464496	102	5.82960840847817e-67
ENSG00000205035	chr11	49580098	11:55059965	chr11	55059965	3.71801e-75	-1	0.464496	103	5.77301026859003e-67
ENSG00000205035	chr11	49580098	11:55060218	chr11	55060218	3.71801e-75	-1	0.464496	104	5.71750055446897e-67
ENSG00000205035	chr11	49580098	11:55065607	chr11	55065607	3.71801e-75	-1	0.464496	105	5.66304816823593e-67
ENSG00000205035	chr11	49580098	11:55069620	chr11	55069620	3.71801e-75	-1	0.464496	106	5.60962318551673e-67
ENSG00000205035	chr11	49580098	11:55070074	chr11	55070074	3.71801e-75	-1	0.464496	107	5.55719680060535e-67
ENSG00000205035	chr11	49580098	11:55070442	chr11	55070442	3.71801e-75	-1	0.464496	108	5.50574127467382e-67
ENSG00000205035	chr11	49580098	11:55071469	chr11	55071469	3.71801e-75	-1	0.464496	109	5.45522988683278e-67
ENSG00000205035	chr11	49580098	11:55072772	chr11	55072772	3.71801e-75	-1	0.464496	110	5.40563688786157e-67
ENSG00000205035	chr11	49580098	11:55073536	chr11	55073536	3.71801e-75	-1	0.464496	111	5.35693745643939e-67
ENSG00000205035	chr11	49580098	11:55079317	chr11	55079317	3.71801e-75	-1	0.464496	112	5.30910765772119e-67
ENSG00000205035	chr11	49580098	11:55080015	chr11	55080015	3.71801e-75	-1	0.464496	113	5.26212440411303e-67
ENSG00000205035	chr11	49580098	11:55082332	chr11	55082332	3.71801e-75	-1	0.464496	114	5.21596541811204e-67
ENSG00000205035	chr11	49580098	11:55082859	chr11	55082859	3.71801e-75	-1	0.464496	115	5.17060919708498e-67
ENSG00000205035	chr11	49580098	11:55090181	chr11	55090181	3.71801e-75	-1	0.464496	116	5.12603497986873e-67
ENSG00000205035	chr11	49580098	11:55090283	chr11	55090283	3.71801e-75	-1	0.464496	117	5.08222271508353e-67
ENSG00000205035	chr11	49580098	11:55093248	chr11	55093248	3.71801e-75	-1	0.464496	118	5.0391530310574e-67
ENSG00000205035	chr11	49580098	11:55097547	chr11	55097547	3.71801e-75	-1	0.464496	119	4.996807207267e-67
ENSG00000205035	chr11	49580098	11:55098379	chr11	55098379	3.71801e-75	-1	0.464496	120	4.95516714720644e-67
ENSG00000205035	chr11	49580098	11:55100878	chr11	55100878	3.71801e-75	-1	0.464496	121	4.91421535260143e-67
ENSG00000205035	chr11	49580098	11:55101380	chr11	55101380	3.71801e-75	-1	0.464496	122	4.87393489889158e-67
ENSG00000205035	chr11	49580098	11:55101588	chr11	55101588	3.71801e-75	-1	0.464496	123	4.83430941190872e-67
ENSG00000205035	chr11	49580098	11:55115611	chr11	55115611	3.71801e-75	-1	0.464496	124	4.79532304568365e-67
ENSG00000205035	chr11	49580098	11:55118187	chr11	55118187	3.71801e-75	-1	0.464496	125	4.75696046131818e-67
ENSG00000205035	chr11	49580098	11:55118509	chr11	55118509	3.71801e-75	-1	0.464496	126	4.71920680686328e-67
ENSG00000205035	chr11	49580098	11:55122112	chr11	55122112	3.71801e-75	-1	0.464496	127	4.68204769814782e-67
ENSG00000205035	chr11	49580098	11:55123489	chr11	55123489	3.71801e-75	-1	0.464496	128	4.64546920050604e-67
ENSG00000205035	chr11	49580098	11:55132783	chr11	55132783	3.71801e-75	-1	0.464496	129	4.60945781135483e-67
ENSG00000205035	chr11	49580098	11:55133779	chr11	55133779	3.71801e-75	-1	0.464496	130	4.57400044357518e-67
ENSG00000205035	chr11	49580098	11:55134202	chr11	55134202	3.71801e-75	-1	0.464496	131	4.53908440965475e-67
ENSG00000205035	chr11	49580098	11:55134486	chr11	55134486	3.71801e-75	-1	0.464496	132	4.50469740655131e-67
ENSG00000205035	chr11	49580098	11:55134613	chr11	55134613	3.71801e-75	-1	0.464496	133	4.47082750123889e-67
ENSG00000205035	chr11	49580098	11:55135019	chr11	55135019	3.71801e-75	-1	0.464496	134	4.43746311690129e-67
ENSG00000205035	chr11	49580098	11:55135053	chr11	55135053	3.71801e-75	-1	0.464496	135	4.40459301973906e-67
ENSG00000205035	chr11	49580098	11:55135105	chr11	55135105	3.71801e-75	-1	0.464496	136	4.37220630635862e-67
ENSG00000205035	chr11	49580098	11:55135689	chr11	55135689	3.71801e-75	-1	0.464496	137	4.34029239171367e-67
ENSG00000205035	chr11	49580098	11:55137386	chr11	55137386	3.71801e-75	-1	0.464496	138	4.30884099757082e-67
ENSG00000205035	chr11	49580098	11:55137715	chr11	55137715	3.71801e-75	-1	0.464496	139	4.27784214147319e-67
ENSG00000205035	chr11	49580098	11:55138710	chr11	55138710	3.71801e-75	-1	0.464496	140	4.24728612617695e-67
ENSG00000205035	chr11	49580098	11:55139994	chr11	55139994	3.71801e-75	-1	0.464496	141	4.2171635295374e-67
ENSG00000205035	chr11	49580098	11:55141298	chr11	55141298	3.71801e-75	-1	0.464496	142	4.18746519482234e-67
ENSG00000205035	chr11	49580098	11:55142112	chr11	55142112	3.71801e-75	-1	0.464496	143	4.15818222143198e-67
ENSG00000205035	chr11	49580098	11:55145361	chr11	55145361	3.71801e-75	-1	0.464496	144	4.12930595600537e-67
ENSG00000205035	chr11	49580098	11:55146719	chr11	55146719	3.71801e-75	-1	0.464496	145	4.10082798389499e-67
ENSG00000205035	chr11	49580098	11:55147469	chr11	55147469	3.71801e-75	-1	0.464496	146	4.0727401209916e-67
ENSG00000205035	chr11	49580098	11:55125502	chr11	55125502	3.76606e-75	-1	0.46448	147	4.0973107319827e-67
ENSG00000205035	chr11	49580098	11:55129440	chr11	55129440	3.76606e-75	-1	0.46448	148	4.06962620000985e-67
ENSG00000205035	chr11	49580098	11:55129798	chr11	55129798	3.76606e-75	-1	0.46448	149	4.042313272493e-67
ENSG00000205035	chr11	49580098	11:54910407	chr11	54910407	4.05606e-75	-1	0.46439	150	4.32456185090372e-67
ENSG00000205035	chr11	49580098	11:54912552	chr11	54912552	4.05606e-75	-1	0.46439	151	4.2959223684474e-67
ENSG00000205035	chr11	49580098	11:54914349	chr11	54914349	4.05606e-75	-1	0.46439	152	4.26765972128656e-67
ENSG00000205035	chr11	49580098	11:55107980	chr11	55107980	5.41786e-75	-1	0.464038	153	5.6632449817613e-67
ENSG00000205035	chr11	49580098	11:55108992	chr11	55108992	5.41786e-75	-1	0.464038	154	5.62647066369792e-67
ENSG00000205035	chr11	49580098	11:54853818	chr11	54853818	5.58925e-75	-1	0.464	155	5.76701177954602e-67
ENSG00000205035	chr11	49580098	11:54854560	chr11	54854560	5.58925e-75	-1	0.464	156	5.73004375531816e-67
ENSG00000205035	chr11	49580098	11:54856788	chr11	54856788	5.58925e-75	-1	0.464	157	5.69354666133524e-67
ENSG00000205035	chr11	49580098	11:54857689	chr11	54857689	5.58925e-75	-1	0.464	158	5.65751155588375e-67
ENSG00000205035	chr11	49580098	11:54858233	chr11	54858233	5.58925e-75	-1	0.464	159	5.62192972219895e-67
ENSG00000205035	chr11	49580098	11:54861964	chr11	54861964	5.58925e-75	-1	0.464	160	5.5867926614352e-67
ENSG00000205035	chr11	49580098	11:54863390	chr11	54863390	5.58925e-75	-1	0.464	161	5.55209208589834e-67
ENSG00000205035	chr11	49580098	11:54866139	chr11	54866139	5.58925e-75	-1	0.464	162	5.51781991252859e-67
ENSG00000205035	chr11	49580098	11:54866274	chr11	54866274	5.58925e-75	-1	0.464	163	5.48396825662351e-67
ENSG00000205035	chr11	49580098	11:54869775	chr11	54869775	5.58925e-75	-1	0.464	164	5.45052942579044e-67
ENSG00000205035	chr11	49580098	11:54880953	chr11	54880953	5.58925e-75	-1	0.464	165	5.41749591411898e-67
ENSG00000205035	chr11	49580098	11:54883797	chr11	54883797	5.58925e-75	-1	0.464	166	5.38486039656405e-67
ENSG00000205035	chr11	49580098	11:54894772	chr11	54894772	5.58925e-75	-1	0.464	167	5.35261572353073e-67
ENSG00000205035	chr11	49580098	11:54894930	chr11	54894930	5.58925e-75	-1	0.464	168	5.32075491565257e-67
ENSG00000205035	chr11	49580098	11:54900223	chr11	54900223	5.58925e-75	-1	0.464	169	5.28927115875522e-67
ENSG00000205035	chr11	49580098	11:54901489	chr11	54901489	5.58925e-75	-1	0.464	170	5.25815779899784e-67
ENSG00000205035	chr11	49580098	11:54901566	chr11	54901566	5.58925e-75	-1	0.464	171	5.22740833818498e-67
ENSG00000205035	chr11	49580098	11:54903002	chr11	54903002	5.58925e-75	-1	0.464	172	5.19701642924205e-67
ENSG00000205035	chr11	49580098	11:54904354	chr11	54904354	5.58925e-75	-1	0.464	173	5.16697587184759e-67
ENSG00000205035	chr11	49580098	11:54904514	chr11	54904514	5.58925e-75	-1	0.464	174	5.13728060821628e-67
ENSG00000205035	chr11	49580098	11:54905386	chr11	54905386	5.58925e-75	-1	0.464	175	5.10792471902647e-67
ENSG00000205035	chr11	49580098	11:54905513	chr11	54905513	5.58925e-75	-1	0.464	176	5.07890241948655e-67
ENSG00000205035	chr11	49580098	11:54908256	chr11	54908256	5.58925e-75	-1	0.464	177	5.05020805553465e-67
ENSG00000205035	chr11	49580098	11:54916049	chr11	54916049	5.58925e-75	-1	0.464	178	5.02183610016647e-67
ENSG00000205035	chr11	49580098	11:54916246	chr11	54916246	5.58925e-75	-1	0.464	179	4.99378114988621e-67
ENSG00000205035	chr11	49580098	11:54918292	chr11	54918292	5.58925e-75	-1	0.464	180	4.96603792127574e-67
ENSG00000205035	chr11	49580098	11:54921139	chr11	54921139	5.58925e-75	-1	0.464	181	4.93860124767753e-67
ENSG00000205035	chr11	49580098	11:54922520	chr11	54922520	5.58925e-75	-1	0.464	182	4.91146607598699e-67
ENSG00000205035	chr11	49580098	11:54922759	chr11	54922759	5.58925e-75	-1	0.464	183	4.8846274635499e-67
ENSG00000205035	chr11	49580098	11:54923565	chr11	54923565	5.58925e-75	-1	0.464	184	4.85808057516105e-67
ENSG00000205035	chr11	49580098	11:55030994	chr11	55030994	1.79597e-74	-1	0.462575	185	1.55258844870909e-66
ENSG00000205035	chr11	49580098	11:54945880	chr11	54945880	1.83794e-74	-1	0.462547	186	1.58032855184786e-66
ENSG00000205035	chr11	49580098	11:54945983	chr11	54945983	1.83794e-74	-1	0.462547	187	1.57187759702515e-66
ENSG00000205035	chr11	49580098	11:55345286	chr11	55345286	2.31894e-74	-1	0.462262	188	1.97269827041592e-66
ENSG00000205035	chr11	49580098	11:54843203	chr11	54843203	3.2055e-74	-1	0.461865	189	2.71245772503754e-66
ENSG00000205035	chr11	49580098	11:54846271	chr11	54846271	3.2055e-74	-1	0.461865	190	2.69818163174787e-66
ENSG00000205035	chr11	49580098	11:54849654	chr11	54849654	3.2055e-74	-1	0.461865	191	2.68405502634605e-66
ENSG00000205035	chr11	49580098	11:54850932	chr11	54850932	3.2055e-74	-1	0.461865	192	2.67007557308383e-66
ENSG00000205035	chr11	49580098	11:54852015	chr11	54852015	3.2055e-74	-1	0.461865	193	2.65624098462225e-66
ENSG00000205035	chr11	49580098	11:55081930	chr11	55081930	4.22655e-74	-1	0.461526	194	3.48428187920593e-66
ENSG00000205035	chr11	49580098	11:55146142	chr11	55146142	9.14496e-74	-1	0.460577	195	7.50025795097866e-66
ENSG00000205035	chr11	49580098	11:55150606	chr11	55150606	2.78524e-73	-1	0.459201	196	2.27266567908122e-65
ENSG00000205035	chr11	49580098	11:55151822	chr11	55151822	2.78524e-73	-1	0.459201	197	2.26112930507573e-65
ENSG00000205035	chr11	49580098	11:55155797	chr11	55155797	2.78524e-73	-1	0.459201	198	2.2497094601006e-65
ENSG00000205035	chr11	49580098	11:55155815	chr11	55155815	2.78524e-73	-1	0.459201	199	2.23840438743678e-65
ENSG00000205035	chr11	49580098	11:55156173	chr11	55156173	2.78524e-73	-1	0.459201	200	2.2272123654996e-65
ENSG00000205035	chr11	49580098	11:55156941	chr11	55156941	2.78524e-73	-1	0.459201	201	2.21613170696477e-65
ENSG00000205035	chr11	49580098	11:55157872	chr11	55157872	2.78524e-73	-1	0.459201	202	2.20516075792039e-65
ENSG00000205035	chr11	49580098	11:55159324	chr11	55159324	2.78524e-73	-1	0.459201	203	2.19429789704394e-65
ENSG00000205035	chr11	49580098	11:55159677	chr11	55159677	2.78524e-73	-1	0.459201	204	2.18354153480353e-65
ENSG00000205035	chr11	49580098	11:55160040	chr11	55160040	2.78524e-73	-1	0.459201	205	2.17289011268253e-65
ENSG00000205035	chr11	49580098	11:55160192	chr11	55160192	2.78524e-73	-1	0.459201	206	2.16234210242679e-65
ENSG00000205035	chr11	49580098	11:55161513	chr11	55161513	2.78524e-73	-1	0.459201	207	2.15189600531362e-65
ENSG00000205035	chr11	49580098	11:55162223	chr11	55162223	2.78524e-73	-1	0.459201	208	2.14155035144192e-65
ENSG00000205035	chr11	49580098	11:55162378	chr11	55162378	2.78524e-73	-1	0.459201	209	2.13130369904268e-65
ENSG00000205035	chr11	49580098	11:55164192	chr11	55164192	2.78524e-73	-1	0.459201	210	2.12115463380914e-65
ENSG00000205035	chr11	49580098	11:55164515	chr11	55164515	2.78524e-73	-1	0.459201	211	2.11110176824606e-65
ENSG00000205035	chr11	49580098	11:55165573	chr11	55165573	2.78524e-73	-1	0.459201	212	2.10114374103736e-65
ENSG00000205035	chr11	49580098	11:55166058	chr11	55166058	2.78524e-73	-1	0.459201	213	2.09127921643155e-65
ENSG00000205035	chr11	49580098	11:55166394	chr11	55166394	2.78524e-73	-1	0.459201	214	2.08150688364448e-65
ENSG00000205035	chr11	49580098	11:55167389	chr11	55167389	2.78524e-73	-1	0.459201	215	2.0718254562787e-65
ENSG00000205035	chr11	49580098	11:55167773	chr11	55167773	2.78524e-73	-1	0.459201	216	2.06223367175889e-65
ENSG00000205035	chr11	49580098	11:55168405	chr11	55168405	2.78524e-73	-1	0.459201	217	2.05273029078304e-65
ENSG00000205035	chr11	49580098	11:55169003	chr11	55169003	2.78524e-73	-1	0.459201	218	2.04331409678862e-65
ENSG00000205035	chr11	49580098	11:55169024	chr11	55169024	2.78524e-73	-1	0.459201	219	2.03398389543342e-65
ENSG00000205035	chr11	49580098	11:55170016	chr11	55170016	2.78524e-73	-1	0.459201	220	2.02473851409054e-65
ENSG00000205035	chr11	49580098	11:55170719	chr11	55170719	2.78524e-73	-1	0.459201	221	2.0155768013571e-65
ENSG00000205035	chr11	49580098	11:55171160	chr11	55171160	2.78524e-73	-1	0.459201	222	2.00649762657621e-65
ENSG00000205035	chr11	49580098	11:55171930	chr11	55171930	2.78524e-73	-1	0.459201	223	1.99749987937184e-65
ENSG00000205035	chr11	49580098	11:55172182	chr11	55172182	2.78524e-73	-1	0.459201	224	1.98858246919607e-65
ENSG00000205035	chr11	49580098	11:55172216	chr11	55172216	2.78524e-73	-1	0.459201	225	1.97974432488853e-65
ENSG00000205035	chr11	49580098	11:55172653	chr11	55172653	2.78524e-73	-1	0.459201	226	1.97098439424743e-65
ENSG00000205035	chr11	49580098	11:55172955	chr11	55172955	2.78524e-73	-1	0.459201	227	1.96230164361198e-65
ENSG00000205035	chr11	49580098	11:55173669	chr11	55173669	2.78524e-73	-1	0.459201	228	1.95369505745579e-65
ENSG00000205035	chr11	49580098	11:55174516	chr11	55174516	2.78524e-73	-1	0.459201	229	1.94516363799092e-65
ENSG00000205035	chr11	49580098	11:55174565	chr11	55174565	2.78524e-73	-1	0.459201	230	1.93670640478226e-65
ENSG00000205035	chr11	49580098	11:55175027	chr11	55175027	2.78524e-73	-1	0.459201	231	1.92832239437195e-65
ENSG00000205035	chr11	49580098	11:55175270	chr11	55175270	2.78524e-73	-1	0.459201	232	1.92001065991345e-65
ENSG00000205035	chr11	49580098	11:55175422	chr11	55175422	2.78524e-73	-1	0.459201	233	1.91177027081511e-65
ENSG00000205035	chr11	49580098	11:55175602	chr11	55175602	2.78524e-73	-1	0.459201	234	1.90360031239282e-65
ENSG00000205035	chr11	49580098	11:55178992	chr11	55178992	2.78524e-73	-1	0.459201	235	1.89549988553157e-65
ENSG00000205035	chr11	49580098	11:55180056	chr11	55180056	2.78524e-73	-1	0.459201	236	1.88746810635559e-65
ENSG00000205035	chr11	49580098	11:55180816	chr11	55180816	2.78524e-73	-1	0.459201	237	1.87950410590683e-65
ENSG00000205035	chr11	49580098	11:55182769	chr11	55182769	2.78524e-73	-1	0.459201	238	1.8716070298316e-65
ENSG00000205035	chr11	49580098	11:55183543	chr11	55183543	2.78524e-73	-1	0.459201	239	1.86377603807498e-65
ENSG00000205035	chr11	49580098	11:55183705	chr11	55183705	2.78524e-73	-1	0.459201	240	1.856010304583e-65
ENSG00000205035	chr11	49580098	11:55183759	chr11	55183759	2.78524e-73	-1	0.459201	241	1.84830901701211e-65
ENSG00000205035	chr11	49580098	11:55183893	chr11	55183893	2.78524e-73	-1	0.459201	242	1.84067137644595e-65
ENSG00000205035	chr11	49580098	11:55184196	chr11	55184196	2.78524e-73	-1	0.459201	243	1.83309659711901e-65
ENSG00000205035	chr11	49580098	11:55184667	chr11	55184667	2.78524e-73	-1	0.459201	244	1.82558390614721e-65
ENSG00000205035	chr11	49580098	11:55184859	chr11	55184859	2.78524e-73	-1	0.459201	245	1.81813254326498e-65
ENSG00000205035	chr11	49580098	11:55187201	chr11	55187201	2.78524e-73	-1	0.459201	246	1.81074176056878e-65
ENSG00000205035	chr11	49580098	11:55187647	chr11	55187647	2.78524e-73	-1	0.459201	247	1.80341082226688e-65
ENSG00000205035	chr11	49580098	11:55187947	chr11	55187947	2.78524e-73	-1	0.459201	248	1.79613900443516e-65
ENSG00000205035	chr11	49580098	11:55187973	chr11	55187973	2.78524e-73	-1	0.459201	249	1.78892559477879e-65
ENSG00000205035	chr11	49580098	11:55188559	chr11	55188559	2.78524e-73	-1	0.459201	250	1.78176989239968e-65
ENSG00000205035	chr11	49580098	11:55188580	chr11	55188580	2.78524e-73	-1	0.459201	251	1.7746712075694e-65
ENSG00000205035	chr11	49580098	11:55188818	chr11	55188818	2.78524e-73	-1	0.459201	252	1.76762886150762e-65
ENSG00000205035	chr11	49580098	11:55189935	chr11	55189935	2.78524e-73	-1	0.459201	253	1.76064218616569e-65
ENSG00000205035	chr11	49580098	11:55191116	chr11	55191116	2.78524e-73	-1	0.459201	254	1.75371052401543e-65
ENSG00000205035	chr11	49580098	11:55192464	chr11	55192464	2.78524e-73	-1	0.459201	255	1.74683322784282e-65
ENSG00000205035	chr11	49580098	11:55192754	chr11	55192754	2.78524e-73	-1	0.459201	256	1.74000966054656e-65
ENSG00000205035	chr11	49580098	11:55192872	chr11	55192872	2.78524e-73	-1	0.459201	257	1.73323919494132e-65
ENSG00000205035	chr11	49580098	11:55193186	chr11	55193186	2.78524e-73	-1	0.459201	258	1.72652121356558e-65
ENSG00000205035	chr11	49580098	11:55193679	chr11	55193679	2.78524e-73	-1	0.459201	259	1.7198551084939e-65
ENSG00000205035	chr11	49580098	11:55194403	chr11	55194403	2.78524e-73	-1	0.459201	260	1.71324028115354e-65
ENSG00000205035	chr11	49580098	11:55195873	chr11	55195873	2.78524e-73	-1	0.459201	261	1.70667614214529e-65
ENSG00000205035	chr11	49580098	11:55196151	chr11	55196151	2.78524e-73	-1	0.459201	262	1.7001621110684e-65
ENSG00000205035	chr11	49580098	11:55197656	chr11	55197656	2.78524e-73	-1	0.459201	263	1.6936976163495e-65
ENSG00000205035	chr11	49580098	11:55198356	chr11	55198356	2.78524e-73	-1	0.459201	264	1.68728209507545e-65
ENSG00000205035	chr11	49580098	11:55198427	chr11	55198427	2.78524e-73	-1	0.459201	265	1.68091499282989e-65
ENSG00000205035	chr11	49580098	11:55198693	chr11	55198693	2.78524e-73	-1	0.459201	266	1.67459576353353e-65
ENSG00000205035	chr11	49580098	11:55199875	chr11	55199875	2.78524e-73	-1	0.459201	267	1.66832386928809e-65
ENSG00000205035	chr11	49580098	11:55200433	chr11	55200433	2.78524e-73	-1	0.459201	268	1.66209878022358e-65
ENSG00000205035	chr11	49580098	11:55200610	chr11	55200610	2.78524e-73	-1	0.459201	269	1.65591997434914e-65
ENSG00000205035	chr11	49580098	11:55202417	chr11	55202417	2.78524e-73	-1	0.459201	270	1.64978693740711e-65
ENSG00000205035	chr11	49580098	11:55202643	chr11	55202643	2.78524e-73	-1	0.459201	271	1.64369916273033e-65
ENSG00000205035	chr11	49580098	11:55204223	chr11	55204223	2.78524e-73	-1	0.459201	272	1.63765615110265e-65
ENSG00000205035	chr11	49580098	11:55205628	chr11	55205628	2.78524e-73	-1	0.459201	273	1.63165741062242e-65
ENSG00000205035	chr11	49580098	11:55206462	chr11	55206462	2.78524e-73	-1	0.459201	274	1.62570245656905e-65
ENSG00000205035	chr11	49580098	11:55206830	chr11	55206830	2.78524e-73	-1	0.459201	275	1.61979081127244e-65
ENSG00000205035	chr11	49580098	11:55207383	chr11	55207383	2.78524e-73	-1	0.459201	276	1.61392200398522e-65
ENSG00000205035	chr11	49580098	11:55208143	chr11	55208143	2.78524e-73	-1	0.459201	277	1.60809557075783e-65
ENSG00000205035	chr11	49580098	11:55209419	chr11	55209419	2.78524e-73	-1	0.459201	278	1.60231105431626e-65
ENSG00000205035	chr11	49580098	11:55209448	chr11	55209448	2.78524e-73	-1	0.459201	279	1.59656800394236e-65
ENSG00000205035	chr11	49580098	11:55210291	chr11	55210291	2.78524e-73	-1	0.459201	280	1.59086597535686e-65
ENSG00000205035	chr11	49580098	11:55211015	chr11	55211015	2.78524e-73	-1	0.459201	281	1.5852045306047e-65
ENSG00000205035	chr11	49580098	11:55211925	chr11	55211925	2.78524e-73	-1	0.459201	282	1.57958323794298e-65
ENSG00000205035	chr11	49580098	11:55212398	chr11	55212398	2.78524e-73	-1	0.459201	283	1.57400167173116e-65
ENSG00000205035	chr11	49580098	11:55212611	chr11	55212611	2.78524e-73	-1	0.459201	284	1.56845941232366e-65
ENSG00000205035	chr11	49580098	11:55213206	chr11	55213206	2.78524e-73	-1	0.459201	285	1.56295604596463e-65
ENSG00000205035	chr11	49580098	11:55216248	chr11	55216248	2.78524e-73	-1	0.459201	286	1.55749116468503e-65
ENSG00000205035	chr11	49580098	11:55218146	chr11	55218146	2.78524e-73	-1	0.459201	287	1.55206436620181e-65
ENSG00000205035	chr11	49580098	11:55219714	chr11	55219714	2.78524e-73	-1	0.459201	288	1.54667525381917e-65
ENSG00000205035	chr11	49580098	11:55221576	chr11	55221576	2.78524e-73	-1	0.459201	289	1.5413234363319e-65
ENSG00000205035	chr11	49580098	11:55221776	chr11	55221776	2.78524e-73	-1	0.459201	290	1.53600852793076e-65
ENSG00000205035	chr11	49580098	11:55224695	chr11	55224695	2.78524e-73	-1	0.459201	291	1.53073014810969e-65
ENSG00000205035	chr11	49580098	11:55224735	chr11	55224735	2.78524e-73	-1	0.459201	292	1.52548792157507e-65
ENSG00000205035	chr11	49580098	11:55224905	chr11	55224905	2.78524e-73	-1	0.459201	293	1.52028147815672e-65
ENSG00000205035	chr11	49580098	11:55225831	chr11	55225831	2.78524e-73	-1	0.459201	294	1.51511045272082e-65
ENSG00000205035	chr11	49580098	11:55225873	chr11	55225873	2.78524e-73	-1	0.459201	295	1.50997448508447e-65
ENSG00000205035	chr11	49580098	11:55225921	chr11	55225921	2.78524e-73	-1	0.459201	296	1.50487321993216e-65
ENSG00000205035	chr11	49580098	11:55226098	chr11	55226098	2.78524e-73	-1	0.459201	297	1.49980630673374e-65
ENSG00000205035	chr11	49580098	11:55226392	chr11	55226392	2.78524e-73	-1	0.459201	298	1.49477339966416e-65
ENSG00000205035	chr11	49580098	11:55227718	chr11	55227718	2.78524e-73	-1	0.459201	299	1.48977415752481e-65
ENSG00000205035	chr11	49580098	11:55228837	chr11	55228837	2.78524e-73	-1	0.459201	300	1.4848082436664e-65
ENSG00000205035	chr11	49580098	11:55230445	chr11	55230445	2.78524e-73	-1	0.459201	301	1.47987532591335e-65
ENSG00000205035	chr11	49580098	11:55230786	chr11	55230786	2.78524e-73	-1	0.459201	302	1.4749750764898e-65
ENSG00000205035	chr11	49580098	11:55233676	chr11	55233676	2.78524e-73	-1	0.459201	303	1.47010717194693e-65
ENSG00000205035	chr11	49580098	11:55233726	chr11	55233726	2.78524e-73	-1	0.459201	304	1.46527129309184e-65
ENSG00000205035	chr11	49580098	11:55233763	chr11	55233763	2.78524e-73	-1	0.459201	305	1.46046712491777e-65
ENSG00000205035	chr11	49580098	11:55233832	chr11	55233832	2.78524e-73	-1	0.459201	306	1.45569435653569e-65
ENSG00000205035	chr11	49580098	11:55234162	chr11	55234162	2.78524e-73	-1	0.459201	307	1.45095268110723e-65
ENSG00000205035	chr11	49580098	11:55234186	chr11	55234186	2.78524e-73	-1	0.459201	308	1.44624179577896e-65
ENSG00000205035	chr11	49580098	11:55235812	chr11	55235812	2.78524e-73	-1	0.459201	309	1.44156140161786e-65
ENSG00000205035	chr11	49580098	11:55238063	chr11	55238063	2.78524e-73	-1	0.459201	310	1.43691120354813e-65
ENSG00000205035	chr11	49580098	11:55238567	chr11	55238567	2.78524e-73	-1	0.459201	311	1.43229091028913e-65
ENSG00000205035	chr11	49580098	11:55238640	chr11	55238640	2.78524e-73	-1	0.459201	312	1.42770023429461e-65
ENSG00000205035	chr11	49580098	11:55239515	chr11	55239515	2.78524e-73	-1	0.459201	313	1.42313889169303e-65
ENSG00000205035	chr11	49580098	11:55240980	chr11	55240980	2.78524e-73	-1	0.459201	314	1.41860660222904e-65
ENSG00000205035	chr11	49580098	11:55242015	chr11	55242015	2.78524e-73	-1	0.459201	315	1.41410308920609e-65
ENSG00000205035	chr11	49580098	11:55242085	chr11	55242085	2.78524e-73	-1	0.459201	316	1.40962807943013e-65
ENSG00000205035	chr11	49580098	11:55242459	chr11	55242459	2.78524e-73	-1	0.459201	317	1.40518130315432e-65
ENSG00000205035	chr11	49580098	11:55242556	chr11	55242556	2.78524e-73	-1	0.459201	318	1.4007624940249e-65
ENSG00000205035	chr11	49580098	11:55242726	chr11	55242726	2.78524e-73	-1	0.459201	319	1.39637138902796e-65
ENSG00000205035	chr11	49580098	11:55243250	chr11	55243250	2.78524e-73	-1	0.459201	320	1.39200772843725e-65
ENSG00000205035	chr11	49580098	11:55243696	chr11	55243696	2.78524e-73	-1	0.459201	321	1.38767125576299e-65
ENSG00000205035	chr11	49580098	11:55245447	chr11	55245447	2.78524e-73	-1	0.459201	322	1.38336171770161e-65
ENSG00000205035	chr11	49580098	11:55245605	chr11	55245605	2.78524e-73	-1	0.459201	323	1.37907886408644e-65
ENSG00000205035	chr11	49580098	11:55245650	chr11	55245650	2.78524e-73	-1	0.459201	324	1.37482244783926e-65
ENSG00000205035	chr11	49580098	11:55246041	chr11	55246041	2.78524e-73	-1	0.459201	325	1.37059222492283e-65
ENSG00000205035	chr11	49580098	11:55246568	chr11	55246568	2.78524e-73	-1	0.459201	326	1.36638795429423e-65
ENSG00000205035	chr11	49580098	11:55247176	chr11	55247176	2.78524e-73	-1	0.459201	327	1.36220939785908e-65
ENSG00000205035	chr11	49580098	11:55252306	chr11	55252306	2.78524e-73	-1	0.459201	328	1.35805632042658e-65
ENSG00000205035	chr11	49580098	11:55253578	chr11	55253578	2.78524e-73	-1	0.459201	329	1.35392848966541e-65
ENSG00000205035	chr11	49580098	11:55253692	chr11	55253692	2.78524e-73	-1	0.459201	330	1.34982567606036e-65
ENSG00000205035	chr11	49580098	11:55254115	chr11	55254115	2.78524e-73	-1	0.459201	331	1.34574765286985e-65
ENSG00000205035	chr11	49580098	11:55255320	chr11	55255320	2.78524e-73	-1	0.459201	332	1.3416941960841e-65
ENSG00000205035	chr11	49580098	11:55256880	chr11	55256880	2.78524e-73	-1	0.459201	333	1.33766508438414e-65
ENSG00000205035	chr11	49580098	11:55257480	chr11	55257480	2.78524e-73	-1	0.459201	334	1.33366009910156e-65
ENSG00000205035	chr11	49580098	11:55257507	chr11	55257507	2.78524e-73	-1	0.459201	335	1.32967902417886e-65
ENSG00000205035	chr11	49580098	11:55257798	chr11	55257798	2.78524e-73	-1	0.459201	336	1.32572164613071e-65
ENSG00000205035	chr11	49580098	11:55258063	chr11	55258063	2.78524e-73	-1	0.459201	337	1.3217877540057e-65
ENSG00000205035	chr11	49580098	11:55258709	chr11	55258709	2.78524e-73	-1	0.459201	338	1.31787713934887e-65
ENSG00000205035	chr11	49580098	11:55260353	chr11	55260353	2.78524e-73	-1	0.459201	339	1.31398959616495e-65
ENSG00000205035	chr11	49580098	11:55260691	chr11	55260691	2.78524e-73	-1	0.459201	340	1.31012492088212e-65
ENSG00000205035	chr11	49580098	11:55261104	chr11	55261104	2.78524e-73	-1	0.459201	341	1.30628291231648e-65
ENSG00000205035	chr11	49580098	11:55261238	chr11	55261238	2.78524e-73	-1	0.459201	342	1.30246337163719e-65
ENSG00000205035	chr11	49580098	11:55262910	chr11	55262910	2.78524e-73	-1	0.459201	343	1.29866610233213e-65
ENSG00000205035	chr11	49580098	11:55263160	chr11	55263160	2.78524e-73	-1	0.459201	344	1.29489091017418e-65
ENSG00000205035	chr11	49580098	11:55263224	chr11	55263224	2.78524e-73	-1	0.459201	345	1.29113760318817e-65
ENSG00000205035	chr11	49580098	11:55263793	chr11	55263793	2.78524e-73	-1	0.459201	346	1.28740599161826e-65
ENSG00000205035	chr11	49580098	11:55263948	chr11	55263948	2.78524e-73	-1	0.459201	347	1.28369588789602e-65
ENSG00000205035	chr11	49580098	11:55264455	chr11	55264455	2.78524e-73	-1	0.459201	348	1.28000710660896e-65
ENSG00000205035	chr11	49580098	11:55264605	chr11	55264605	2.78524e-73	-1	0.459201	349	1.27633946446968e-65
ENSG00000205035	chr11	49580098	11:55268044	chr11	55268044	2.78524e-73	-1	0.459201	350	1.27269278028548e-65
ENSG00000205035	chr11	49580098	11:55269816	chr11	55269816	2.78524e-73	-1	0.459201	351	1.26906687492855e-65
ENSG00000205035	chr11	49580098	11:55270154	chr11	55270154	2.78524e-73	-1	0.459201	352	1.26546157130659e-65
ENSG00000205035	chr11	49580098	11:55271699	chr11	55271699	2.78524e-73	-1	0.459201	353	1.26187669433405e-65
ENSG00000205035	chr11	49580098	11:55272410	chr11	55272410	2.78524e-73	-1	0.459201	354	1.25831207090373e-65
ENSG00000205035	chr11	49580098	11:55273190	chr11	55273190	2.78524e-73	-1	0.459201	355	1.25476752985893e-65
ENSG00000205035	chr11	49580098	11:55274688	chr11	55274688	2.78524e-73	-1	0.459201	356	1.25124290196607e-65
ENSG00000205035	chr11	49580098	11:55274849	chr11	55274849	2.78524e-73	-1	0.459201	357	1.24773801988773e-65
ENSG00000205035	chr11	49580098	11:55276880	chr11	55276880	2.78524e-73	-1	0.459201	358	1.2442527181562e-65
ENSG00000205035	chr11	49580098	11:55277761	chr11	55277761	2.78524e-73	-1	0.459201	359	1.24078683314741e-65
ENSG00000205035	chr11	49580098	11:55278100	chr11	55278100	2.78524e-73	-1	0.459201	360	1.23734020305533e-65
ENSG00000205035	chr11	49580098	11:55278447	chr11	55278447	2.78524e-73	-1	0.459201	361	1.23391266786681e-65
ENSG00000205035	chr11	49580098	11:55281175	chr11	55281175	2.78524e-73	-1	0.459201	362	1.23050406933679e-65
ENSG00000205035	chr11	49580098	11:55282293	chr11	55282293	2.78524e-73	-1	0.459201	363	1.22711425096397e-65
ENSG00000205035	chr11	49580098	11:55282371	chr11	55282371	2.78524e-73	-1	0.459201	364	1.22374305796681e-65
ENSG00000205035	chr11	49580098	11:55282594	chr11	55282594	2.78524e-73	-1	0.459201	365	1.22039033726005e-65
ENSG00000205035	chr11	49580098	11:55282643	chr11	55282643	2.78524e-73	-1	0.459201	366	1.21705593743147e-65
ENSG00000205035	chr11	49580098	11:55284265	chr11	55284265	2.78524e-73	-1	0.459201	367	1.21373970871913e-65
ENSG00000205035	chr11	49580098	11:55284499	chr11	55284499	2.78524e-73	-1	0.459201	368	1.21044150298891e-65
ENSG00000205035	chr11	49580098	11:55287535	chr11	55287535	2.78524e-73	-1	0.459201	369	1.20716117371252e-65
ENSG00000205035	chr11	49580098	11:55287842	chr11	55287842	2.78524e-73	-1	0.459201	370	1.20389857594573e-65
ENSG00000205035	chr11	49580098	11:55288083	chr11	55288083	2.78524e-73	-1	0.459201	371	1.20065356630706e-65
ENSG00000205035	chr11	49580098	11:55288263	chr11	55288263	2.78524e-73	-1	0.459201	372	1.19742600295677e-65
ENSG00000205035	chr11	49580098	11:55288264	chr11	55288264	2.78524e-73	-1	0.459201	373	1.19421574557619e-65
ENSG00000205035	chr11	49580098	11:55288377	chr11	55288377	2.78524e-73	-1	0.459201	374	1.19102265534738e-65
ENSG00000205035	chr11	49580098	11:55288411	chr11	55288411	2.78524e-73	-1	0.459201	375	1.18784659493312e-65
ENSG00000205035	chr11	49580098	11:55288780	chr11	55288780	2.78524e-73	-1	0.459201	376	1.18468742845723e-65
ENSG00000205035	chr11	49580098	11:55290011	chr11	55290011	2.78524e-73	-1	0.459201	377	1.1815450214852e-65
ENSG00000205035	chr11	49580098	11:55290727	chr11	55290727	2.78524e-73	-1	0.459201	378	1.17841924100508e-65
ENSG00000205035	chr11	49580098	11:55291934	chr11	55291934	2.78524e-73	-1	0.459201	379	1.17530995540876e-65
ENSG00000205035	chr11	49580098	11:55292919	chr11	55292919	2.78524e-73	-1	0.459201	380	1.17221703447347e-65
ENSG00000205035	chr11	49580098	11:55293051	chr11	55293051	2.78524e-73	-1	0.459201	381	1.16914034934362e-65
ENSG00000205035	chr11	49580098	11:55293193	chr11	55293193	2.78524e-73	-1	0.459201	382	1.16607977251288e-65
ENSG00000205035	chr11	49580098	11:55294317	chr11	55294317	2.78524e-73	-1	0.459201	383	1.16303517780658e-65
ENSG00000205035	chr11	49580098	11:55295283	chr11	55295283	2.78524e-73	-1	0.459201	384	1.16000644036437e-65
ENSG00000205035	chr11	49580098	11:55296318	chr11	55296318	2.78524e-73	-1	0.459201	385	1.15699343662317e-65
ENSG00000205035	chr11	49580098	11:55297127	chr11	55297127	2.78524e-73	-1	0.459201	386	1.15399604430031e-65
ENSG00000205035	chr11	49580098	11:55297270	chr11	55297270	2.78524e-73	-1	0.459201	387	1.15101414237705e-65
ENSG00000205035	chr11	49580098	11:55298533	chr11	55298533	2.78524e-73	-1	0.459201	388	1.14804761108227e-65
ENSG00000205035	chr11	49580098	11:55298631	chr11	55298631	2.78524e-73	-1	0.459201	389	1.1450963318764e-65
ENSG00000205035	chr11	49580098	11:55304962	chr11	55304962	2.78524e-73	-1	0.459201	390	1.14216018743569e-65
ENSG00000205035	chr11	49580098	11:55307780	chr11	55307780	2.78524e-73	-1	0.459201	391	1.13923906163662e-65
ENSG00000205035	chr11	49580098	11:55310280	chr11	55310280	2.78524e-73	-1	0.459201	392	1.13633283954061e-65
ENSG00000205035	chr11	49580098	11:55310743	chr11	55310743	2.78524e-73	-1	0.459201	393	1.13344140737893e-65
ENSG00000205035	chr11	49580098	11:55311417	chr11	55311417	2.78524e-73	-1	0.459201	394	1.13056465253787e-65
ENSG00000205035	chr11	49580098	11:55311585	chr11	55311585	2.78524e-73	-1	0.459201	395	1.1277024635441e-65
ENSG00000205035	chr11	49580098	11:55311878	chr11	55311878	2.78524e-73	-1	0.459201	396	1.1248547300503e-65
ENSG00000205035	chr11	49580098	11:55312829	chr11	55312829	2.78524e-73	-1	0.459201	397	1.12202134282096e-65
ENSG00000205035	chr11	49580098	11:55313406	chr11	55313406	2.78524e-73	-1	0.459201	398	1.11920219371839e-65
ENSG00000205035	chr11	49580098	11:55314073	chr11	55314073	2.78524e-73	-1	0.459201	399	1.11639717568902e-65
ENSG00000205035	chr11	49580098	11:55314405	chr11	55314405	2.78524e-73	-1	0.459201	400	1.1136061827498e-65
ENSG00000205035	chr11	49580098	11:55314571	chr11	55314571	2.78524e-73	-1	0.459201	401	1.11082910997486e-65
ENSG00000205035	chr11	49580098	11:55315533	chr11	55315533	2.78524e-73	-1	0.459201	402	1.10806585348239e-65
ENSG00000205035	chr11	49580098	11:55316412	chr11	55316412	2.78524e-73	-1	0.459201	403	1.10531631042164e-65
ENSG00000205035	chr11	49580098	11:55317617	chr11	55317617	2.78524e-73	-1	0.459201	404	1.1025803789602e-65
ENSG00000205035	chr11	49580098	11:55317814	chr11	55317814	2.78524e-73	-1	0.459201	405	1.09985795827141e-65
ENSG00000205035	chr11	49580098	11:55318210	chr11	55318210	2.78524e-73	-1	0.459201	406	1.09714894852197e-65
ENSG00000205035	chr11	49580098	11:55318492	chr11	55318492	2.78524e-73	-1	0.459201	407	1.09445325085975e-65
ENSG00000205035	chr11	49580098	11:55318782	chr11	55318782	2.78524e-73	-1	0.459201	408	1.09177076740176e-65
ENSG00000205035	chr11	49580098	11:55319012	chr11	55319012	2.78524e-73	-1	0.459201	409	1.0891014012223e-65
ENSG00000205035	chr11	49580098	11:55319225	chr11	55319225	2.78524e-73	-1	0.459201	410	1.08644505634127e-65
ENSG00000205035	chr11	49580098	11:55319520	chr11	55319520	2.78524e-73	-1	0.459201	411	1.0838016377127e-65
ENSG00000205035	chr11	49580098	11:55319668	chr11	55319668	2.78524e-73	-1	0.459201	412	1.0811710512134e-65
ENSG00000205035	chr11	49580098	11:55319985	chr11	55319985	2.78524e-73	-1	0.459201	413	1.07855320363177e-65
ENSG00000205035	chr11	49580098	11:55320099	chr11	55320099	2.78524e-73	-1	0.459201	414	1.07594800265681e-65
ENSG00000205035	chr11	49580098	11:55320394	chr11	55320394	2.78524e-73	-1	0.459201	415	1.07335535686728e-65
ENSG00000205035	chr11	49580098	11:55320834	chr11	55320834	2.78524e-73	-1	0.459201	416	1.07077517572096e-65
ENSG00000205035	chr11	49580098	11:55321254	chr11	55321254	2.78524e-73	-1	0.459201	417	1.06820736954417e-65
ENSG00000205035	chr11	49580098	11:55321661	chr11	55321661	2.78524e-73	-1	0.459201	418	1.06565184952134e-65
ENSG00000205035	chr11	49580098	11:55322921	chr11	55322921	2.78524e-73	-1	0.459201	419	1.06310852768477e-65
ENSG00000205035	chr11	49580098	11:55323347	chr11	55323347	2.78524e-73	-1	0.459201	420	1.06057731690457e-65
ENSG00000205035	chr11	49580098	11:55324138	chr11	55324138	2.78524e-73	-1	0.459201	421	1.05805813087867e-65
ENSG00000205035	chr11	49580098	11:55324704	chr11	55324704	2.78524e-73	-1	0.459201	422	1.05555088412303e-65
ENSG00000205035	chr11	49580098	11:55324862	chr11	55324862	2.78524e-73	-1	0.459201	423	1.05305549196198e-65
ENSG00000205035	chr11	49580098	11:55324960	chr11	55324960	2.78524e-73	-1	0.459201	424	1.05057187051868e-65
ENSG00000205035	chr11	49580098	11:55325763	chr11	55325763	2.78524e-73	-1	0.459201	425	1.04809993670569e-65
ENSG00000205035	chr11	49580098	11:55326379	chr11	55326379	2.78524e-73	-1	0.459201	426	1.04563960821577e-65
ENSG00000205035	chr11	49580098	11:55326454	chr11	55326454	2.78524e-73	-1	0.459201	427	1.04319080351269e-65
ENSG00000205035	chr11	49580098	11:55326458	chr11	55326458	2.78524e-73	-1	0.459201	428	1.04075344182224e-65
ENSG00000205035	chr11	49580098	11:55326524	chr11	55326524	2.78524e-73	-1	0.459201	429	1.03832744312336e-65
ENSG00000205035	chr11	49580098	11:55327662	chr11	55327662	2.78524e-73	-1	0.459201	430	1.03591272813935e-65
ENSG00000205035	chr11	49580098	11:55327996	chr11	55327996	2.78524e-73	-1	0.459201	431	1.03350921832928e-65
ENSG00000205035	chr11	49580098	11:55328053	chr11	55328053	2.78524e-73	-1	0.459201	432	1.03111683587944e-65
ENSG00000205035	chr11	49580098	11:55328400	chr11	55328400	2.78524e-73	-1	0.459201	433	1.02873550369496e-65
ENSG00000205035	chr11	49580098	11:55328550	chr11	55328550	2.78524e-73	-1	0.459201	434	1.02636514539152e-65
ENSG00000205035	chr11	49580098	11:55328906	chr11	55328906	2.78524e-73	-1	0.459201	435	1.02400568528717e-65
ENSG00000205035	chr11	49580098	11:55329105	chr11	55329105	2.78524e-73	-1	0.459201	436	1.02165704839431e-65
ENSG00000205035	chr11	49580098	11:55329211	chr11	55329211	2.78524e-73	-1	0.459201	437	1.01931916041172e-65
ENSG00000205035	chr11	49580098	11:55329448	chr11	55329448	2.78524e-73	-1	0.459201	438	1.01699194771671e-65
ENSG00000205035	chr11	49580098	11:55329853	chr11	55329853	2.78524e-73	-1	0.459201	439	1.01467533735745e-65
ENSG00000205035	chr11	49580098	11:55329854	chr11	55329854	2.78524e-73	-1	0.459201	440	1.01236925704527e-65
ENSG00000205035	chr11	49580098	11:55330088	chr11	55330088	2.78524e-73	-1	0.459201	441	1.01007363514721e-65
ENSG00000205035	chr11	49580098	11:55332687	chr11	55332687	2.78524e-73	-1	0.459201	442	1.00778840067855e-65
ENSG00000205035	chr11	49580098	11:55333285	chr11	55333285	2.78524e-73	-1	0.459201	443	1.00551348329553e-65
ENSG00000205035	chr11	49580098	11:55333439	chr11	55333439	2.78524e-73	-1	0.459201	444	1.00324881328811e-65
ENSG00000205035	chr11	49580098	11:55333613	chr11	55333613	2.78524e-73	-1	0.459201	445	1.00099432157285e-65
ENSG00000205035	chr11	49580098	11:55333895	chr11	55333895	2.78524e-73	-1	0.459201	446	9.98749939685918e-66
ENSG00000205035	chr11	49580098	11:55334179	chr11	55334179	2.78524e-73	-1	0.459201	447	9.96515599776107e-66
ENSG00000205035	chr11	49580098	11:55335460	chr11	55335460	2.78524e-73	-1	0.459201	448	9.94291234598035e-66
ENSG00000205035	chr11	49580098	11:55335508	chr11	55335508	2.78524e-73	-1	0.459201	449	9.92076777505389e-66
ENSG00000205035	chr11	49580098	11:55336203	chr11	55336203	2.78524e-73	-1	0.459201	450	9.89872162444266e-66
ENSG00000205035	chr11	49580098	11:55336207	chr11	55336207	2.78524e-73	-1	0.459201	451	9.87677323946607e-66
ENSG00000205035	chr11	49580098	11:55337027	chr11	55337027	2.78524e-73	-1	0.459201	452	9.85492197123716e-66
ENSG00000205035	chr11	49580098	11:55337259	chr11	55337259	2.78524e-73	-1	0.459201	453	9.83316717659867e-66
ENSG00000205035	chr11	49580098	11:55337782	chr11	55337782	2.78524e-73	-1	0.459201	454	9.8115082180599e-66
ENSG00000205035	chr11	49580098	11:55338095	chr11	55338095	2.78524e-73	-1	0.459201	455	9.7899444637345e-66
ENSG00000205035	chr11	49580098	11:55338435	chr11	55338435	2.78524e-73	-1	0.459201	456	9.76847528727894e-66
ENSG00000205035	chr11	49580098	11:55339242	chr11	55339242	2.78524e-73	-1	0.459201	457	9.74710006783194e-66
ENSG00000205035	chr11	49580098	11:55339385	chr11	55339385	2.78524e-73	-1	0.459201	458	9.72581818995458e-66
ENSG00000205035	chr11	49580098	11:55339466	chr11	55339466	2.78524e-73	-1	0.459201	459	9.70462904357123e-66
ENSG00000205035	chr11	49580098	11:55341154	chr11	55341154	2.78524e-73	-1	0.459201	460	9.6835320239113e-66
ENSG00000205035	chr11	49580098	11:55341726	chr11	55341726	2.78524e-73	-1	0.459201	461	9.66252653145162e-66
ENSG00000205035	chr11	49580098	11:55341735	chr11	55341735	2.78524e-73	-1	0.459201	462	9.64161197185973e-66
ENSG00000205035	chr11	49580098	11:55342067	chr11	55342067	2.78524e-73	-1	0.459201	463	9.62078775593779e-66
ENSG00000205035	chr11	49580098	11:55343307	chr11	55343307	2.78524e-73	-1	0.459201	464	9.60005329956723e-66
ENSG00000205035	chr11	49580098	11:55343347	chr11	55343347	2.78524e-73	-1	0.459201	465	9.57940802365419e-66
ENSG00000205035	chr11	49580098	11:55343454	chr11	55343454	2.78524e-73	-1	0.459201	466	9.55885135407553e-66
ENSG00000205035	chr11	49580098	11:55343809	chr11	55343809	2.78524e-73	-1	0.459201	467	9.53838272162569e-66
ENSG00000205035	chr11	49580098	11:55344293	chr11	55344293	2.78524e-73	-1	0.459201	468	9.51800156196409e-66
ENSG00000205035	chr11	49580098	11:55344649	chr11	55344649	2.78524e-73	-1	0.459201	469	9.49770731556332e-66
ENSG00000205035	chr11	49580098	11:55344825	chr11	55344825	2.78524e-73	-1	0.459201	470	9.47749942765786e-66
ENSG00000205035	chr11	49580098	11:55344996	chr11	55344996	2.78524e-73	-1	0.459201	471	9.45737734819362e-66
ENSG00000205035	chr11	49580098	11:55345280	chr11	55345280	2.78524e-73	-1	0.459201	472	9.43734053177796e-66
ENSG00000205035	chr11	49580098	11:55345372	chr11	55345372	2.78524e-73	-1	0.459201	473	9.41738843763044e-66
ENSG00000205035	chr11	49580098	11:55345391	chr11	55345391	2.78524e-73	-1	0.459201	474	9.39752052953417e-66
ENSG00000205035	chr11	49580098	11:55345491	chr11	55345491	2.78524e-73	-1	0.459201	475	9.37773627578778e-66
ENSG00000205035	chr11	49580098	11:55345890	chr11	55345890	2.78524e-73	-1	0.459201	476	9.35803514915798e-66
ENSG00000205035	chr11	49580098	11:55346645	chr11	55346645	2.78524e-73	-1	0.459201	477	9.3384166268327e-66
ENSG00000205035	chr11	49580098	11:55347338	chr11	55347338	2.78524e-73	-1	0.459201	478	9.31888019037489e-66
ENSG00000205035	chr11	49580098	11:55347493	chr11	55347493	2.78524e-73	-1	0.459201	479	9.29942532567682e-66
ENSG00000205035	chr11	49580098	11:55347943	chr11	55347943	2.78524e-73	-1	0.459201	480	9.28005152291499e-66
ENSG00000205035	chr11	49580098	11:55348321	chr11	55348321	2.78524e-73	-1	0.459201	481	9.26075827650561e-66
ENSG00000205035	chr11	49580098	11:55348619	chr11	55348619	2.78524e-73	-1	0.459201	482	9.24154508506057e-66
ENSG00000205035	chr11	49580098	11:55349274	chr11	55349274	2.78524e-73	-1	0.459201	483	9.22241145134409e-66
ENSG00000205035	chr11	49580098	11:55350712	chr11	55350712	2.78524e-73	-1	0.459201	484	9.20335688222974e-66
ENSG00000205035	chr11	49580098	11:55351097	chr11	55351097	2.78524e-73	-1	0.459201	485	9.18438088865814e-66
ENSG00000205035	chr11	49580098	11:55351153	chr11	55351153	2.78524e-73	-1	0.459201	486	9.16548298559505e-66
ENSG00000205035	chr11	49580098	11:55351244	chr11	55351244	2.78524e-73	-1	0.459201	487	9.14666269199014e-66
ENSG00000205035	chr11	49580098	11:55351528	chr11	55351528	2.78524e-73	-1	0.459201	488	9.12791953073606e-66
ENSG00000205035	chr11	49580098	11:55351843	chr11	55351843	2.78524e-73	-1	0.459201	489	9.10925302862821e-66
ENSG00000205035	chr11	49580098	11:55352227	chr11	55352227	2.78524e-73	-1	0.459201	490	9.09066271632489e-66
ENSG00000205035	chr11	49580098	11:55352289	chr11	55352289	2.78524e-73	-1	0.459201	491	9.07214812830794e-66
ENSG00000205035	chr11	49580098	11:55352466	chr11	55352466	2.78524e-73	-1	0.459201	492	9.05370880284389e-66
ENSG00000205035	chr11	49580098	11:55352483	chr11	55352483	2.78524e-73	-1	0.459201	493	9.03534428194563e-66
ENSG00000205035	chr11	49580098	11:55352786	chr11	55352786	2.78524e-73	-1	0.459201	494	9.01705411133441e-66
ENSG00000205035	chr11	49580098	11:55353720	chr11	55353720	2.78524e-73	-1	0.459201	495	8.99883784040242e-66
ENSG00000205035	chr11	49580098	11:55354108	chr11	55354108	2.78524e-73	-1	0.459201	496	8.9806950221758e-66
ENSG00000205035	chr11	49580098	11:55354239	chr11	55354239	2.78524e-73	-1	0.459201	497	8.96262521327806e-66
ENSG00000205035	chr11	49580098	11:55354435	chr11	55354435	2.78524e-73	-1	0.459201	498	8.94462797389397e-66
ENSG00000205035	chr11	49580098	11:55354636	chr11	55354636	2.78524e-73	-1	0.459201	499	8.92670286773386e-66
ENSG00000205035	chr11	49580098	11:55355308	chr11	55355308	2.78524e-73	-1	0.459201	500	8.90884946199839e-66
ENSG00000205035	chr11	49580098	11:55355756	chr11	55355756	2.78524e-73	-1	0.459201	501	8.8910673273437e-66
ENSG00000205035	chr11	49580098	11:55355907	chr11	55355907	2.78524e-73	-1	0.459201	502	8.873356037847e-66
ENSG00000205035	chr11	49580098	11:55356496	chr11	55356496	2.78524e-73	-1	0.459201	503	8.85571517097256e-66
ENSG00000205035	chr11	49580098	11:55356741	chr11	55356741	2.78524e-73	-1	0.459201	504	8.83814430753809e-66
ENSG00000205035	chr11	49580098	11:55357348	chr11	55357348	2.78524e-73	-1	0.459201	505	8.82064303168158e-66
ENSG00000205035	chr11	49580098	11:55358164	chr11	55358164	2.78524e-73	-1	0.459201	506	8.80321093082845e-66
ENSG00000205035	chr11	49580098	11:55358456	chr11	55358456	2.78524e-73	-1	0.459201	507	8.78584759565916e-66
ENSG00000205035	chr11	49580098	11:55359728	chr11	55359728	2.78524e-73	-1	0.459201	508	8.76855262007716e-66
ENSG00000205035	chr11	49580098	11:55359925	chr11	55359925	2.78524e-73	-1	0.459201	509	8.7513256011772e-66
ENSG00000205035	chr11	49580098	11:55361156	chr11	55361156	2.78524e-73	-1	0.459201	510	8.73416613921411e-66
ENSG00000205035	chr11	49580098	11:55361189	chr11	55361189	2.78524e-73	-1	0.459201	511	8.71707383757181e-66
ENSG00000205035	chr11	49580098	11:55362393	chr11	55362393	2.78524e-73	-1	0.459201	512	8.70004830273281e-66
ENSG00000205035	chr11	49580098	11:55362428	chr11	55362428	2.78524e-73	-1	0.459201	513	8.68308914424795e-66
ENSG00000205035	chr11	49580098	11:55362587	chr11	55362587	2.78524e-73	-1	0.459201	514	8.66619597470661e-66
ENSG00000205035	chr11	49580098	11:55362826	chr11	55362826	2.78524e-73	-1	0.459201	515	8.64936840970718e-66
ENSG00000205035	chr11	49580098	11:55363044	chr11	55363044	2.78524e-73	-1	0.459201	516	8.6326060678279e-66
ENSG00000205035	chr11	49580098	11:55363092	chr11	55363092	2.78524e-73	-1	0.459201	517	8.61590857059806e-66
ENSG00000205035	chr11	49580098	11:55363177	chr11	55363177	2.78524e-73	-1	0.459201	518	8.59927554246949e-66
ENSG00000205035	chr11	49580098	11:55363228	chr11	55363228	2.78524e-73	-1	0.459201	519	8.58270661078843e-66
ENSG00000205035	chr11	49580098	11:55363957	chr11	55363957	2.78524e-73	-1	0.459201	520	8.56620140576768e-66
ENSG00000205035	chr11	49580098	11:55364076	chr11	55364076	2.78524e-73	-1	0.459201	521	8.54975956045911e-66
ENSG00000205035	chr11	49580098	11:55364212	chr11	55364212	2.78524e-73	-1	0.459201	522	8.53338071072643e-66
ENSG00000205035	chr11	49580098	11:54929693	chr11	54929693	3.369e-73	-1	0.458966	523	1.03021607776675e-65
ENSG00000205035	chr11	49580098	11:55248225	chr11	55248225	3.60041e-73	-1	0.458884	524	1.09887849275318e-65
ENSG00000205035	chr11	49580098	11:55248670	chr11	55248670	3.60041e-73	-1	0.458884	525	1.09678539086223e-65
ENSG00000205035	chr11	49580098	11:55249484	chr11	55249484	3.60041e-73	-1	0.458884	526	1.09470024753359e-65
ENSG00000205035	chr11	49580098	11:55250549	chr11	55250549	3.60041e-73	-1	0.458884	527	1.09262301746237e-65
ENSG00000205035	chr11	49580098	11:55547786	chr11	55547786	5.24098e-73	-1	0.458418	528	1.58747750905641e-65
ENSG00000205035	chr11	49580098	11:55444514	chr11	55444514	7.73749e-73	-1	0.457934	529	2.33923271930023e-65
ENSG00000205035	chr11	49580098	11:55445243	chr11	55445243	7.73749e-73	-1	0.457934	530	2.33481907266004e-65
ENSG00000205035	chr11	49580098	11:55222572	chr11	55222572	1.06111e-72	-1	0.457542	531	3.19591255225559e-65
ENSG00000205035	chr11	49580098	11:55331229	chr11	55331229	1.22885e-72	-1	0.457359	532	3.69416460344204e-65
ENSG00000205035	chr11	49580098	11:55510607	chr11	55510607	1.99089e-72	-1	0.456758	533	5.9737777001934e-65
ENSG00000205035	chr11	49580098	11:55512176	chr11	55512176	1.99089e-72	-1	0.456758	534	5.96259085056757e-65
ENSG00000205035	chr11	49580098	11:55572698	chr11	55572698	1.99089e-72	-1	0.456758	535	5.95144582094034e-65
ENSG00000205035	chr11	49580098	11:55324134	chr11	55324134	1.99243e-72	-1	0.456757	536	5.94493737107192e-65
ENSG00000205035	chr11	49580098	11:55500102	chr11	55500102	2.91212e-72	-1	0.456283	537	8.67289288199469e-65
ENSG00000205035	chr11	49580098	11:55502938	chr11	55502938	2.91212e-72	-1	0.456283	538	8.65677226325492e-65
ENSG00000205035	chr11	49580098	11:55514318	chr11	55514318	2.91212e-72	-1	0.456283	539	8.64071146128228e-65
ENSG00000205035	chr11	49580098	11:55515301	chr11	55515301	2.91212e-72	-1	0.456283	540	8.62471014376139e-65
ENSG00000205035	chr11	49580098	11:55515434	chr11	55515434	2.91212e-72	-1	0.456283	541	8.60876798083392e-65
ENSG00000205035	chr11	49580098	11:55518008	chr11	55518008	2.91212e-72	-1	0.456283	542	8.59288464507592e-65
ENSG00000205035	chr11	49580098	11:55519619	chr11	55519619	2.91212e-72	-1	0.456283	543	8.57705981147541e-65
ENSG00000205035	chr11	49580098	11:55520976	chr11	55520976	2.91212e-72	-1	0.456283	544	8.5612931574102e-65
ENSG00000205035	chr11	49580098	11:55521982	chr11	55521982	2.91212e-72	-1	0.456283	545	8.54558436262596e-65
ENSG00000205035	chr11	49580098	11:55526291	chr11	55526291	2.91212e-72	-1	0.456283	546	8.52993310921456e-65
ENSG00000205035	chr11	49580098	11:55529110	chr11	55529110	2.91212e-72	-1	0.456283	547	8.51433908159259e-65
ENSG00000205035	chr11	49580098	11:55530776	chr11	55530776	2.91212e-72	-1	0.456283	548	8.4988019664802e-65
ENSG00000205035	chr11	49580098	11:55531324	chr11	55531324	2.91212e-72	-1	0.456283	549	8.48332145288005e-65
ENSG00000205035	chr11	49580098	11:55531415	chr11	55531415	2.91212e-72	-1	0.456283	550	8.46789723205663e-65
ENSG00000205035	chr11	49580098	11:55531664	chr11	55531664	2.91212e-72	-1	0.456283	551	8.4525289975157e-65
ENSG00000205035	chr11	49580098	11:55533767	chr11	55533767	2.91212e-72	-1	0.456283	552	8.43721644498396e-65
ENSG00000205035	chr11	49580098	11:55537356	chr11	55537356	2.91212e-72	-1	0.456283	553	8.42195927238906e-65
ENSG00000205035	chr11	49580098	11:55537513	chr11	55537513	2.91212e-72	-1	0.456283	554	8.40675717983962e-65
ENSG00000205035	chr11	49580098	11:55538625	chr11	55538625	2.91212e-72	-1	0.456283	555	8.39160986960567e-65
ENSG00000205035	chr11	49580098	11:55539832	chr11	55539832	2.91212e-72	-1	0.456283	556	8.37651704609919e-65
ENSG00000205035	chr11	49580098	11:55548453	chr11	55548453	2.91212e-72	-1	0.456283	557	8.36147841585484e-65
ENSG00000205035	chr11	49580098	11:55550147	chr11	55550147	2.91212e-72	-1	0.456283	558	8.34649368751102e-65
ENSG00000205035	chr11	49580098	11:55550232	chr11	55550232	2.91212e-72	-1	0.456283	559	8.33156257179096e-65
ENSG00000205035	chr11	49580098	11:55551604	chr11	55551604	2.91212e-72	-1	0.456283	560	8.31668478148419e-65
ENSG00000205035	chr11	49580098	11:55558804	chr11	55558804	2.91212e-72	-1	0.456283	561	8.30186003142807e-65
ENSG00000205035	chr11	49580098	11:55560426	chr11	55560426	2.91212e-72	-1	0.456283	562	8.28708803848959e-65
ENSG00000205035	chr11	49580098	11:55560483	chr11	55560483	2.91212e-72	-1	0.456283	563	8.27236852154733e-65
ENSG00000205035	chr11	49580098	11:55565359	chr11	55565359	2.91212e-72	-1	0.456283	564	8.25770120147367e-65
ENSG00000205035	chr11	49580098	11:55565420	chr11	55565420	2.91212e-72	-1	0.456283	565	8.24308580111708e-65
ENSG00000205035	chr11	49580098	11:55567208	chr11	55567208	2.91212e-72	-1	0.456283	566	8.22852204528471e-65
ENSG00000205035	chr11	49580098	11:55572932	chr11	55572932	2.91212e-72	-1	0.456283	567	8.21400966072513e-65
ENSG00000205035	chr11	49580098	11:55573704	chr11	55573704	2.91212e-72	-1	0.456283	568	8.19954837611118e-65
ENSG00000205035	chr11	49580098	11:55575952	chr11	55575952	2.91212e-72	-1	0.456283	569	8.18513792202311e-65
ENSG00000205035	chr11	49580098	11:55576553	chr11	55576553	2.91212e-72	-1	0.456283	570	8.17077803093184e-65
ENSG00000205035	chr11	49580098	11:55580571	chr11	55580571	2.91212e-72	-1	0.456283	571	8.1564684371824e-65
ENSG00000205035	chr11	49580098	11:55580588	chr11	55580588	2.91212e-72	-1	0.456283	572	8.14220887697753e-65
ENSG00000205035	chr11	49580098	11:55460012	chr11	55460012	2.96906e-72	-1	0.456259	573	8.28692395000571e-65
ENSG00000205035	chr11	49580098	11:55462473	chr11	55462473	2.96906e-72	-1	0.456259	574	8.27248680026703e-65
ENSG00000205035	chr11	49580098	11:55462924	chr11	55462924	2.96906e-72	-1	0.456259	575	8.25809986670135e-65
ENSG00000205035	chr11	49580098	11:55187683	chr11	55187683	2.98713e-72	-1	0.456251	576	8.29393526400031e-65
ENSG00000205035	chr11	49580098	11:55325866	chr11	55325866	3.39197e-72	-1	0.456092	577	9.40167405292931e-65
ENSG00000205035	chr11	49580098	11:55237729	chr11	55237729	3.83106e-72	-1	0.45594	578	1.06003478407493e-64
ENSG00000205035	chr11	49580098	11:55238633	chr11	55238633	5.02089e-72	-1	0.455601	579	1.38685527970468e-64
ENSG00000205035	chr11	49580098	11:55238643	chr11	55238643	5.02089e-72	-1	0.455601	580	1.38446414991208e-64
ENSG00000205035	chr11	49580098	11:55473875	chr11	55473875	9.21674e-72	-1	0.45484	581	2.53705688657066e-64
ENSG00000205035	chr11	49580098	11:55584170	chr11	55584170	9.97394e-72	-1	0.454741	582	2.74077111010849e-64
ENSG00000205035	chr11	49580098	11:55590884	chr11	55590884	9.97394e-72	-1	0.454741	583	2.73606995897623e-64
ENSG00000205035	chr11	49580098	11:55592874	chr11	55592874	9.97394e-72	-1	0.454741	584	2.73138490767661e-64
ENSG00000205035	chr11	49580098	11:55498659	chr11	55498659	1.34176e-71	-1	0.454368	585	3.66815750909248e-64
ENSG00000205035	chr11	49580098	11:55464130	chr11	55464130	1.36751e-71	-1	0.454344	586	3.73217411101754e-64
ENSG00000205035	chr11	49580098	11:55465984	chr11	55465984	1.36751e-71	-1	0.454344	587	3.72581606312824e-64
ENSG00000205035	chr11	49580098	11:54875333	chr11	54875333	5.70276e-71	-1	0.452543	588	1.55108918537687e-63
ENSG00000205035	chr11	49580098	11:54875529	chr11	54875529	5.70276e-71	-1	0.452543	589	1.54845575721834e-63
ENSG00000205035	chr11	49580098	11:54875569	chr11	54875569	5.70276e-71	-1	0.452543	590	1.54583125593492e-63
ENSG00000205035	chr11	49580098	11:54876019	chr11	54876019	5.70276e-71	-1	0.452543	591	1.54321563621252e-63
ENSG00000205035	chr11	49580098	11:55469059	chr11	55469059	2.1999e-70	-1	0.45083	592	5.94306163298093e-63
ENSG00000205035	chr11	49580098	11:55469143	chr11	55469143	2.1999e-70	-1	0.45083	593	5.9330396066184e-63
ENSG00000205035	chr11	49580098	11:55488052	chr11	55488052	2.89542e-70	-1	0.45048	594	7.79568219730256e-63
ENSG00000205035	chr11	49580098	11:55478092	chr11	55478092	4.43043e-70	-1	0.449938	595	1.19085234064954e-62
ENSG00000205035	chr11	49580098	11:55479774	chr11	55479774	4.43043e-70	-1	0.449938	596	1.18885426625247e-62
ENSG00000205035	chr11	49580098	11:55486430	chr11	55486430	4.43043e-70	-1	0.449938	597	1.18686288557198e-62
ENSG00000205035	chr11	49580098	11:55486919	chr11	55486919	4.43043e-70	-1	0.449938	598	1.18487816502755e-62
ENSG00000205035	chr11	49580098	11:55487252	chr11	55487252	4.43043e-70	-1	0.449938	599	1.1829000712629e-62
ENSG00000205035	chr11	49580098	11:55487391	chr11	55487391	4.43043e-70	-1	0.449938	600	1.18092857114412e-62
ENSG00000205035	chr11	49580098	11:55490272	chr11	55490272	4.43043e-70	-1	0.449938	601	1.17896363175786e-62
ENSG00000205035	chr11	49580098	11:55319242	chr11	55319242	5.01153e-70	-1	0.44978	602	1.33138250062374e-62
ENSG00000205035	chr11	49580098	11:55319264	chr11	55319264	5.01153e-70	-1	0.44978	603	1.32917456944526e-62
ENSG00000205035	chr11	49580098	11:55298265	chr11	55298265	3.68657e-69	-1	0.447221	604	9.76145478977575e-62
ENSG00000205035	chr11	49580098	11:55479405	chr11	55479405	7.19408e-69	-1	0.446359	605	1.90173013971683e-61
ENSG00000122497	chr1	148025848	1:121288913	chr1	121288913	1.12351e-68	-1	0.445783	606	2.96505886163148e-61
ENSG00000205035	chr11	49580098	11:55292639	chr11	55292639	3.83869e-66	-1	0.438136	607	1.01140093651593e-58
ENSG00000205035	chr11	49580098	11:55292724	chr11	55292724	1.07266e-65	-1	0.436769	608	2.82154842176598e-58
ENSG00000205035	chr11	49580098	11:54801567	chr11	54801567	3.42287e-62	-1	0.42581	609	8.9888081970851e-55
ENSG00000205035	chr11	49580098	11:54998215	chr11	54998215	3.42287e-62	-1	0.42581	610	8.97407244594233e-55
ENSG00000205035	chr11	49580098	11:55610036	chr11	55610036	1.10164e-59	-1	0.41771	611	2.88355000742513e-52
ENSG00000205035	chr11	49580098	11:55611084	chr11	55611084	1.10164e-59	-1	0.41771	612	2.87883832440646e-52
ENSG00000205035	chr11	49580098	11:55611511	chr11	55611511	1.10164e-59	-1	0.41771	613	2.87414201392619e-52
ENSG00000205035	chr11	49580098	11:55616058	chr11	55616058	1.10164e-59	-1	0.41771	614	2.8694610008742e-52
ENSG00000205035	chr11	49580098	11:55617171	chr11	55617171	1.10164e-59	-1	0.41771	615	2.86479521062887e-52
ENSG00000205035	chr11	49580098	11:55617173	chr11	55617173	1.10164e-59	-1	0.41771	616	2.86014456905318e-52
ENSG00000205035	chr11	49580098	11:55636249	chr11	55636249	1.10164e-59	-1	0.41771	617	2.85550900249069e-52
ENSG00000205035	chr11	49580098	11:55638666	chr11	55638666	1.10164e-59	-1	0.41771	618	2.85088843776174e-52
ENSG00000205035	chr11	49580098	11:55639668	chr11	55639668	1.10164e-59	-1	0.41771	619	2.84628280215954e-52
ENSG00000205035	chr11	49580098	11:55640882	chr11	55640882	1.10164e-59	-1	0.41771	620	2.84169202344638e-52
ENSG00000205035	chr11	49580098	11:55642041	chr11	55642041	1.10164e-59	-1	0.41771	621	2.83711602984985e-52
ENSG00000205035	chr11	49580098	11:54832326	chr11	54832326	1.78917e-59	-1	0.41702	622	4.60034310860465e-52
ENSG00000205035	chr11	49580098	11:55607057	chr11	55607057	1.87952e-59	-1	0.416949	623	4.82489543676823e-52
ENSG00000205035	chr11	49580098	11:55608874	chr11	55608874	1.87952e-59	-1	0.416949	624	4.81716323254264e-52
ENSG00000205035	chr11	49580098	11:55625947	chr11	55625947	1.87952e-59	-1	0.416949	625	4.80945577137057e-52
ENSG00000205035	chr11	49580098	11:55627749	chr11	55627749	1.87952e-59	-1	0.416949	626	4.80177293467509e-52
ENSG00000205035	chr11	49580098	11:55631246	chr11	55631246	1.87952e-59	-1	0.416949	627	4.79411460463574e-52
ENSG00000205035	chr11	49580098	11:55632279	chr11	55632279	1.87952e-59	-1	0.416949	628	4.7864806641825e-52
ENSG00000205035	chr11	49580098	11:55406886	chr11	55406886	2.00354e-59	-1	0.416858	629	5.09420447630726e-52
ENSG00000205035	chr11	49580098	11:55415406	chr11	55415406	2.00354e-59	-1	0.416858	630	5.08611843745598e-52
ENSG00000205035	chr11	49580098	11:55418963	chr11	55418963	2.00354e-59	-1	0.416858	631	5.0780580278879e-52
ENSG00000205035	chr11	49580098	11:55596188	chr11	55596188	2.31192e-59	-1	0.416654	632	5.85038874458951e-52
ENSG00000205035	chr11	49580098	11:55616096	chr11	55616096	3.56561e-59	-1	0.416035	633	9.00863788623344e-52
ENSG00000205035	chr11	49580098	11:55374998	chr11	55374998	7.2382e-59	-1	0.415021	634	1.82587197306006e-51
ENSG00000205035	chr11	49580098	11:55662214	chr11	55662214	1.85904e-58	-1	0.413664	635	4.68213584835152e-51
ENSG00000205035	chr11	49580098	11:55662233	chr11	55662233	1.85904e-58	-1	0.413664	636	4.67477399953336e-51
ENSG00000205035	chr11	49580098	11:55662237	chr11	55662237	1.85904e-58	-1	0.413664	637	4.66743526484021e-51
ENSG00000205035	chr11	49580098	11:55662282	chr11	55662282	1.85904e-58	-1	0.413664	638	4.66011953558498e-51
ENSG00000205035	chr11	49580098	11:55662289	chr11	55662289	1.85904e-58	-1	0.413664	639	4.6528267037609e-51
ENSG00000205035	chr11	49580098	11:55643132	chr11	55643132	2.15661e-58	-1	0.41345	640	5.38915459210886e-51
ENSG00000205035	chr11	49580098	11:55010424	chr11	55010424	6.91231e-58	-1	0.411764	641	1.72462301959067e-50
ENSG00000205035	chr11	49580098	11:55644544	chr11	55644544	9.20574e-58	-1	0.411348	642	2.2932567365878e-50
ENSG00000205035	chr11	49580098	11:55645004	chr11	55645004	9.20574e-58	-1	0.411348	643	2.28969024088548e-50
ENSG00000205035	chr11	49580098	11:55645550	chr11	55645550	9.20574e-58	-1	0.411348	644	2.28613482125678e-50
ENSG00000205035	chr11	49580098	11:55646101	chr11	55646101	9.20574e-58	-1	0.411348	645	2.28259042618506e-50
ENSG00000205035	chr11	49580098	11:55647259	chr11	55647259	9.20574e-58	-1	0.411348	646	2.2790570044727e-50
ENSG00000205035	chr11	49580098	11:55649425	chr11	55649425	9.20574e-58	-1	0.411348	647	2.27553450523859e-50
ENSG00000205035	chr11	49580098	11:55649661	chr11	55649661	9.20574e-58	-1	0.411348	648	2.27202287791569e-50
ENSG00000205035	chr11	49580098	11:55649662	chr11	55649662	9.20574e-58	-1	0.411348	649	2.26852207224864e-50
ENSG00000205035	chr11	49580098	11:55651220	chr11	55651220	9.20574e-58	-1	0.411348	650	2.26503203829133e-50
ENSG00000205035	chr11	49580098	11:55661249	chr11	55661249	9.20574e-58	-1	0.411348	651	2.26155272640455e-50
ENSG00000205035	chr11	49580098	11:55661438	chr11	55661438	9.20574e-58	-1	0.411348	652	2.25808408725363e-50
ENSG00000205035	chr11	49580098	11:55661439	chr11	55661439	9.20574e-58	-1	0.411348	653	2.25462607180607e-50
ENSG00000205035	chr11	49580098	11:55661596	chr11	55661596	9.20574e-58	-1	0.411348	654	2.2511786313293e-50
ENSG00000205035	chr11	49580098	11:55661645	chr11	55661645	9.20574e-58	-1	0.411348	655	2.24774171738834e-50
ENSG00000205035	chr11	49580098	11:55661690	chr11	55661690	9.20574e-58	-1	0.411348	656	2.24431528184354e-50
ENSG00000205035	chr11	49580098	11:55661711	chr11	55661711	9.20574e-58	-1	0.411348	657	2.24089927684835e-50
ENSG00000205035	chr11	49580098	11:55661751	chr11	55661751	9.20574e-58	-1	0.411348	658	2.23749365484706e-50
ENSG00000205035	chr11	49580098	11:55661756	chr11	55661756	9.20574e-58	-1	0.411348	659	2.23409836857263e-50
ENSG00000205035	chr11	49580098	11:55661830	chr11	55661830	9.20574e-58	-1	0.411348	660	2.23071337104449e-50
ENSG00000205035	chr11	49580098	11:55661834	chr11	55661834	9.20574e-58	-1	0.411348	661	2.22733861556636e-50
ENSG00000205035	chr11	49580098	11:55661887	chr11	55661887	9.20574e-58	-1	0.411348	662	2.22397405572412e-50
ENSG00000205035	chr11	49580098	11:55662053	chr11	55662053	9.20574e-58	-1	0.411348	663	2.22061964538366e-50
ENSG00000205035	chr11	49580098	11:55662156	chr11	55662156	9.20574e-58	-1	0.411348	664	2.2172753386888e-50
ENSG00000205035	chr11	49580098	11:55662477	chr11	55662477	9.20574e-58	-1	0.411348	665	2.21394109005919e-50
ENSG00000205035	chr11	49580098	11:55662624	chr11	55662624	9.20574e-58	-1	0.411348	666	2.21061685418824e-50
ENSG00000205035	chr11	49580098	11:55663325	chr11	55663325	9.20574e-58	-1	0.411348	667	2.20730258604103e-50
ENSG00000205035	chr11	49580098	11:55663364	chr11	55663364	9.20574e-58	-1	0.411348	668	2.20399824085234e-50
ENSG00000205035	chr11	49580098	11:55663422	chr11	55663422	9.20574e-58	-1	0.411348	669	2.20070377412461e-50
ENSG00000205035	chr11	49580098	11:55663612	chr11	55663612	9.20574e-58	-1	0.411348	670	2.19741914162592e-50
ENSG00000205035	chr11	49580098	11:55663630	chr11	55663630	9.20574e-58	-1	0.411348	671	2.19414429938802e-50
ENSG00000205035	chr11	49580098	11:55663731	chr11	55663731	9.20574e-58	-1	0.411348	672	2.19087920370441e-50
ENSG00000205035	chr11	49580098	11:55665453	chr11	55665453	9.20574e-58	-1	0.411348	673	2.18762381112833e-50
ENSG00000205035	chr11	49580098	11:55666398	chr11	55666398	9.20574e-58	-1	0.411348	674	2.18437807847087e-50
ENSG00000205035	chr11	49580098	11:55666695	chr11	55666695	9.20574e-58	-1	0.411348	675	2.18114196279906e-50
ENSG00000205035	chr11	49580098	11:55666703	chr11	55666703	9.20574e-58	-1	0.411348	676	2.17791542143397e-50
ENSG00000205035	chr11	49580098	11:55667375	chr11	55667375	9.20574e-58	-1	0.411348	677	2.17469841194884e-50
ENSG00000205035	chr11	49580098	11:55668069	chr11	55668069	9.20574e-58	-1	0.411348	678	2.1714908921672e-50
ENSG00000205035	chr11	49580098	11:55668141	chr11	55668141	9.20574e-58	-1	0.411348	679	2.16829282016107e-50
ENSG00000205035	chr11	49580098	11:55668204	chr11	55668204	9.20574e-58	-1	0.411348	680	2.16510415424907e-50
ENSG00000205035	chr11	49580098	11:55668537	chr11	55668537	9.20574e-58	-1	0.411348	681	2.16192485299466e-50
ENSG00000205035	chr11	49580098	11:55668573	chr11	55668573	9.20574e-58	-1	0.411348	682	2.15875487520435e-50
ENSG00000205035	chr11	49580098	11:55668886	chr11	55668886	9.20574e-58	-1	0.411348	683	2.15559417992586e-50
ENSG00000205035	chr11	49580098	11:55668936	chr11	55668936	9.20574e-58	-1	0.411348	684	2.15244272644644e-50
ENSG00000205035	chr11	49580098	11:55669213	chr11	55669213	9.20574e-58	-1	0.411348	685	2.14930047429104e-50
ENSG00000205035	chr11	49580098	11:55669293	chr11	55669293	9.20574e-58	-1	0.411348	686	2.14616738322065e-50
ENSG00000205035	chr11	49580098	11:55669443	chr11	55669443	9.20574e-58	-1	0.411348	687	2.14304341323052e-50
ENSG00000205035	chr11	49580098	11:55669468	chr11	55669468	9.20574e-58	-1	0.411348	688	2.1399285245485e-50
ENSG00000205035	chr11	49580098	11:55669498	chr11	55669498	9.20574e-58	-1	0.411348	689	2.13682267763333e-50
ENSG00000205035	chr11	49580098	11:55669640	chr11	55669640	9.20574e-58	-1	0.411348	690	2.13372583317299e-50
ENSG00000205035	chr11	49580098	11:55669851	chr11	55669851	9.20574e-58	-1	0.411348	691	2.13063795208302e-50
ENSG00000205035	chr11	49580098	11:55669853	chr11	55669853	9.20574e-58	-1	0.411348	692	2.12755899550486e-50
ENSG00000205035	chr11	49580098	11:55669954	chr11	55669954	9.20574e-58	-1	0.411348	693	2.12448892480428e-50
ENSG00000205035	chr11	49580098	11:55669986	chr11	55669986	9.20574e-58	-1	0.411348	694	2.12142770156969e-50
ENSG00000205035	chr11	49580098	11:55670119	chr11	55670119	9.20574e-58	-1	0.411348	695	2.1183752876106e-50
ENSG00000205035	chr11	49580098	11:55670390	chr11	55670390	9.20574e-58	-1	0.411348	696	2.11533164495598e-50
ENSG00000205035	chr11	49580098	11:55670728	chr11	55670728	9.20574e-58	-1	0.411348	697	2.11229673585275e-50
ENSG00000205035	chr11	49580098	11:55671037	chr11	55671037	9.20574e-58	-1	0.411348	698	2.10927052276413e-50
ENSG00000205035	chr11	49580098	11:55671121	chr11	55671121	9.20574e-58	-1	0.411348	699	2.10625296836819e-50
ENSG00000205035	chr11	49580098	11:55671136	chr11	55671136	9.20574e-58	-1	0.411348	700	2.10324403555624e-50
ENSG00000205035	chr11	49580098	11:55671259	chr11	55671259	9.20574e-58	-1	0.411348	701	2.10024368743133e-50
ENSG00000205035	chr11	49580098	11:55671497	chr11	55671497	9.20574e-58	-1	0.411348	702	2.09725188730679e-50
ENSG00000205035	chr11	49580098	11:55671700	chr11	55671700	9.20574e-58	-1	0.411348	703	2.09426859870464e-50
ENSG00000205035	chr11	49580098	11:55671772	chr11	55671772	9.20574e-58	-1	0.411348	704	2.09129378535421e-50
ENSG00000205035	chr11	49580098	11:55671904	chr11	55671904	9.20574e-58	-1	0.411348	705	2.08832741119059e-50
ENSG00000205035	chr11	49580098	11:55671980	chr11	55671980	9.20574e-58	-1	0.411348	706	2.08536944035321e-50
ENSG00000205035	chr11	49580098	11:55672124	chr11	55672124	9.20574e-58	-1	0.411348	707	2.08241983718439e-50
ENSG00000205035	chr11	49580098	11:55672199	chr11	55672199	9.20574e-58	-1	0.411348	708	2.07947856622792e-50
ENSG00000205035	chr11	49580098	11:55672366	chr11	55672366	9.20574e-58	-1	0.411348	709	2.07654559222759e-50
ENSG00000205035	chr11	49580098	11:55672692	chr11	55672692	9.20574e-58	-1	0.411348	710	2.07362088012587e-50
ENSG00000205035	chr11	49580098	11:55672706	chr11	55672706	9.20574e-58	-1	0.411348	711	2.0707043950624e-50
ENSG00000205035	chr11	49580098	11:55672876	chr11	55672876	9.20574e-58	-1	0.411348	712	2.0677961023727e-50
ENSG00000205035	chr11	49580098	11:55673143	chr11	55673143	9.20574e-58	-1	0.411348	713	2.06489596758677e-50
ENSG00000205035	chr11	49580098	11:55673552	chr11	55673552	9.20574e-58	-1	0.411348	714	2.06200395642768e-50
ENSG00000205035	chr11	49580098	11:55673580	chr11	55673580	9.20574e-58	-1	0.411348	715	2.0591200348103e-50
ENSG00000205035	chr11	49580098	11:55673862	chr11	55673862	9.20574e-58	-1	0.411348	716	2.05624416883989e-50
ENSG00000205035	chr11	49580098	11:55674136	chr11	55674136	9.20574e-58	-1	0.411348	717	2.05337632481083e-50
ENSG00000205035	chr11	49580098	11:55674212	chr11	55674212	9.20574e-58	-1	0.411348	718	2.05051646920524e-50
ENSG00000205035	chr11	49580098	11:55674432	chr11	55674432	9.20574e-58	-1	0.411348	719	2.04766456869174e-50
ENSG00000205035	chr11	49580098	11:55674925	chr11	55674925	9.20574e-58	-1	0.411348	720	2.04482059012412e-50
ENSG00000205035	chr11	49580098	11:55675087	chr11	55675087	9.20574e-58	-1	0.411348	721	2.04198450054003e-50
ENSG00000205035	chr11	49580098	11:55675228	chr11	55675228	9.20574e-58	-1	0.411348	722	2.03915626715978e-50
ENSG00000205035	chr11	49580098	11:55675385	chr11	55675385	9.20574e-58	-1	0.411348	723	2.03633585738501e-50
ENSG00000205035	chr11	49580098	11:55675548	chr11	55675548	9.20574e-58	-1	0.411348	724	2.03352323879747e-50
ENSG00000205035	chr11	49580098	11:55675629	chr11	55675629	9.20574e-58	-1	0.411348	725	2.03071837915774e-50
ENSG00000205035	chr11	49580098	11:55675728	chr11	55675728	9.20574e-58	-1	0.411348	726	2.02792124640408e-50
ENSG00000205035	chr11	49580098	11:55675841	chr11	55675841	9.20574e-58	-1	0.411348	727	2.02513180865112e-50
ENSG00000205035	chr11	49580098	11:55676025	chr11	55676025	9.20574e-58	-1	0.411348	728	2.02235003418869e-50
ENSG00000205035	chr11	49580098	11:55676421	chr11	55676421	9.20574e-58	-1	0.411348	729	2.01957589148061e-50
ENSG00000205035	chr11	49580098	11:55676533	chr11	55676533	9.20574e-58	-1	0.411348	730	2.01680934916351e-50
ENSG00000205035	chr11	49580098	11:55676586	chr11	55676586	9.20574e-58	-1	0.411348	731	2.01405037604564e-50
ENSG00000205035	chr11	49580098	11:55676706	chr11	55676706	9.20574e-58	-1	0.411348	732	2.01129894110569e-50
ENSG00000205035	chr11	49580098	11:55676707	chr11	55676707	9.20574e-58	-1	0.411348	733	2.00855501349163e-50
ENSG00000205035	chr11	49580098	11:55676849	chr11	55676849	9.20574e-58	-1	0.411348	734	2.00581856251957e-50
ENSG00000205035	chr11	49580098	11:55676940	chr11	55676940	9.20574e-58	-1	0.411348	735	2.0030895576726e-50
ENSG00000205035	chr11	49580098	11:55677164	chr11	55677164	9.20574e-58	-1	0.411348	736	2.00036796859968e-50
ENSG00000205035	chr11	49580098	11:55677209	chr11	55677209	9.20574e-58	-1	0.411348	737	1.99765376511447e-50
ENSG00000205035	chr11	49580098	11:55677349	chr11	55677349	9.20574e-58	-1	0.411348	738	1.99494691719426e-50
ENSG00000205035	chr11	49580098	11:55677360	chr11	55677360	9.20574e-58	-1	0.411348	739	1.99224739497884e-50
ENSG00000205035	chr11	49580098	11:55677530	chr11	55677530	9.20574e-58	-1	0.411348	740	1.98955516876941e-50
ENSG00000205035	chr11	49580098	11:55677822	chr11	55677822	9.20574e-58	-1	0.411348	741	1.98687020902748e-50
ENSG00000205035	chr11	49580098	11:55677926	chr11	55677926	9.20574e-58	-1	0.411348	742	1.98419248637381e-50
ENSG00000205035	chr11	49580098	11:55678005	chr11	55678005	9.20574e-58	-1	0.411348	743	1.9815219715873e-50
ENSG00000205035	chr11	49580098	11:55678109	chr11	55678109	9.20574e-58	-1	0.411348	744	1.97885863560398e-50
ENSG00000205035	chr11	49580098	11:55678229	chr11	55678229	9.20574e-58	-1	0.411348	745	1.97620244951593e-50
ENSG00000205035	chr11	49580098	11:55678345	chr11	55678345	9.20574e-58	-1	0.411348	746	1.97355338457019e-50
ENSG00000205035	chr11	49580098	11:55678681	chr11	55678681	9.20574e-58	-1	0.411348	747	1.97091141216782e-50
ENSG00000205035	chr11	49580098	11:55679264	chr11	55679264	9.20574e-58	-1	0.411348	748	1.96827650386279e-50
ENSG00000205035	chr11	49580098	11:55679286	chr11	55679286	9.20574e-58	-1	0.411348	749	1.96564863136097e-50
ENSG00000205035	chr11	49580098	11:55679389	chr11	55679389	9.20574e-58	-1	0.411348	750	1.96302776651915e-50
ENSG00000205035	chr11	49580098	11:55679724	chr11	55679724	9.20574e-58	-1	0.411348	751	1.96041388134403e-50
ENSG00000205035	chr11	49580098	11:55679830	chr11	55679830	9.20574e-58	-1	0.411348	752	1.95780694799118e-50
ENSG00000205035	chr11	49580098	11:55680499	chr11	55680499	9.20574e-58	-1	0.411348	753	1.9552069387641e-50
ENSG00000205035	chr11	49580098	11:55680940	chr11	55680940	9.20574e-58	-1	0.411348	754	1.95261382611322e-50
ENSG00000205035	chr11	49580098	11:55680970	chr11	55680970	9.20574e-58	-1	0.411348	755	1.95002758263492e-50
ENSG00000205035	chr11	49580098	11:55682235	chr11	55682235	9.20574e-58	-1	0.411348	756	1.94744818107059e-50
ENSG00000205035	chr11	49580098	11:55682356	chr11	55682356	9.20574e-58	-1	0.411348	757	1.94487559430563e-50
ENSG00000205035	chr11	49580098	11:55682784	chr11	55682784	9.20574e-58	-1	0.411348	758	1.94230979536855e-50
ENSG00000205035	chr11	49580098	11:55682919	chr11	55682919	9.20574e-58	-1	0.411348	759	1.93975075742999e-50
ENSG00000205035	chr11	49580098	11:55684675	chr11	55684675	9.20574e-58	-1	0.411348	760	1.9371984538018e-50
ENSG00000205035	chr11	49580098	11:55685402	chr11	55685402	9.20574e-58	-1	0.411348	761	1.93465285793609e-50
ENSG00000205035	chr11	49580098	11:55685870	chr11	55685870	9.20574e-58	-1	0.411348	762	1.93211394342436e-50
ENSG00000205035	chr11	49580098	11:55686089	chr11	55686089	9.20574e-58	-1	0.411348	763	1.92958168399655e-50
ENSG00000205035	chr11	49580098	11:55686462	chr11	55686462	9.20574e-58	-1	0.411348	764	1.92705605352011e-50
ENSG00000205035	chr11	49580098	11:55686538	chr11	55686538	9.20574e-58	-1	0.411348	765	1.92453702599917e-50
ENSG00000205035	chr11	49580098	11:55686548	chr11	55686548	9.20574e-58	-1	0.411348	766	1.92202457557358e-50
ENSG00000205035	chr11	49580098	11:55687108	chr11	55687108	9.20574e-58	-1	0.411348	767	1.91951867651808e-50
ENSG00000205035	chr11	49580098	11:55687159	chr11	55687159	9.20574e-58	-1	0.411348	768	1.91701930324136e-50
ENSG00000205035	chr11	49580098	11:55687175	chr11	55687175	9.20574e-58	-1	0.411348	769	1.91452643028526e-50
ENSG00000205035	chr11	49580098	11:55656243	chr11	55656243	1.57764e-57	-1	0.410564	770	3.27677170612618e-50
ENSG00000205035	chr11	49580098	11:55658750	chr11	55658750	1.57764e-57	-1	0.410564	771	3.27252167797297e-50
ENSG00000205035	chr11	49580098	11:55687507	chr11	55687507	1.57764e-57	-1	0.410564	772	3.26828266025538e-50
ENSG00000205035	chr11	49580098	11:55687525	chr11	55687525	1.57764e-57	-1	0.410564	773	3.26405461024212e-50
ENSG00000205035	chr11	49580098	11:55687951	chr11	55687951	1.57764e-57	-1	0.410564	774	3.25983748542268e-50
ENSG00000205035	chr11	49580098	11:55688229	chr11	55688229	1.57764e-57	-1	0.410564	775	3.25563124350601e-50
ENSG00000205035	chr11	49580098	11:55688528	chr11	55688528	1.57764e-57	-1	0.410564	776	3.25143584241902e-50
ENSG00000205035	chr11	49580098	11:55688712	chr11	55688712	1.57764e-57	-1	0.410564	777	3.24725124030522e-50
ENSG00000205035	chr11	49580098	11:55688881	chr11	55688881	1.57764e-57	-1	0.410564	778	3.24307739552334e-50
ENSG00000205035	chr11	49580098	11:55688960	chr11	55688960	1.57764e-57	-1	0.410564	779	3.2389142666459e-50
ENSG00000205035	chr11	49580098	11:55689018	chr11	55689018	1.57764e-57	-1	0.410564	780	3.23476181245789e-50
ENSG00000205035	chr11	49580098	11:55689110	chr11	55689110	1.57764e-57	-1	0.410564	781	3.23061999195539e-50
ENSG00000205035	chr11	49580098	11:55689326	chr11	55689326	1.57764e-57	-1	0.410564	782	3.22648876434419e-50
ENSG00000205035	chr11	49580098	11:55689386	chr11	55689386	1.57764e-57	-1	0.410564	783	3.22236808903851e-50
ENSG00000205035	chr11	49580098	11:55689584	chr11	55689584	1.57764e-57	-1	0.410564	784	3.21825792565964e-50
ENSG00000205035	chr11	49580098	11:55690137	chr11	55690137	1.57764e-57	-1	0.410564	785	3.21415823403459e-50
ENSG00000205035	chr11	49580098	11:55691174	chr11	55691174	1.57764e-57	-1	0.410564	786	3.21006897419486e-50
ENSG00000205035	chr11	49580098	11:55691693	chr11	55691693	1.57764e-57	-1	0.410564	787	3.20599010637504e-50
ENSG00000205035	chr11	49580098	11:55691917	chr11	55691917	1.57764e-57	-1	0.410564	788	3.20192159101162e-50
ENSG00000205035	chr11	49580098	11:55692174	chr11	55692174	1.57764e-57	-1	0.410564	789	3.19786338874164e-50
ENSG00000205035	chr11	49580098	11:55692303	chr11	55692303	1.57764e-57	-1	0.410564	790	3.19381546040146e-50
ENSG00000205035	chr11	49580098	11:55692788	chr11	55692788	1.57764e-57	-1	0.410564	791	3.18977776702548e-50
ENSG00000205035	chr11	49580098	11:55693422	chr11	55693422	1.57764e-57	-1	0.410564	792	3.18575026984489e-50
ENSG00000205035	chr11	49580098	11:55693496	chr11	55693496	1.57764e-57	-1	0.410564	793	3.18173293028645e-50
ENSG00000205035	chr11	49580098	11:55693987	chr11	55693987	1.57764e-57	-1	0.410564	794	3.17772570997123e-50
ENSG00000205035	chr11	49580098	11:55694060	chr11	55694060	1.57764e-57	-1	0.410564	795	3.1737285707134e-50
ENSG00000205035	chr11	49580098	11:55694373	chr11	55694373	1.57764e-57	-1	0.410564	796	3.16974147451904e-50
ENSG00000205035	chr11	49580098	11:55694440	chr11	55694440	1.57764e-57	-1	0.410564	797	3.16576438358489e-50
ENSG00000205035	chr11	49580098	11:55694561	chr11	55694561	1.57764e-57	-1	0.410564	798	3.16179726029719e-50
ENSG00000205035	chr11	49580098	11:55694568	chr11	55694568	1.57764e-57	-1	0.410564	799	3.15784006723048e-50
ENSG00000205035	chr11	49580098	11:55694622	chr11	55694622	1.57764e-57	-1	0.410564	800	3.15389276714645e-50
ENSG00000205035	chr11	49580098	11:55694630	chr11	55694630	1.57764e-57	-1	0.410564	801	3.1499553229927e-50
ENSG00000205035	chr11	49580098	11:55694723	chr11	55694723	1.57764e-57	-1	0.410564	802	3.14602769790169e-50
ENSG00000205035	chr11	49580098	11:55694982	chr11	55694982	1.57764e-57	-1	0.410564	803	3.14210985518948e-50
ENSG00000205035	chr11	49580098	11:55695323	chr11	55695323	1.57764e-57	-1	0.410564	804	3.13820175835467e-50
ENSG00000205035	chr11	49580098	11:55695462	chr11	55695462	1.57764e-57	-1	0.410564	805	3.13430337107721e-50
ENSG00000205035	chr11	49580098	11:55695463	chr11	55695463	1.57764e-57	-1	0.410564	806	3.13041465721732e-50
ENSG00000205035	chr11	49580098	11:55695573	chr11	55695573	1.57764e-57	-1	0.410564	807	3.12653558081432e-50
ENSG00000205035	chr11	49580098	11:55695708	chr11	55695708	1.57764e-57	-1	0.410564	808	3.12266610608559e-50
ENSG00000205035	chr11	49580098	11:55695939	chr11	55695939	1.57764e-57	-1	0.410564	809	3.11880619742541e-50
ENSG00000205035	chr11	49580098	11:55696419	chr11	55696419	1.57764e-57	-1	0.410564	810	3.1149558194039e-50
ENSG00000205035	chr11	49580098	11:55696581	chr11	55696581	1.57764e-57	-1	0.410564	811	3.11111493676591e-50
ENSG00000205035	chr11	49580098	11:55696650	chr11	55696650	1.57764e-57	-1	0.410564	812	3.10728351443e-50
ENSG00000205035	chr11	49580098	11:55696704	chr11	55696704	1.57764e-57	-1	0.410564	813	3.10346151748728e-50
ENSG00000205035	chr11	49580098	11:55697037	chr11	55697037	1.57764e-57	-1	0.410564	814	3.09964891120044e-50
ENSG00000205035	chr11	49580098	11:55697207	chr11	55697207	1.57764e-57	-1	0.410564	815	3.09584566100265e-50
ENSG00000205035	chr11	49580098	11:55697249	chr11	55697249	1.57764e-57	-1	0.410564	816	3.09205173249651e-50
ENSG00000205035	chr11	49580098	11:55697560	chr11	55697560	1.57764e-57	-1	0.410564	817	3.08826709145307e-50
ENSG00000205035	chr11	49580098	11:55697703	chr11	55697703	1.57764e-57	-1	0.410564	818	3.0844917038107e-50
ENSG00000205035	chr11	49580098	11:55697883	chr11	55697883	1.57764e-57	-1	0.410564	819	3.08072553567418e-50
ENSG00000205035	chr11	49580098	11:55697927	chr11	55697927	1.57764e-57	-1	0.410564	820	3.07696855331361e-50
ENSG00000205035	chr11	49580098	11:55697962	chr11	55697962	1.57764e-57	-1	0.410564	821	3.07322072316341e-50
ENSG00000205035	chr11	49580098	11:55697982	chr11	55697982	1.57764e-57	-1	0.410564	822	3.06948201182136e-50
ENSG00000205035	chr11	49580098	11:55698164	chr11	55698164	1.57764e-57	-1	0.410564	823	3.06575238604758e-50
ENSG00000205035	chr11	49580098	11:55698352	chr11	55698352	1.57764e-57	-1	0.410564	824	3.06203181276354e-50
ENSG00000205035	chr11	49580098	11:55698587	chr11	55698587	1.57764e-57	-1	0.410564	825	3.0583202590511e-50
ENSG00000205035	chr11	49580098	11:55698689	chr11	55698689	1.57764e-57	-1	0.410564	826	3.05461769215152e-50
ENSG00000205035	chr11	49580098	11:55698707	chr11	55698707	1.57764e-57	-1	0.410564	827	3.05092407946452e-50
ENSG00000205035	chr11	49580098	11:55698844	chr11	55698844	1.57764e-57	-1	0.410564	828	3.04723938854729e-50
ENSG00000205035	chr11	49580098	11:55698998	chr11	55698998	1.57764e-57	-1	0.410564	829	3.04356358711358e-50
ENSG00000205035	chr11	49580098	11:55699031	chr11	55699031	1.57764e-57	-1	0.410564	830	3.03989664303272e-50
ENSG00000205035	chr11	49580098	11:55699408	chr11	55699408	1.57764e-57	-1	0.410564	831	3.03623852432871e-50
ENSG00000205035	chr11	49580098	11:55699908	chr11	55699908	1.57764e-57	-1	0.410564	832	3.03258919917927e-50
ENSG00000205035	chr11	49580098	11:55701720	chr11	55701720	1.57764e-57	-1	0.410564	833	3.02894863591495e-50
ENSG00000205035	chr11	49580098	11:55703996	chr11	55703996	1.57764e-57	-1	0.410564	834	3.02531680301817e-50
ENSG00000205035	chr11	49580098	11:55706718	chr11	55706718	1.57764e-57	-1	0.410564	835	3.02169366912234e-50
ENSG00000205035	chr11	49580098	11:55706729	chr11	55706729	1.57764e-57	-1	0.410564	836	3.01807920301095e-50
ENSG00000205035	chr11	49580098	11:55706869	chr11	55706869	1.57764e-57	-1	0.410564	837	3.01447337361667e-50
ENSG00000205035	chr11	49580098	11:55707892	chr11	55707892	1.57764e-57	-1	0.410564	838	3.01087615002047e-50
ENSG00000205035	chr11	49580098	11:55708221	chr11	55708221	1.57764e-57	-1	0.410564	839	3.00728750145072e-50
ENSG00000205035	chr11	49580098	11:55708678	chr11	55708678	1.57764e-57	-1	0.410564	840	3.00370739728233e-50
ENSG00000205035	chr11	49580098	11:55709046	chr11	55709046	1.57764e-57	-1	0.410564	841	3.00013580703586e-50
ENSG00000205035	chr11	49580098	11:55709707	chr11	55709707	1.57764e-57	-1	0.410564	842	2.99657270037667e-50
ENSG00000205035	chr11	49580098	11:55712032	chr11	55712032	1.57764e-57	-1	0.410564	843	2.99301804711406e-50
ENSG00000205035	chr11	49580098	11:55449139	chr11	55449139	4.32063e-57	-1	0.409093	844	8.18716666511413e-50
ENSG00000205035	chr11	49580098	11:55929814	chr11	55929814	9.9241e-57	-1	0.407873	845	1.87829336338874e-49
ENSG00000205035	chr11	49580098	11:55932263	chr11	55932263	9.9241e-57	-1	0.407873	846	1.87607315846748e-49
ENSG00000205035	chr11	49580098	11:55934247	chr11	55934247	9.9241e-57	-1	0.407873	847	1.87385819606079e-49
ENSG00000205035	chr11	49580098	11:55941174	chr11	55941174	9.9241e-57	-1	0.407873	848	1.87164845762204e-49
ENSG00000205035	chr11	49580098	11:55942207	chr11	55942207	9.9241e-57	-1	0.407873	849	1.86944392469198e-49
ENSG00000205035	chr11	49580098	11:55955575	chr11	55955575	9.9241e-57	-1	0.407873	850	1.86724457889822e-49
ENSG00000205035	chr11	49580098	11:55962757	chr11	55962757	9.9241e-57	-1	0.407873	851	1.86505040195475e-49
ENSG00000205035	chr11	49580098	11:55964326	chr11	55964326	9.9241e-57	-1	0.407873	852	1.86286137566137e-49
ENSG00000205035	chr11	49580098	11:55965879	chr11	55965879	9.9241e-57	-1	0.407873	853	1.86067748190327e-49
ENSG00000205035	chr11	49580098	11:55967943	chr11	55967943	9.9241e-57	-1	0.407873	854	1.85849870265046e-49
ENSG00000205035	chr11	49580098	11:55970262	chr11	55970262	9.9241e-57	-1	0.407873	855	1.8563250199573e-49
ENSG00000205035	chr11	49580098	11:55975910	chr11	55975910	9.9241e-57	-1	0.407873	856	1.85415641596202e-49
ENSG00000205035	chr11	49580098	11:55977261	chr11	55977261	9.9241e-57	-1	0.407873	857	1.85199287288622e-49
ENSG00000205035	chr11	49580098	11:55977492	chr11	55977492	9.9241e-57	-1	0.407873	858	1.84983437303437e-49
ENSG00000205035	chr11	49580098	11:55977590	chr11	55977590	9.9241e-57	-1	0.407873	859	1.84768089879335e-49
ENSG00000205035	chr11	49580098	11:55979874	chr11	55979874	9.9241e-57	-1	0.407873	860	1.84553243263196e-49
ENSG00000205035	chr11	49580098	11:55987051	chr11	55987051	9.9241e-57	-1	0.407873	861	1.84338895710045e-49
ENSG00000205035	chr11	49580098	11:55989452	chr11	55989452	9.9241e-57	-1	0.407873	862	1.84125045483003e-49
ENSG00000205035	chr11	49580098	11:55993531	chr11	55993531	9.9241e-57	-1	0.407873	863	1.83911690853243e-49
ENSG00000205035	chr11	49580098	11:55994934	chr11	55994934	9.9241e-57	-1	0.407873	864	1.83698830099941e-49
ENSG00000205035	chr11	49580098	11:55997980	chr11	55997980	9.9241e-57	-1	0.407873	865	1.8348646151023e-49
ENSG00000205035	chr11	49580098	11:56001088	chr11	56001088	9.9241e-57	-1	0.407873	866	1.83274583379156e-49
ENSG00000205035	chr11	49580098	11:56001121	chr11	56001121	9.9241e-57	-1	0.407873	867	1.8306319400963e-49
ENSG00000205035	chr11	49580098	11:56001889	chr11	56001889	9.9241e-57	-1	0.407873	868	1.82852291712384e-49
ENSG00000205035	chr11	49580098	11:56005091	chr11	56005091	9.9241e-57	-1	0.407873	869	1.82641874805925e-49
ENSG00000205035	chr11	49580098	11:56007078	chr11	56007078	9.9241e-57	-1	0.407873	870	1.82431941616493e-49
ENSG00000205035	chr11	49580098	11:56007607	chr11	56007607	9.9241e-57	-1	0.407873	871	1.82222490478013e-49
ENSG00000205035	chr11	49580098	11:56007779	chr11	56007779	9.9241e-57	-1	0.407873	872	1.82013519732051e-49
ENSG00000205035	chr11	49580098	11:56015709	chr11	56015709	9.9241e-57	-1	0.407873	873	1.81805027727777e-49
ENSG00000205035	chr11	49580098	11:56021701	chr11	56021701	9.9241e-57	-1	0.407873	874	1.81597012821909e-49
ENSG00000205035	chr11	49580098	11:55700071	chr11	55700071	1.00132e-56	-1	0.407859	875	1.83018014211409e-49
ENSG00000205035	chr11	49580098	11:55700556	chr11	55700556	1.00132e-56	-1	0.407859	876	1.82809089537652e-49
ENSG00000205035	chr11	49580098	11:55700710	chr11	55700710	1.00132e-56	-1	0.407859	877	1.8260064131697e-49
ENSG00000205035	chr11	49580098	11:55700928	chr11	55700928	1.00132e-56	-1	0.407859	878	1.82392667921393e-49
ENSG00000205035	chr11	49580098	11:55701298	chr11	55701298	1.00132e-56	-1	0.407859	879	1.82185167730356e-49
ENSG00000205035	chr11	49580098	11:55701912	chr11	55701912	1.00132e-56	-1	0.407859	880	1.81978139130662e-49
ENSG00000205035	chr11	49580098	11:55701956	chr11	55701956	1.00132e-56	-1	0.407859	881	1.81771580516439e-49
ENSG00000205035	chr11	49580098	11:55702693	chr11	55702693	1.00132e-56	-1	0.407859	882	1.81565490289096e-49
ENSG00000205035	chr11	49580098	11:55702729	chr11	55702729	1.00132e-56	-1	0.407859	883	1.81359866857285e-49
ENSG00000205035	chr11	49580098	11:55704618	chr11	55704618	1.00132e-56	-1	0.407859	884	1.81154708636858e-49
ENSG00000205035	chr11	49580098	11:55704970	chr11	55704970	1.00132e-56	-1	0.407859	885	1.80950014050828e-49
ENSG00000205035	chr11	49580098	11:55705853	chr11	55705853	1.00132e-56	-1	0.407859	886	1.80745781529326e-49
ENSG00000205035	chr11	49580098	11:55706043	chr11	55706043	1.00132e-56	-1	0.407859	887	1.80542009509563e-49
ENSG00000205035	chr11	49580098	11:55707232	chr11	55707232	1.00132e-56	-1	0.407859	888	1.80338696435791e-49
ENSG00000205035	chr11	49580098	11:55709180	chr11	55709180	1.00132e-56	-1	0.407859	889	1.80135840759261e-49
ENSG00000205035	chr11	49580098	11:55709601	chr11	55709601	1.00132e-56	-1	0.407859	890	1.79933440938183e-49
ENSG00000205035	chr11	49580098	11:55709896	chr11	55709896	1.00132e-56	-1	0.407859	891	1.79731495437691e-49
ENSG00000205035	chr11	49580098	11:55709940	chr11	55709940	1.00132e-56	-1	0.407859	892	1.79530002729801e-49
ENSG00000205035	chr11	49580098	11:55710288	chr11	55710288	1.00132e-56	-1	0.407859	893	1.79328961293374e-49
ENSG00000205035	chr11	49580098	11:55710323	chr11	55710323	1.00132e-56	-1	0.407859	894	1.79128369614075e-49
ENSG00000205035	chr11	49580098	11:55710719	chr11	55710719	1.00132e-56	-1	0.407859	895	1.78928226184338e-49
ENSG00000205035	chr11	49580098	11:55711331	chr11	55711331	1.00132e-56	-1	0.407859	896	1.78728529503329e-49
ENSG00000205035	chr11	49580098	11:55711475	chr11	55711475	1.00132e-56	-1	0.407859	897	1.78529278076904e-49
ENSG00000205035	chr11	49580098	11:55711964	chr11	55711964	1.00132e-56	-1	0.407859	898	1.78330470417575e-49
ENSG00000205035	chr11	49580098	11:55712768	chr11	55712768	1.00132e-56	-1	0.407859	899	1.78132105044475e-49
ENSG00000205035	chr11	49580098	11:55712985	chr11	55712985	1.00132e-56	-1	0.407859	900	1.77934180483314e-49
ENSG00000205035	chr11	49580098	11:55713266	chr11	55713266	1.00132e-56	-1	0.407859	901	1.77736695266352e-49
ENSG00000205035	chr11	49580098	11:55718896	chr11	55718896	1.00132e-56	-1	0.407859	902	1.77539647932353e-49
ENSG00000205035	chr11	49580098	11:55666935	chr11	55666935	1.46017e-56	-1	0.407304	903	2.58609617679733e-49
ENSG00000205035	chr11	49580098	11:55702423	chr11	55702423	2.665e-56	-1	0.406416	904	4.71474039101604e-49
ENSG00000205035	chr11	49580098	11:55903642	chr11	55903642	3.47449e-56	-1	0.406024	905	6.14004406639284e-49
ENSG00000205035	chr11	49580098	11:55716318	chr11	55716318	5.36906e-56	-1	0.405379	906	9.47761495619567e-49
ENSG00000205035	chr11	49580098	11:55716400	chr11	55716400	5.36906e-56	-1	0.405379	907	9.46716554610063e-49
ENSG00000205035	chr11	49580098	11:55722033	chr11	55722033	5.36906e-56	-1	0.405379	908	9.45673915232739e-49
ENSG00000205035	chr11	49580098	11:55723235	chr11	55723235	5.36906e-56	-1	0.405379	909	9.44633569891449e-49
ENSG00000205035	chr11	49580098	11:55724122	chr11	55724122	5.36906e-56	-1	0.405379	910	9.43595511023437e-49
ENSG00000205035	chr11	49580098	11:55725097	chr11	55725097	5.36906e-56	-1	0.405379	911	9.42559731099152e-49
ENSG00000205035	chr11	49580098	11:55762444	chr11	55762444	5.36906e-56	-1	0.405379	912	9.41526222622069e-49
ENSG00000205035	chr11	49580098	11:55776053	chr11	55776053	5.36906e-56	-1	0.405379	913	9.40494978128507e-49
ENSG00000205035	chr11	49580098	11:55776503	chr11	55776503	5.36906e-56	-1	0.405379	914	9.39465990187448e-49
ENSG00000205035	chr11	49580098	11:55777397	chr11	55777397	5.36906e-56	-1	0.405379	915	9.38439251400358e-49
ENSG00000205035	chr11	49580098	11:55779711	chr11	55779711	5.36906e-56	-1	0.405379	916	9.37414754401012e-49
ENSG00000205035	chr11	49580098	11:55781242	chr11	55781242	5.36906e-56	-1	0.405379	917	9.36392491855319e-49
ENSG00000205035	chr11	49580098	11:55837651	chr11	55837651	6.19577e-56	-1	0.405167	918	1.07939799603064e-48
ENSG00000205035	chr11	49580098	11:55616190	chr11	55616190	6.67443e-56	-1	-0.405057	919	1.16152262149862e-48
ENSG00000205035	chr11	49580098	11:55912920	chr11	55912920	7.81865e-56	-1	0.404822	920	1.35916739057952e-48
ENSG00000205035	chr11	49580098	11:55826233	chr11	55826233	1.69348e-55	-1	0.403671	921	2.94069134245938e-48
ENSG00000205035	chr11	49580098	11:55828295	chr11	55828295	1.69348e-55	-1	0.403671	922	2.93750187245672e-48
ENSG00000205035	chr11	49580098	11:55838821	chr11	55838821	1.69348e-55	-1	0.403671	923	2.93431931354831e-48
ENSG00000205035	chr11	49580098	11:55840456	chr11	55840456	1.69348e-55	-1	0.403671	924	2.93114364329555e-48
ENSG00000205035	chr11	49580098	11:55844035	chr11	55844035	1.69348e-55	-1	0.403671	925	2.92797483935686e-48
ENSG00000205035	chr11	49580098	11:55846372	chr11	55846372	1.69348e-55	-1	0.403671	926	2.92481287948714e-48
ENSG00000205035	chr11	49580098	11:55846816	chr11	55846816	1.69348e-55	-1	0.403671	927	2.92165774153732e-48
ENSG00000205035	chr11	49580098	11:55855016	chr11	55855016	1.69348e-55	-1	0.403671	928	2.91850940345376e-48
ENSG00000205035	chr11	49580098	11:55860388	chr11	55860388	1.69348e-55	-1	0.403671	929	2.91536784327782e-48
ENSG00000205035	chr11	49580098	11:55863313	chr11	55863313	1.69348e-55	-1	0.403671	930	2.91223303914526e-48
ENSG00000205035	chr11	49580098	11:55863430	chr11	55863430	1.69348e-55	-1	0.403671	931	2.90910496928581e-48
ENSG00000205035	chr11	49580098	11:55875807	chr11	55875807	1.69348e-55	-1	0.403671	932	2.90598361202263e-48
ENSG00000205035	chr11	49580098	11:55876050	chr11	55876050	1.69348e-55	-1	0.403671	933	2.9028689457718e-48
ENSG00000205035	chr11	49580098	11:55876113	chr11	55876113	1.69348e-55	-1	0.403671	934	2.89976094904186e-48
ENSG00000205035	chr11	49580098	11:55883019	chr11	55883019	1.69348e-55	-1	0.403671	935	2.89665960043325e-48
ENSG00000205035	chr11	49580098	11:55883551	chr11	55883551	1.69348e-55	-1	0.403671	936	2.89356487863792e-48
ENSG00000205035	chr11	49580098	11:55884294	chr11	55884294	1.69348e-55	-1	0.403671	937	2.89047676243873e-48
ENSG00000205035	chr11	49580098	11:55918922	chr11	55918922	1.69348e-55	-1	0.403671	938	2.88739523070905e-48
ENSG00000205035	chr11	49580098	11:55919698	chr11	55919698	1.69348e-55	-1	0.403671	939	2.88432026241224e-48
ENSG00000205035	chr11	49580098	11:55919739	chr11	55919739	1.69348e-55	-1	0.403671	940	2.88125183660116e-48
ENSG00000205035	chr11	49580098	11:55923033	chr11	55923033	1.69348e-55	-1	0.403671	941	2.87818993241774e-48
ENSG00000205035	chr11	49580098	11:56042495	chr11	56042495	1.69348e-55	-1	0.403671	942	2.87513452909245e-48
ENSG00000205035	chr11	49580098	11:55676417	chr11	55676417	2.74672e-55	-1	0.402949	943	4.65834552256786e-48
ENSG00000205035	chr11	49580098	11:55714044	chr11	55714044	3.07278e-55	-1	0.402781	944	5.20581192989413e-48
ENSG00000205035	chr11	49580098	11:55714045	chr11	55714045	3.07278e-55	-1	0.402781	945	5.20030313420112e-48
ENSG00000205035	chr11	49580098	11:55714734	chr11	55714734	3.07278e-55	-1	0.402781	946	5.19480598501064e-48
ENSG00000205035	chr11	49580098	11:55714957	chr11	55714957	3.07278e-55	-1	0.402781	947	5.18932044542773e-48
ENSG00000205035	chr11	49580098	11:55715042	chr11	55715042	3.07278e-55	-1	0.402781	948	5.18384647871315e-48
ENSG00000205035	chr11	49580098	11:55715318	chr11	55715318	3.07278e-55	-1	0.402781	949	5.17838404828247e-48
ENSG00000205035	chr11	49580098	11:55715793	chr11	55715793	3.07278e-55	-1	0.402781	950	5.17293311770533e-48
ENSG00000205035	chr11	49580098	11:55715921	chr11	55715921	3.07278e-55	-1	0.402781	951	5.16749365070459e-48
ENSG00000205035	chr11	49580098	11:55716447	chr11	55716447	3.07278e-55	-1	0.402781	952	5.16206561115553e-48
ENSG00000205035	chr11	49580098	11:55716658	chr11	55716658	3.07278e-55	-1	0.402781	953	5.15664896308506e-48
ENSG00000205035	chr11	49580098	11:55716714	chr11	55716714	3.07278e-55	-1	0.402781	954	5.15124367067092e-48
ENSG00000205035	chr11	49580098	11:55716741	chr11	55716741	3.07278e-55	-1	0.402781	955	5.1458496982409e-48
ENSG00000205035	chr11	49580098	11:55716764	chr11	55716764	3.07278e-55	-1	0.402781	956	5.14046701027203e-48
ENSG00000205035	chr11	49580098	11:55716819	chr11	55716819	3.07278e-55	-1	0.402781	957	5.13509557138982e-48
ENSG00000205035	chr11	49580098	11:55716833	chr11	55716833	3.07278e-55	-1	0.402781	958	5.1297353463675e-48
ENSG00000205035	chr11	49580098	11:55716898	chr11	55716898	3.07278e-55	-1	0.402781	959	5.12438630012519e-48
ENSG00000205035	chr11	49580098	11:55717072	chr11	55717072	3.07278e-55	-1	0.402781	960	5.11904839772923e-48
ENSG00000205035	chr11	49580098	11:55717756	chr11	55717756	3.07278e-55	-1	0.402781	961	5.11372160439132e-48
ENSG00000205035	chr11	49580098	11:55718607	chr11	55718607	3.07278e-55	-1	0.402781	962	5.10840588546784e-48
ENSG00000205035	chr11	49580098	11:55718641	chr11	55718641	3.07278e-55	-1	0.402781	963	5.10310120645905e-48
ENSG00000205035	chr11	49580098	11:55719614	chr11	55719614	3.07278e-55	-1	0.402781	964	5.09780753300836e-48
ENSG00000205035	chr11	49580098	11:55719657	chr11	55719657	3.07278e-55	-1	0.402781	965	5.09252483090162e-48
ENSG00000205035	chr11	49580098	11:55719679	chr11	55719679	3.07278e-55	-1	0.402781	966	5.08725306606632e-48
ENSG00000205035	chr11	49580098	11:55719808	chr11	55719808	3.07278e-55	-1	0.402781	967	5.0819922045709e-48
ENSG00000205035	chr11	49580098	11:55719999	chr11	55719999	3.07278e-55	-1	0.402781	968	5.07674221262403e-48
ENSG00000205035	chr11	49580098	11:55720264	chr11	55720264	3.07278e-55	-1	0.402781	969	5.07150305657385e-48
ENSG00000205035	chr11	49580098	11:55720865	chr11	55720865	3.07278e-55	-1	0.402781	970	5.06627470290728e-48
ENSG00000205035	chr11	49580098	11:55721050	chr11	55721050	3.07278e-55	-1	0.402781	971	5.06105711824929e-48
ENSG00000205035	chr11	49580098	11:55721099	chr11	55721099	3.07278e-55	-1	0.402781	972	5.0558502693622e-48
ENSG00000205035	chr11	49580098	11:55721150	chr11	55721150	3.07278e-55	-1	0.402781	973	5.05065412314498e-48
ENSG00000205035	chr11	49580098	11:55721239	chr11	55721239	3.07278e-55	-1	0.402781	974	5.04546864663251e-48
ENSG00000205035	chr11	49580098	11:55721447	chr11	55721447	3.07278e-55	-1	0.402781	975	5.04029380699494e-48
ENSG00000205035	chr11	49580098	11:55721532	chr11	55721532	3.07278e-55	-1	0.402781	976	5.03512957153695e-48
ENSG00000205035	chr11	49580098	11:55721679	chr11	55721679	3.07278e-55	-1	0.402781	977	5.0299759076971e-48
ENSG00000205035	chr11	49580098	11:55721721	chr11	55721721	3.07278e-55	-1	0.402781	978	5.0248327830471e-48
ENSG00000205035	chr11	49580098	11:55722134	chr11	55722134	3.07278e-55	-1	0.402781	979	5.01970016529118e-48
ENSG00000205035	chr11	49580098	11:55722286	chr11	55722286	3.07278e-55	-1	0.402781	980	5.01457802226537e-48
ENSG00000205035	chr11	49580098	11:55722340	chr11	55722340	3.07278e-55	-1	0.402781	981	5.00946632193686e-48
ENSG00000205035	chr11	49580098	11:55722444	chr11	55722444	3.07278e-55	-1	0.402781	982	5.00436503240332e-48
ENSG00000205035	chr11	49580098	11:55722515	chr11	55722515	3.07278e-55	-1	0.402781	983	4.99927412189223e-48
ENSG00000205035	chr11	49580098	11:55722648	chr11	55722648	3.07278e-55	-1	0.402781	984	4.99419355876023e-48
ENSG00000205035	chr11	49580098	11:55722773	chr11	55722773	3.07278e-55	-1	0.402781	985	4.98912331149245e-48
ENSG00000205035	chr11	49580098	11:55722791	chr11	55722791	3.07278e-55	-1	0.402781	986	4.98406334870189e-48
ENSG00000205035	chr11	49580098	11:55722840	chr11	55722840	3.07278e-55	-1	0.402781	987	4.97901363912874e-48
ENSG00000205035	chr11	49580098	11:55722888	chr11	55722888	3.07278e-55	-1	0.402781	988	4.97397415163974e-48
ENSG00000205035	chr11	49580098	11:55723244	chr11	55723244	3.07278e-55	-1	0.402781	989	4.96894485522756e-48
ENSG00000205035	chr11	49580098	11:55723259	chr11	55723259	3.07278e-55	-1	0.402781	990	4.96392571901016e-48
ENSG00000205035	chr11	49580098	11:55723305	chr11	55723305	3.07278e-55	-1	0.402781	991	4.95891671223013e-48
ENSG00000205035	chr11	49580098	11:55723421	chr11	55723421	3.07278e-55	-1	0.402781	992	4.95391780425409e-48
ENSG00000205035	chr11	49580098	11:55723541	chr11	55723541	3.07278e-55	-1	0.402781	993	4.94892896457207e-48
ENSG00000205035	chr11	49580098	11:55724276	chr11	55724276	3.07278e-55	-1	0.402781	994	4.94395016279684e-48
ENSG00000205035	chr11	49580098	11:55724445	chr11	55724445	3.07278e-55	-1	0.402781	995	4.93898136866338e-48
ENSG00000205035	chr11	49580098	11:55724472	chr11	55724472	3.07278e-55	-1	0.402781	996	4.93402255202817e-48
ENSG00000205035	chr11	49580098	11:55724683	chr11	55724683	3.07278e-55	-1	0.402781	997	4.92907368286867e-48
ENSG00000205035	chr11	49580098	11:55724688	chr11	55724688	3.07278e-55	-1	0.402781	998	4.92413473128263e-48
ENSG00000205035	chr11	49580098	11:55725162	chr11	55725162	3.07278e-55	-1	0.402781	999	4.91920566748755e-48
ENSG00000205035	chr11	49580098	11:55725245	chr11	55725245	3.07278e-55	-1	0.402781	1000	4.91428646182006e-48
ENSG00000205035	chr11	49580098	11:55725327	chr11	55725327	3.07278e-55	-1	0.402781	1001	4.90937708473533e-48
ENSG00000205035	chr11	49580098	11:55725378	chr11	55725378	3.07278e-55	-1	0.402781	1002	4.90447750680645e-48
ENSG00000205035	chr11	49580098	11:55725502	chr11	55725502	3.07278e-55	-1	0.402781	1003	4.89958769872389e-48
ENSG00000205035	chr11	49580098	11:55725874	chr11	55725874	3.07278e-55	-1	0.402781	1004	4.89470763129488e-48
ENSG00000205035	chr11	49580098	11:55725892	chr11	55725892	3.07278e-55	-1	0.402781	1005	4.88983727544285e-48
ENSG00000205035	chr11	49580098	11:55725996	chr11	55725996	3.07278e-55	-1	0.402781	1006	4.88497660220682e-48
ENSG00000205035	chr11	49580098	11:55726397	chr11	55726397	3.07278e-55	-1	0.402781	1007	4.88012558274088e-48
ENSG00000205035	chr11	49580098	11:55726563	chr11	55726563	3.07278e-55	-1	0.402781	1008	4.87528418831355e-48
ENSG00000205035	chr11	49580098	11:55726738	chr11	55726738	3.07278e-55	-1	0.402781	1009	4.8704523903073e-48
ENSG00000205035	chr11	49580098	11:55726804	chr11	55726804	3.07278e-55	-1	0.402781	1010	4.86563016021788e-48
ENSG00000205035	chr11	49580098	11:55727167	chr11	55727167	3.07278e-55	-1	0.402781	1011	4.86081746965387e-48
ENSG00000205035	chr11	49580098	11:55727348	chr11	55727348	3.07278e-55	-1	0.402781	1012	4.85601429033603e-48
ENSG00000205035	chr11	49580098	11:55727351	chr11	55727351	3.07278e-55	-1	0.402781	1013	4.8512205940968e-48
ENSG00000205035	chr11	49580098	11:55727722	chr11	55727722	3.07278e-55	-1	0.402781	1014	4.84643635287975e-48
ENSG00000205035	chr11	49580098	11:55728190	chr11	55728190	3.07278e-55	-1	0.402781	1015	4.84166153873898e-48
ENSG00000205035	chr11	49580098	11:55728385	chr11	55728385	3.07278e-55	-1	0.402781	1016	4.83689612383864e-48
ENSG00000205035	chr11	49580098	11:55728645	chr11	55728645	3.07278e-55	-1	0.402781	1017	4.83214008045237e-48
ENSG00000205035	chr11	49580098	11:55728691	chr11	55728691	3.07278e-55	-1	0.402781	1018	4.82739338096273e-48
ENSG00000205035	chr11	49580098	11:55728913	chr11	55728913	3.07278e-55	-1	0.402781	1019	4.82265599786071e-48
ENSG00000205035	chr11	49580098	11:55728947	chr11	55728947	3.07278e-55	-1	0.402781	1020	4.81792790374516e-48
ENSG00000205035	chr11	49580098	11:55729197	chr11	55729197	3.07278e-55	-1	0.402781	1021	4.81320907132229e-48
ENSG00000205035	chr11	49580098	11:55729296	chr11	55729296	3.07278e-55	-1	0.402781	1022	4.80849947340515e-48
ENSG00000205035	chr11	49580098	11:55729874	chr11	55729874	3.07278e-55	-1	0.402781	1023	4.80379908291306e-48
ENSG00000205035	chr11	49580098	11:55730192	chr11	55730192	3.07278e-55	-1	0.402781	1024	4.79910787287115e-48
ENSG00000205035	chr11	49580098	11:55730554	chr11	55730554	3.07278e-55	-1	0.402781	1025	4.79442581640982e-48
ENSG00000205035	chr11	49580098	11:55730735	chr11	55730735	3.07278e-55	-1	0.402781	1026	4.78975288676419e-48
ENSG00000205035	chr11	49580098	11:55730944	chr11	55730944	3.07278e-55	-1	0.402781	1027	4.78508905727367e-48
ENSG00000205035	chr11	49580098	11:55731518	chr11	55731518	3.07278e-55	-1	0.402781	1028	4.78043430138138e-48
ENSG00000205035	chr11	49580098	11:55731798	chr11	55731798	3.07278e-55	-1	0.402781	1029	4.77578859263368e-48
ENSG00000205035	chr11	49580098	11:55731916	chr11	55731916	3.07278e-55	-1	0.402781	1030	4.77115190467967e-48
ENSG00000205035	chr11	49580098	11:55731964	chr11	55731964	3.07278e-55	-1	0.402781	1031	4.76652421127067e-48
ENSG00000205035	chr11	49580098	11:55732264	chr11	55732264	3.07278e-55	-1	0.402781	1032	4.76190548625975e-48
ENSG00000205035	chr11	49580098	11:55732406	chr11	55732406	3.07278e-55	-1	0.402781	1033	4.75729570360122e-48
ENSG00000205035	chr11	49580098	11:55732778	chr11	55732778	3.07278e-55	-1	0.402781	1034	4.75269483735016e-48
ENSG00000205035	chr11	49580098	11:55733048	chr11	55733048	3.07278e-55	-1	0.402781	1035	4.7481028616619e-48
ENSG00000205035	chr11	49580098	11:55733137	chr11	55733137	3.07278e-55	-1	0.402781	1036	4.74351975079157e-48
ENSG00000205035	chr11	49580098	11:55733296	chr11	55733296	3.07278e-55	-1	0.402781	1037	4.7389454790936e-48
ENSG00000205035	chr11	49580098	11:55733374	chr11	55733374	3.07278e-55	-1	0.402781	1038	4.73438002102125e-48
ENSG00000205035	chr11	49580098	11:55733424	chr11	55733424	3.07278e-55	-1	0.402781	1039	4.72982335112614e-48
ENSG00000205035	chr11	49580098	11:55733646	chr11	55733646	3.07278e-55	-1	0.402781	1040	4.72527544405775e-48
ENSG00000205035	chr11	49580098	11:55733705	chr11	55733705	3.07278e-55	-1	0.402781	1041	4.72073627456298e-48
ENSG00000205035	chr11	49580098	11:55733992	chr11	55733992	3.07278e-55	-1	0.402781	1042	4.71620581748566e-48
ENSG00000205035	chr11	49580098	11:55734172	chr11	55734172	3.07278e-55	-1	0.402781	1043	4.71168404776612e-48
ENSG00000205035	chr11	49580098	11:55734261	chr11	55734261	3.07278e-55	-1	0.402781	1044	4.70717094044067e-48
ENSG00000205035	chr11	49580098	11:55734464	chr11	55734464	3.07278e-55	-1	0.402781	1045	4.70266647064121e-48
ENSG00000205035	chr11	49580098	11:55734485	chr11	55734485	3.07278e-55	-1	0.402781	1046	4.6981706135947e-48
ENSG00000205035	chr11	49580098	11:55734559	chr11	55734559	3.07278e-55	-1	0.402781	1047	4.69368334462279e-48
ENSG00000205035	chr11	49580098	11:55734837	chr11	55734837	3.07278e-55	-1	0.402781	1048	4.68920463914128e-48
ENSG00000205035	chr11	49580098	11:55734955	chr11	55734955	3.07278e-55	-1	0.402781	1049	4.68473447265973e-48
ENSG00000205035	chr11	49580098	11:55736792	chr11	55736792	3.07278e-55	-1	0.402781	1050	4.68027282078101e-48
ENSG00000205035	chr11	49580098	11:55737073	chr11	55737073	3.07278e-55	-1	0.402781	1051	4.67581965920082e-48
ENSG00000205035	chr11	49580098	11:55737237	chr11	55737237	3.07278e-55	-1	0.402781	1052	4.67137496370728e-48
ENSG00000205035	chr11	49580098	11:55737451	chr11	55737451	3.07278e-55	-1	0.402781	1053	4.6669387101805e-48
ENSG00000205035	chr11	49580098	11:55737497	chr11	55737497	3.07278e-55	-1	0.402781	1054	4.66251087459209e-48
ENSG00000205035	chr11	49580098	11:55737601	chr11	55737601	3.07278e-55	-1	0.402781	1055	4.6580914330048e-48
ENSG00000205035	chr11	49580098	11:55737693	chr11	55737693	3.07278e-55	-1	0.402781	1056	4.65368036157203e-48
ENSG00000205035	chr11	49580098	11:55737839	chr11	55737839	3.07278e-55	-1	0.402781	1057	4.64927763653743e-48
ENSG00000205035	chr11	49580098	11:55738360	chr11	55738360	3.07278e-55	-1	0.402781	1058	4.64488323423446e-48
ENSG00000205035	chr11	49580098	11:55738491	chr11	55738491	3.07278e-55	-1	0.402781	1059	4.64049713108599e-48
ENSG00000205035	chr11	49580098	11:55738500	chr11	55738500	3.07278e-55	-1	0.402781	1060	4.63611930360383e-48
ENSG00000205035	chr11	49580098	11:55738592	chr11	55738592	3.07278e-55	-1	0.402781	1061	4.63174972838837e-48
ENSG00000205035	chr11	49580098	11:55738654	chr11	55738654	3.07278e-55	-1	0.402781	1062	4.62738838212812e-48
ENSG00000205035	chr11	49580098	11:55738939	chr11	55738939	3.07278e-55	-1	0.402781	1063	4.62303524159931e-48
ENSG00000205035	chr11	49580098	11:55739149	chr11	55739149	3.07278e-55	-1	0.402781	1064	4.61869028366547e-48
ENSG00000205035	chr11	49580098	11:55739297	chr11	55739297	3.07278e-55	-1	0.402781	1065	4.61435348527705e-48
ENSG00000205035	chr11	49580098	11:55739304	chr11	55739304	3.07278e-55	-1	0.402781	1066	4.61002482347098e-48
ENSG00000205035	chr11	49580098	11:55739413	chr11	55739413	3.07278e-55	-1	0.402781	1067	4.60570427537025e-48
ENSG00000205035	chr11	49580098	11:55739669	chr11	55739669	3.07278e-55	-1	0.402781	1068	4.60139181818358e-48
ENSG00000205035	chr11	49580098	11:55739718	chr11	55739718	3.07278e-55	-1	0.402781	1069	4.59708742920492e-48
ENSG00000205035	chr11	49580098	11:55739879	chr11	55739879	3.07278e-55	-1	0.402781	1070	4.59279108581314e-48
ENSG00000205035	chr11	49580098	11:55740725	chr11	55740725	3.07278e-55	-1	0.402781	1071	4.58850276547158e-48
ENSG00000205035	chr11	49580098	11:55741243	chr11	55741243	3.07278e-55	-1	0.402781	1072	4.58422244572767e-48
ENSG00000205035	chr11	49580098	11:55742104	chr11	55742104	3.07278e-55	-1	0.402781	1073	4.57995010421255e-48
ENSG00000205035	chr11	49580098	11:55742185	chr11	55742185	3.07278e-55	-1	0.402781	1074	4.57568571864065e-48
ENSG00000205035	chr11	49580098	11:55742289	chr11	55742289	3.07278e-55	-1	0.402781	1075	4.57142926680936e-48
ENSG00000205035	chr11	49580098	11:55742424	chr11	55742424	3.07278e-55	-1	0.402781	1076	4.56718072659857e-48
ENSG00000205035	chr11	49580098	11:55742589	chr11	55742589	3.07278e-55	-1	0.402781	1077	4.56294007597035e-48
ENSG00000205035	chr11	49580098	11:55742968	chr11	55742968	3.07278e-55	-1	0.402781	1078	4.55870729296852e-48
ENSG00000205035	chr11	49580098	11:55743124	chr11	55743124	3.07278e-55	-1	0.402781	1079	4.55448235571831e-48
ENSG00000205035	chr11	49580098	11:55743243	chr11	55743243	3.07278e-55	-1	0.402781	1080	4.55026524242598e-48
ENSG00000205035	chr11	49580098	11:55743905	chr11	55743905	3.07278e-55	-1	0.402781	1081	4.54605593137841e-48
ENSG00000205035	chr11	49580098	11:55744349	chr11	55744349	3.07278e-55	-1	0.402781	1082	4.54185440094276e-48
ENSG00000205035	chr11	49580098	11:55744424	chr11	55744424	3.07278e-55	-1	0.402781	1083	4.53766062956608e-48
ENSG00000205035	chr11	49580098	11:55744447	chr11	55744447	3.07278e-55	-1	0.402781	1084	4.53347459577496e-48
ENSG00000205035	chr11	49580098	11:55744542	chr11	55744542	3.07278e-55	-1	0.402781	1085	4.52929627817517e-48
ENSG00000205035	chr11	49580098	11:55745038	chr11	55745038	3.07278e-55	-1	0.402781	1086	4.52512565545125e-48
ENSG00000205035	chr11	49580098	11:55745147	chr11	55745147	3.07278e-55	-1	0.402781	1087	4.5209627063662e-48
ENSG00000205035	chr11	49580098	11:55745195	chr11	55745195	3.07278e-55	-1	0.402781	1088	4.51680740976109e-48
ENSG00000205035	chr11	49580098	11:55745323	chr11	55745323	3.07278e-55	-1	0.402781	1089	4.51265974455469e-48
ENSG00000205035	chr11	49580098	11:55745489	chr11	55745489	3.07278e-55	-1	0.402781	1090	4.50851968974318e-48
ENSG00000205035	chr11	49580098	11:55746011	chr11	55746011	3.07278e-55	-1	0.402781	1091	4.50438722439969e-48
ENSG00000205035	chr11	49580098	11:55746356	chr11	55746356	3.07278e-55	-1	0.402781	1092	4.50026232767405e-48
ENSG00000205035	chr11	49580098	11:55746603	chr11	55746603	3.07278e-55	-1	0.402781	1093	4.49614497879237e-48
ENSG00000205035	chr11	49580098	11:55747013	chr11	55747013	3.07278e-55	-1	0.402781	1094	4.49203515705673e-48
ENSG00000205035	chr11	49580098	11:55747136	chr11	55747136	3.07278e-55	-1	0.402781	1095	4.4879328418448e-48
ENSG00000205035	chr11	49580098	11:55747411	chr11	55747411	3.07278e-55	-1	0.402781	1096	4.48383801260955e-48
ENSG00000205035	chr11	49580098	11:55747595	chr11	55747595	3.07278e-55	-1	0.402781	1097	4.47975064887882e-48
ENSG00000205035	chr11	49580098	11:55748067	chr11	55748067	3.07278e-55	-1	0.402781	1098	4.47567073025507e-48
ENSG00000205035	chr11	49580098	11:55748099	chr11	55748099	3.07278e-55	-1	0.402781	1099	4.47159823641498e-48
ENSG00000205035	chr11	49580098	11:55748193	chr11	55748193	3.07278e-55	-1	0.402781	1100	4.46753314710915e-48
ENSG00000205035	chr11	49580098	11:55748227	chr11	55748227	3.07278e-55	-1	0.402781	1101	4.46347544216173e-48
ENSG00000205035	chr11	49580098	11:55748281	chr11	55748281	3.07278e-55	-1	0.402781	1102	4.45942510147011e-48
ENSG00000205035	chr11	49580098	11:55748328	chr11	55748328	3.07278e-55	-1	0.402781	1103	4.45538210500459e-48
ENSG00000205035	chr11	49580098	11:55748392	chr11	55748392	3.07278e-55	-1	0.402781	1104	4.45134643280803e-48
ENSG00000205035	chr11	49580098	11:55748523	chr11	55748523	3.07278e-55	-1	0.402781	1105	4.44731806499553e-48
ENSG00000205035	chr11	49580098	11:55749179	chr11	55749179	3.07278e-55	-1	0.402781	1106	4.44329698175412e-48
ENSG00000205035	chr11	49580098	11:55749734	chr11	55749734	3.07278e-55	-1	0.402781	1107	4.43928316334242e-48
ENSG00000205035	chr11	49580098	11:55749753	chr11	55749753	3.07278e-55	-1	0.402781	1108	4.43527659009031e-48
ENSG00000205035	chr11	49580098	11:55749761	chr11	55749761	3.07278e-55	-1	0.402781	1109	4.43127724239861e-48
ENSG00000205035	chr11	49580098	11:55749851	chr11	55749851	3.07278e-55	-1	0.402781	1110	4.42728510073879e-48
ENSG00000205035	chr11	49580098	11:55750023	chr11	55750023	3.07278e-55	-1	0.402781	1111	4.42330014565262e-48
ENSG00000205035	chr11	49580098	11:55750043	chr11	55750043	3.07278e-55	-1	0.402781	1112	4.41932235775185e-48
ENSG00000205035	chr11	49580098	11:55750087	chr11	55750087	3.07278e-55	-1	0.402781	1113	4.41535171771793e-48
ENSG00000205035	chr11	49580098	11:55750222	chr11	55750222	3.07278e-55	-1	0.402781	1114	4.41138820630167e-48
ENSG00000205035	chr11	49580098	11:55750311	chr11	55750311	3.07278e-55	-1	0.402781	1115	4.40743180432293e-48
ENSG00000205035	chr11	49580098	11:55750336	chr11	55750336	3.07278e-55	-1	0.402781	1116	4.40348249267031e-48
ENSG00000205035	chr11	49580098	11:55750396	chr11	55750396	3.07278e-55	-1	0.402781	1117	4.39954025230086e-48
ENSG00000205035	chr11	49580098	11:55750480	chr11	55750480	3.07278e-55	-1	0.402781	1118	4.39560506423977e-48
ENSG00000205035	chr11	49580098	11:55751116	chr11	55751116	3.07278e-55	-1	0.402781	1119	4.39167690958004e-48
ENSG00000205035	chr11	49580098	11:55751613	chr11	55751613	3.07278e-55	-1	0.402781	1120	4.3877557694822e-48
ENSG00000205035	chr11	49580098	11:55751873	chr11	55751873	3.07278e-55	-1	0.402781	1121	4.38384162517401e-48
ENSG00000205035	chr11	49580098	11:55751890	chr11	55751890	3.07278e-55	-1	0.402781	1122	4.37993445795014e-48
ENSG00000205035	chr11	49580098	11:55752037	chr11	55752037	3.07278e-55	-1	0.402781	1123	4.37603424917192e-48
ENSG00000205035	chr11	49580098	11:55752160	chr11	55752160	3.07278e-55	-1	0.402781	1124	4.37214098026696e-48
ENSG00000205035	chr11	49580098	11:55752294	chr11	55752294	3.07278e-55	-1	0.402781	1125	4.36825463272894e-48
ENSG00000205035	chr11	49580098	11:55752435	chr11	55752435	3.07278e-55	-1	0.402781	1126	4.36437518811728e-48
ENSG00000205035	chr11	49580098	11:55752662	chr11	55752662	3.07278e-55	-1	0.402781	1127	4.36050262805684e-48
ENSG00000205035	chr11	49580098	11:55752885	chr11	55752885	3.07278e-55	-1	0.402781	1128	4.35663693423764e-48
ENSG00000205035	chr11	49580098	11:55753038	chr11	55753038	3.07278e-55	-1	0.402781	1129	4.35277808841458e-48
ENSG00000205035	chr11	49580098	11:55753306	chr11	55753306	3.07278e-55	-1	0.402781	1130	4.34892607240713e-48
ENSG00000205035	chr11	49580098	11:55759497	chr11	55759497	3.07278e-55	-1	0.402781	1131	4.34508086809908e-48
ENSG00000205035	chr11	49580098	11:55759588	chr11	55759588	3.07278e-55	-1	0.402781	1132	4.34124245743822e-48
ENSG00000205035	chr11	49580098	11:55759616	chr11	55759616	3.07278e-55	-1	0.402781	1133	4.33741082243606e-48
ENSG00000205035	chr11	49580098	11:55759669	chr11	55759669	3.07278e-55	-1	0.402781	1134	4.3335859451676e-48
ENSG00000205035	chr11	49580098	11:55759712	chr11	55759712	3.07278e-55	-1	0.402781	1135	4.32976780777098e-48
ENSG00000205035	chr11	49580098	11:55759743	chr11	55759743	3.07278e-55	-1	0.402781	1136	4.32595639244724e-48
ENSG00000205035	chr11	49580098	11:55759810	chr11	55759810	3.07278e-55	-1	0.402781	1137	4.32215168146004e-48
ENSG00000205035	chr11	49580098	11:55759841	chr11	55759841	3.07278e-55	-1	0.402781	1138	4.31835365713538e-48
ENSG00000205035	chr11	49580098	11:55759971	chr11	55759971	3.07278e-55	-1	0.402781	1139	4.31456230186134e-48
ENSG00000205035	chr11	49580098	11:55759992	chr11	55759992	3.07278e-55	-1	0.402781	1140	4.31077759808777e-48
ENSG00000205035	chr11	49580098	11:55760006	chr11	55760006	3.07278e-55	-1	0.402781	1141	4.30699952832608e-48
ENSG00000205035	chr11	49580098	11:55760072	chr11	55760072	3.07278e-55	-1	0.402781	1142	4.30322807514892e-48
ENSG00000205035	chr11	49580098	11:55760230	chr11	55760230	3.07278e-55	-1	0.402781	1143	4.29946322118991e-48
ENSG00000205035	chr11	49580098	11:55760259	chr11	55760259	3.07278e-55	-1	0.402781	1144	4.29570494914341e-48
ENSG00000205035	chr11	49580098	11:55760300	chr11	55760300	3.07278e-55	-1	0.402781	1145	4.29195324176425e-48
ENSG00000205035	chr11	49580098	11:55760302	chr11	55760302	3.07278e-55	-1	0.402781	1146	4.28820808186742e-48
ENSG00000205035	chr11	49580098	11:55760650	chr11	55760650	3.07278e-55	-1	0.402781	1147	4.28446945232787e-48
ENSG00000205035	chr11	49580098	11:55760813	chr11	55760813	3.07278e-55	-1	0.402781	1148	4.28073733608019e-48
ENSG00000205035	chr11	49580098	11:55760920	chr11	55760920	3.07278e-55	-1	0.402781	1149	4.27701171611842e-48
ENSG00000205035	chr11	49580098	11:55761256	chr11	55761256	3.07278e-55	-1	0.402781	1150	4.27329257549571e-48
ENSG00000205035	chr11	49580098	11:55761281	chr11	55761281	3.07278e-55	-1	0.402781	1151	4.26957989732412e-48
ENSG00000205035	chr11	49580098	11:55762215	chr11	55762215	3.07278e-55	-1	0.402781	1152	4.26587366477436e-48
ENSG00000205035	chr11	49580098	11:55762382	chr11	55762382	3.07278e-55	-1	0.402781	1153	4.26217386107551e-48
ENSG00000205035	chr11	49580098	11:55762805	chr11	55762805	3.07278e-55	-1	0.402781	1154	4.25848046951479e-48
ENSG00000205035	chr11	49580098	11:55763255	chr11	55763255	3.07278e-55	-1	0.402781	1155	4.25479347343728e-48
ENSG00000205035	chr11	49580098	11:55763466	chr11	55763466	3.07278e-55	-1	0.402781	1156	4.25111285624573e-48
ENSG00000205035	chr11	49580098	11:55763679	chr11	55763679	3.07278e-55	-1	0.402781	1157	4.24743860140023e-48
ENSG00000205035	chr11	49580098	11:55763735	chr11	55763735	3.07278e-55	-1	0.402781	1158	4.24377069241802e-48
ENSG00000205035	chr11	49580098	11:55763809	chr11	55763809	3.07278e-55	-1	0.402781	1159	4.24010911287322e-48
ENSG00000205035	chr11	49580098	11:55763840	chr11	55763840	3.07278e-55	-1	0.402781	1160	4.2364538463966e-48
ENSG00000205035	chr11	49580098	11:55764421	chr11	55764421	3.07278e-55	-1	0.402781	1161	4.23280487667533e-48
ENSG00000205035	chr11	49580098	11:55764426	chr11	55764426	3.07278e-55	-1	0.402781	1162	4.22916218745272e-48
ENSG00000205035	chr11	49580098	11:55764706	chr11	55764706	3.07278e-55	-1	0.402781	1163	4.225525762528e-48
ENSG00000205035	chr11	49580098	11:55764745	chr11	55764745	3.07278e-55	-1	0.402781	1164	4.22189558575607e-48
ENSG00000205035	chr11	49580098	11:55765285	chr11	55765285	3.07278e-55	-1	0.402781	1165	4.21827164104726e-48
ENSG00000205035	chr11	49580098	11:55765610	chr11	55765610	3.07278e-55	-1	0.402781	1166	4.21465391236712e-48
ENSG00000205035	chr11	49580098	11:55765703	chr11	55765703	3.07278e-55	-1	0.402781	1167	4.21104238373613e-48
ENSG00000205035	chr11	49580098	11:55765893	chr11	55765893	3.07278e-55	-1	0.402781	1168	4.2074370392295e-48
ENSG00000205035	chr11	49580098	11:55766162	chr11	55766162	3.07278e-55	-1	0.402781	1169	4.20383786297696e-48
ENSG00000205035	chr11	49580098	11:55766302	chr11	55766302	3.07278e-55	-1	0.402781	1170	4.20024483916245e-48
ENSG00000205035	chr11	49580098	11:55766362	chr11	55766362	3.07278e-55	-1	0.402781	1171	4.19665795202396e-48
ENSG00000205035	chr11	49580098	11:55766637	chr11	55766637	3.07278e-55	-1	0.402781	1172	4.19307718585329e-48
ENSG00000205035	chr11	49580098	11:55766988	chr11	55766988	3.07278e-55	-1	0.402781	1173	4.18950252499579e-48
ENSG00000205035	chr11	49580098	11:55767520	chr11	55767520	3.07278e-55	-1	0.402781	1174	4.18593395385014e-48
ENSG00000205035	chr11	49580098	11:55767832	chr11	55767832	3.07278e-55	-1	0.402781	1175	4.18237145686814e-48
ENSG00000205035	chr11	49580098	11:55767985	chr11	55767985	3.07278e-55	-1	0.402781	1176	4.17881501855447e-48
ENSG00000205035	chr11	49580098	11:55768050	chr11	55768050	3.07278e-55	-1	0.402781	1177	4.17526462346649e-48
ENSG00000205035	chr11	49580098	11:55768413	chr11	55768413	3.07278e-55	-1	0.402781	1178	4.17172025621397e-48
ENSG00000205035	chr11	49580098	11:55768693	chr11	55768693	3.07278e-55	-1	0.402781	1179	4.16818190145892e-48
ENSG00000205035	chr11	49580098	11:55768698	chr11	55768698	3.07278e-55	-1	0.402781	1180	4.16464954391531e-48
ENSG00000205035	chr11	49580098	11:55768741	chr11	55768741	3.07278e-55	-1	0.402781	1181	4.16112316834891e-48
ENSG00000205035	chr11	49580098	11:55768903	chr11	55768903	3.07278e-55	-1	0.402781	1182	4.15760275957704e-48
ENSG00000205035	chr11	49580098	11:55769329	chr11	55769329	3.07278e-55	-1	0.402781	1183	4.15408830246835e-48
ENSG00000205035	chr11	49580098	11:55769369	chr11	55769369	3.07278e-55	-1	0.402781	1184	4.15057978194262e-48
ENSG00000205035	chr11	49580098	11:55769523	chr11	55769523	3.07278e-55	-1	0.402781	1185	4.14707718297052e-48
ENSG00000205035	chr11	49580098	11:55769880	chr11	55769880	3.07278e-55	-1	0.402781	1186	4.14358049057341e-48
ENSG00000205035	chr11	49580098	11:55770059	chr11	55770059	3.07278e-55	-1	0.402781	1187	4.14008968982314e-48
ENSG00000205035	chr11	49580098	11:55770090	chr11	55770090	3.07278e-55	-1	0.402781	1188	4.1366047658418e-48
ENSG00000205035	chr11	49580098	11:55770196	chr11	55770196	3.07278e-55	-1	0.402781	1189	4.13312570380157e-48
ENSG00000205035	chr11	49580098	11:55770866	chr11	55770866	3.07278e-55	-1	0.402781	1190	4.12965248892442e-48
ENSG00000205035	chr11	49580098	11:55771041	chr11	55771041	3.07278e-55	-1	0.402781	1191	4.126185106482e-48
ENSG00000205035	chr11	49580098	11:55771646	chr11	55771646	3.07278e-55	-1	0.402781	1192	4.12272354179535e-48
ENSG00000205035	chr11	49580098	11:55771692	chr11	55771692	3.07278e-55	-1	0.402781	1193	4.11926778023475e-48
ENSG00000205035	chr11	49580098	11:55771867	chr11	55771867	3.07278e-55	-1	0.402781	1194	4.11581780721948e-48
ENSG00000205035	chr11	49580098	11:55771922	chr11	55771922	3.07278e-55	-1	0.402781	1195	4.11237360821763e-48
ENSG00000205035	chr11	49580098	11:55772099	chr11	55772099	3.07278e-55	-1	0.402781	1196	4.10893516874587e-48
ENSG00000205035	chr11	49580098	11:55772137	chr11	55772137	3.07278e-55	-1	0.402781	1197	4.10550247436931e-48
ENSG00000205035	chr11	49580098	11:55772512	chr11	55772512	3.07278e-55	-1	0.402781	1198	4.10207551070122e-48
ENSG00000205035	chr11	49580098	11:55772819	chr11	55772819	3.07278e-55	-1	0.402781	1199	4.09865426340289e-48
ENSG00000205035	chr11	49580098	11:55776653	chr11	55776653	3.07278e-55	-1	0.402781	1200	4.09523871818338e-48
ENSG00000205035	chr11	49580098	11:55777415	chr11	55777415	3.07278e-55	-1	0.402781	1201	4.09182886079939e-48
ENSG00000205035	chr11	49580098	11:55778094	chr11	55778094	3.07278e-55	-1	0.402781	1202	4.08842467705496e-48
ENSG00000205035	chr11	49580098	11:55778670	chr11	55778670	3.07278e-55	-1	0.402781	1203	4.08502615280138e-48
ENSG00000205035	chr11	49580098	11:55778787	chr11	55778787	3.07278e-55	-1	0.402781	1204	4.08163327393693e-48
ENSG00000205035	chr11	49580098	11:55778992	chr11	55778992	3.07278e-55	-1	0.402781	1205	4.07824602640669e-48
ENSG00000205035	chr11	49580098	11:55779221	chr11	55779221	3.07278e-55	-1	0.402781	1206	4.07486439620237e-48
ENSG00000205035	chr11	49580098	11:55779979	chr11	55779979	3.07278e-55	-1	0.402781	1207	4.07148836936211e-48
ENSG00000205035	chr11	49580098	11:55781072	chr11	55781072	3.07278e-55	-1	0.402781	1208	4.06811793197025e-48
ENSG00000205035	chr11	49580098	11:55781312	chr11	55781312	3.07278e-55	-1	0.402781	1209	4.06475307015721e-48
ENSG00000205035	chr11	49580098	11:55781922	chr11	55781922	3.07278e-55	-1	0.402781	1210	4.06139377009922e-48
ENSG00000205035	chr11	49580098	11:55782039	chr11	55782039	3.07278e-55	-1	0.402781	1211	4.05804001801822e-48
ENSG00000205035	chr11	49580098	11:55782040	chr11	55782040	3.07278e-55	-1	0.402781	1212	4.05469180018157e-48
ENSG00000205035	chr11	49580098	11:55782113	chr11	55782113	3.07278e-55	-1	0.402781	1213	4.05134910290195e-48
ENSG00000205035	chr11	49580098	11:55782143	chr11	55782143	3.07278e-55	-1	0.402781	1214	4.04801191253712e-48
ENSG00000205035	chr11	49580098	11:55782229	chr11	55782229	3.07278e-55	-1	0.402781	1215	4.04468021548976e-48
ENSG00000205035	chr11	49580098	11:55782236	chr11	55782236	3.07278e-55	-1	0.402781	1216	4.04135399820729e-48
ENSG00000205035	chr11	49580098	11:55782335	chr11	55782335	3.07278e-55	-1	0.402781	1217	4.03803324718165e-48
ENSG00000205035	chr11	49580098	11:55782460	chr11	55782460	3.07278e-55	-1	0.402781	1218	4.03471794894915e-48
ENSG00000205035	chr11	49580098	11:55782461	chr11	55782461	3.07278e-55	-1	0.402781	1219	4.03140809009029e-48
ENSG00000205035	chr11	49580098	11:55783058	chr11	55783058	3.07278e-55	-1	0.402781	1220	4.02810365722956e-48
ENSG00000205035	chr11	49580098	11:55783220	chr11	55783220	3.07278e-55	-1	0.402781	1221	4.02480463703527e-48
ENSG00000205035	chr11	49580098	11:55784381	chr11	55784381	3.07278e-55	-1	0.402781	1222	4.02151101621936e-48
ENSG00000205035	chr11	49580098	11:55784600	chr11	55784600	3.07278e-55	-1	0.402781	1223	4.01822278153725e-48
ENSG00000205035	chr11	49580098	11:55784722	chr11	55784722	3.07278e-55	-1	0.402781	1224	4.01493991978763e-48
ENSG00000205035	chr11	49580098	11:55784958	chr11	55784958	3.07278e-55	-1	0.402781	1225	4.0116624178123e-48
ENSG00000205035	chr11	49580098	11:55785148	chr11	55785148	3.07278e-55	-1	0.402781	1226	4.00839026249597e-48
ENSG00000205035	chr11	49580098	11:55785345	chr11	55785345	3.07278e-55	-1	0.402781	1227	4.00512344076615e-48
ENSG00000205035	chr11	49580098	11:55785540	chr11	55785540	3.07278e-55	-1	0.402781	1228	4.00186193959288e-48
ENSG00000205035	chr11	49580098	11:56106004	chr11	56106004	3.75307e-55	-1	0.402481	1229	4.88386648803287e-48
ENSG00000205035	chr11	49580098	11:56107141	chr11	56107141	3.75307e-55	-1	0.402481	1230	4.87989586487187e-48
ENSG00000205035	chr11	49580098	11:56111303	chr11	56111303	3.75307e-55	-1	0.402481	1231	4.87593169276393e-48
ENSG00000205035	chr11	49580098	11:56111516	chr11	56111516	3.75307e-55	-1	0.402481	1232	4.87197395600033e-48
ENSG00000205035	chr11	49580098	11:56116311	chr11	56116311	3.75307e-55	-1	0.402481	1233	4.86802263892328e-48
ENSG00000205035	chr11	49580098	11:56116816	chr11	56116816	3.75307e-55	-1	0.402481	1234	4.86407772592577e-48
ENSG00000205035	chr11	49580098	11:56122674	chr11	56122674	3.75307e-55	-1	0.402481	1235	4.86013920145134e-48
ENSG00000205035	chr11	49580098	11:56122830	chr11	56122830	3.75307e-55	-1	0.402481	1236	4.85620704999385e-48
ENSG00000205035	chr11	49580098	11:56123109	chr11	56123109	3.75307e-55	-1	0.402481	1237	4.85228125609733e-48
ENSG00000205035	chr11	49580098	11:56124864	chr11	56124864	3.75307e-55	-1	0.402481	1238	4.84836180435574e-48
ENSG00000205035	chr11	49580098	11:56125494	chr11	56125494	3.75307e-55	-1	0.402481	1239	4.84444867941275e-48
ENSG00000205035	chr11	49580098	11:56125742	chr11	56125742	3.75307e-55	-1	0.402481	1240	4.84054186596162e-48
ENSG00000205035	chr11	49580098	11:56125963	chr11	56125963	3.75307e-55	-1	0.402481	1241	4.83664134874489e-48
ENSG00000205035	chr11	49580098	11:56127618	chr11	56127618	3.75307e-55	-1	0.402481	1242	4.83274711255427e-48
ENSG00000205035	chr11	49580098	11:56129290	chr11	56129290	3.75307e-55	-1	0.402481	1243	4.82885914223041e-48
ENSG00000205035	chr11	49580098	11:56142966	chr11	56142966	3.75307e-55	-1	0.402481	1244	4.8249774226627e-48
ENSG00000205035	chr11	49580098	11:56053512	chr11	56053512	4.7242e-55	-1	0.402137	1245	6.06859178731741e-48
ENSG00000205035	chr11	49580098	11:56053912	chr11	56053912	4.7242e-55	-1	0.402137	1246	6.06372132841909e-48
ENSG00000205035	chr11	49580098	11:56054362	chr11	56054362	4.7242e-55	-1	0.402137	1247	6.05885868100255e-48
ENSG00000205035	chr11	49580098	11:56080583	chr11	56080583	4.7242e-55	-1	0.402137	1248	6.05400382629021e-48
ENSG00000205035	chr11	49580098	11:56084439	chr11	56084439	4.7242e-55	-1	0.402137	1249	6.04915674556459e-48
ENSG00000205035	chr11	49580098	11:56088682	chr11	56088682	4.7242e-55	-1	0.402137	1250	6.04431742016814e-48
ENSG00000205035	chr11	49580098	11:56090879	chr11	56090879	5.39138e-55	-1	0.401938	1251	6.89241842475939e-48
ENSG00000205035	chr11	49580098	11:56091364	chr11	56091364	5.39138e-55	-1	0.401938	1252	6.88691329822205e-48
ENSG00000205035	chr11	49580098	11:56186455	chr11	56186455	5.48581e-55	-1	0.401912	1253	7.00194495041049e-48
ENSG00000205035	chr11	49580098	11:56157830	chr11	56157830	5.56109e-55	-1	0.401892	1254	7.09237006967038e-48
ENSG00000205035	chr11	49580098	11:55007483	chr11	55007483	6.00019e-55	-1	0.401778	1255	7.6462814213108e-48
ENSG00000205035	chr11	49580098	11:55011000	chr11	55011000	6.00019e-55	-1	0.401778	1256	7.64019361763141e-48
ENSG00000205035	chr11	49580098	11:55767277	chr11	55767277	8.56809e-55	-1	0.401242	1257	1.09012862386133e-47
ENSG00000205035	chr11	49580098	11:56093864	chr11	56093864	9.30931e-55	-1	0.401118	1258	1.18349343345608e-47
ENSG00000205035	chr11	49580098	11:56094525	chr11	56094525	9.30931e-55	-1	0.401118	1259	1.18255340690052e-47
ENSG00000205035	chr11	49580098	11:56094623	chr11	56094623	9.30931e-55	-1	0.401118	1260	1.1816148724506e-47
ENSG00000205035	chr11	49580098	11:55822658	chr11	55822658	9.48144e-55	-1	0.40109	1261	1.20250866840033e-47
ENSG00000205035	chr11	49580098	11:55823579	chr11	55823579	9.48144e-55	-1	0.40109	1262	1.20155580891665e-47
ENSG00000205035	chr11	49580098	11:55823913	chr11	55823913	9.48144e-55	-1	0.40109	1263	1.20060445831577e-47
ENSG00000205035	chr11	49580098	11:55825072	chr11	55825072	9.48144e-55	-1	0.40109	1264	1.19965461301647e-47
ENSG00000205035	chr11	49580098	11:55825327	chr11	55825327	9.48144e-55	-1	0.40109	1265	1.19870626944887e-47
ENSG00000205035	chr11	49580098	11:54798443	chr11	54798443	1.01659e-54	-1	0.400985	1266	1.28422502583934e-47
ENSG00000205035	chr11	49580098	11:54800231	chr11	54800231	1.01659e-54	-1	0.400985	1267	1.2832114307124e-47
ENSG00000205035	chr11	49580098	11:54800265	chr11	54800265	1.01659e-54	-1	0.400985	1268	1.28219943431594e-47
ENSG00000205035	chr11	49580098	11:54808326	chr11	54808326	1.01659e-54	-1	0.400985	1269	1.28118903287046e-47
ENSG00000205035	chr11	49580098	11:54855302	chr11	54855302	1.01659e-54	-1	0.400985	1270	1.28018022260835e-47
ENSG00000205035	chr11	49580098	11:54856080	chr11	54856080	1.01659e-54	-1	0.400985	1271	1.27917299977389e-47
ENSG00000205035	chr11	49580098	11:54856625	chr11	54856625	1.01659e-54	-1	0.400985	1272	1.27816736062312e-47
ENSG00000205035	chr11	49580098	11:54856663	chr11	54856663	1.01659e-54	-1	0.400985	1273	1.27716330142389e-47
ENSG00000205035	chr11	49580098	11:54857334	chr11	54857334	1.01659e-54	-1	0.400985	1274	1.27616081845574e-47
ENSG00000205035	chr11	49580098	11:54858500	chr11	54858500	1.01659e-54	-1	0.400985	1275	1.27515990800989e-47
ENSG00000205035	chr11	49580098	11:54858560	chr11	54858560	1.01659e-54	-1	0.400985	1276	1.27416056638919e-47
ENSG00000205035	chr11	49580098	11:54859073	chr11	54859073	1.01659e-54	-1	0.400985	1277	1.27316278990807e-47
ENSG00000205035	chr11	49580098	11:54859595	chr11	54859595	1.01659e-54	-1	0.400985	1278	1.2721665748925e-47
ENSG00000205035	chr11	49580098	11:54862231	chr11	54862231	1.01659e-54	-1	0.400985	1279	1.27117191767991e-47
ENSG00000205035	chr11	49580098	11:54869378	chr11	54869378	1.01659e-54	-1	0.400985	1280	1.27017881461923e-47
ENSG00000205035	chr11	49580098	11:54872326	chr11	54872326	1.01659e-54	-1	0.400985	1281	1.26918726207073e-47
ENSG00000205035	chr11	49580098	11:54873052	chr11	54873052	1.01659e-54	-1	0.400985	1282	1.26819725640609e-47
ENSG00000205035	chr11	49580098	11:54879177	chr11	54879177	1.01659e-54	-1	0.400985	1283	1.26720879400827e-47
ENSG00000205035	chr11	49580098	11:54884391	chr11	54884391	1.01659e-54	-1	0.400985	1284	1.2662218712715e-47
ENSG00000205035	chr11	49580098	11:54900480	chr11	54900480	1.01659e-54	-1	0.400985	1285	1.26523648460125e-47
ENSG00000205035	chr11	49580098	11:54901813	chr11	54901813	1.01659e-54	-1	0.400985	1286	1.26425263041416e-47
ENSG00000205035	chr11	49580098	11:54904666	chr11	54904666	1.01659e-54	-1	0.400985	1287	1.263270305138e-47
ENSG00000205035	chr11	49580098	11:54906432	chr11	54906432	1.01659e-54	-1	0.400985	1288	1.26228950521165e-47
ENSG00000205035	chr11	49580098	11:54907411	chr11	54907411	1.01659e-54	-1	0.400985	1289	1.26131022708504e-47
ENSG00000205035	chr11	49580098	11:54907978	chr11	54907978	1.01659e-54	-1	0.400985	1290	1.26033246721908e-47
ENSG00000205035	chr11	49580098	11:54908250	chr11	54908250	1.01659e-54	-1	0.400985	1291	1.25935622208568e-47
ENSG00000205035	chr11	49580098	11:54908552	chr11	54908552	1.01659e-54	-1	0.400985	1292	1.25838148816766e-47
ENSG00000205035	chr11	49580098	11:54911331	chr11	54911331	1.01659e-54	-1	0.400985	1293	1.25740826195871e-47
ENSG00000205035	chr11	49580098	11:54913378	chr11	54913378	1.01659e-54	-1	0.400985	1294	1.25643653996338e-47
ENSG00000205035	chr11	49580098	11:54919697	chr11	54919697	1.01659e-54	-1	0.400985	1295	1.255466318697e-47
ENSG00000205035	chr11	49580098	11:54923718	chr11	54923718	1.01659e-54	-1	0.400985	1296	1.25449759468566e-47
ENSG00000205035	chr11	49580098	11:54924997	chr11	54924997	1.01659e-54	-1	0.400985	1297	1.25353036446616e-47
ENSG00000205035	chr11	49580098	11:54927818	chr11	54927818	1.01659e-54	-1	0.400985	1298	1.25256462458599e-47
ENSG00000205035	chr11	49580098	11:54927967	chr11	54927967	1.01659e-54	-1	0.400985	1299	1.25160037160324e-47
ENSG00000205035	chr11	49580098	11:54929013	chr11	54929013	1.01659e-54	-1	0.400985	1300	1.25063760208662e-47
ENSG00000205035	chr11	49580098	11:54929891	chr11	54929891	1.01659e-54	-1	0.400985	1301	1.24967631261538e-47
ENSG00000205035	chr11	49580098	11:54930474	chr11	54930474	1.01659e-54	-1	0.400985	1302	1.24871649977927e-47
ENSG00000205035	chr11	49580098	11:54930948	chr11	54930948	1.01659e-54	-1	0.400985	1303	1.24775816017852e-47
ENSG00000205035	chr11	49580098	11:54931620	chr11	54931620	1.01659e-54	-1	0.400985	1304	1.24680129042378e-47
ENSG00000205035	chr11	49580098	11:54932090	chr11	54932090	1.01659e-54	-1	0.400985	1305	1.2458458871361e-47
ENSG00000205035	chr11	49580098	11:54932962	chr11	54932962	1.01659e-54	-1	0.400985	1306	1.24489194694687e-47
ENSG00000205035	chr11	49580098	11:54933813	chr11	54933813	1.01659e-54	-1	0.400985	1307	1.24393946649779e-47
ENSG00000205035	chr11	49580098	11:54933929	chr11	54933929	1.01659e-54	-1	0.400985	1308	1.24298844244083e-47
ENSG00000205035	chr11	49580098	11:54935282	chr11	54935282	1.01659e-54	-1	0.400985	1309	1.24203887143821e-47
ENSG00000205035	chr11	49580098	11:54936427	chr11	54936427	1.01659e-54	-1	0.400985	1310	1.2410907501623e-47
ENSG00000205035	chr11	49580098	11:54937628	chr11	54937628	1.01659e-54	-1	0.400985	1311	1.24014407529566e-47
ENSG00000205035	chr11	49580098	11:54937644	chr11	54937644	1.01659e-54	-1	0.400985	1312	1.23919884353095e-47
ENSG00000205035	chr11	49580098	11:54938523	chr11	54938523	1.01659e-54	-1	0.400985	1313	1.23825505157091e-47
ENSG00000205035	chr11	49580098	11:54942002	chr11	54942002	1.01659e-54	-1	0.400985	1314	1.23731269612832e-47
ENSG00000205035	chr11	49580098	11:54942907	chr11	54942907	1.01659e-54	-1	0.400985	1315	1.23637177392594e-47
ENSG00000205035	chr11	49580098	11:54943262	chr11	54943262	1.01659e-54	-1	0.400985	1316	1.23543228169651e-47
ENSG00000205035	chr11	49580098	11:54945268	chr11	54945268	1.01659e-54	-1	0.400985	1317	1.2344942161827e-47
ENSG00000205035	chr11	49580098	11:54947539	chr11	54947539	1.01659e-54	-1	0.400985	1318	1.23355757413703e-47
ENSG00000205035	chr11	49580098	11:54949539	chr11	54949539	1.01659e-54	-1	0.400985	1319	1.23262235232192e-47
ENSG00000205035	chr11	49580098	11:54950665	chr11	54950665	1.01659e-54	-1	0.400985	1320	1.23168854750955e-47
ENSG00000205035	chr11	49580098	11:54950793	chr11	54950793	1.01659e-54	-1	0.400985	1321	1.23075615648192e-47
ENSG00000205035	chr11	49580098	11:54951188	chr11	54951188	1.01659e-54	-1	0.400985	1322	1.22982517603072e-47
ENSG00000205035	chr11	49580098	11:54983737	chr11	54983737	1.01659e-54	-1	0.400985	1323	1.22889560295738e-47
ENSG00000205035	chr11	49580098	11:54985492	chr11	54985492	1.01659e-54	-1	0.400985	1324	1.22796743407297e-47
ENSG00000205035	chr11	49580098	11:54987085	chr11	54987085	1.01659e-54	-1	0.400985	1325	1.2270406661982e-47
ENSG00000205035	chr11	49580098	11:54990414	chr11	54990414	1.01659e-54	-1	0.400985	1326	1.22611529616336e-47
ENSG00000205035	chr11	49580098	11:54993040	chr11	54993040	1.01659e-54	-1	0.400985	1327	1.2251913208083e-47
ENSG00000205035	chr11	49580098	11:54993243	chr11	54993243	1.01659e-54	-1	0.400985	1328	1.22426873698239e-47
ENSG00000205035	chr11	49580098	11:54993245	chr11	54993245	1.01659e-54	-1	0.400985	1329	1.22334754154448e-47
ENSG00000205035	chr11	49580098	11:54995757	chr11	54995757	1.01659e-54	-1	0.400985	1330	1.22242773136287e-47
ENSG00000205035	chr11	49580098	11:54995857	chr11	54995857	1.01659e-54	-1	0.400985	1331	1.22150930331526e-47
ENSG00000205035	chr11	49580098	11:54996087	chr11	54996087	1.01659e-54	-1	0.400985	1332	1.22059225428875e-47
ENSG00000205035	chr11	49580098	11:55003507	chr11	55003507	1.01659e-54	-1	0.400985	1333	1.21967658117975e-47
ENSG00000205035	chr11	49580098	11:55003878	chr11	55003878	1.01659e-54	-1	0.400985	1334	1.21876228089401e-47
ENSG00000205035	chr11	49580098	11:55003884	chr11	55003884	1.01659e-54	-1	0.400985	1335	1.21784935034652e-47
ENSG00000205035	chr11	49580098	11:55004654	chr11	55004654	1.01659e-54	-1	0.400985	1336	1.21693778646153e-47
ENSG00000205035	chr11	49580098	11:55006287	chr11	55006287	1.01659e-54	-1	0.400985	1337	1.21602758617248e-47
ENSG00000205035	chr11	49580098	11:55006317	chr11	55006317	1.01659e-54	-1	0.400985	1338	1.21511874642198e-47
ENSG00000205035	chr11	49580098	11:55011165	chr11	55011165	1.01659e-54	-1	0.400985	1339	1.21421126416177e-47
ENSG00000205035	chr11	49580098	11:55013249	chr11	55013249	1.01659e-54	-1	0.400985	1340	1.21330513635269e-47
ENSG00000205035	chr11	49580098	11:55018508	chr11	55018508	1.01659e-54	-1	0.400985	1341	1.21240035996466e-47
ENSG00000205035	chr11	49580098	11:55040450	chr11	55040450	1.01659e-54	-1	0.400985	1342	1.21149693197661e-47
ENSG00000205035	chr11	49580098	11:55042118	chr11	55042118	1.01659e-54	-1	0.400985	1343	1.21059484937648e-47
ENSG00000205035	chr11	49580098	11:55045363	chr11	55045363	1.01659e-54	-1	0.400985	1344	1.20969410916117e-47
ENSG00000205035	chr11	49580098	11:55864820	chr11	55864820	1.1034e-54	-1	0.400862	1345	1.31201770741254e-47
ENSG00000205035	chr11	49580098	11:55749540	chr11	55749540	1.14998e-54	-1	0.400799	1346	1.36638859576816e-47
ENSG00000205035	chr11	49580098	11:55811427	chr11	55811427	1.29649e-54	-1	0.400619	1347	1.53932590042266e-47
ENSG00000205035	chr11	49580098	11:55811433	chr11	55811433	1.29649e-54	-1	0.400619	1348	1.53818396726211e-47
ENSG00000205035	chr11	49580098	11:55811738	chr11	55811738	1.29649e-54	-1	0.400619	1349	1.53704372710847e-47
ENSG00000205035	chr11	49580098	11:56055660	chr11	56055660	1.60691e-54	-1	0.400295	1350	1.90364861023744e-47
ENSG00000205035	chr11	49580098	11:54914606	chr11	54914606	1.61935e-54	-1	0.400283	1351	1.91696585709742e-47
ENSG00000205035	chr11	49580098	11:55826258	chr11	55826258	1.63833e-54	-1	0.400266	1352	1.93799964608924e-47
ENSG00000205035	chr11	49580098	11:55826432	chr11	55826432	1.63833e-54	-1	0.400266	1353	1.93656727384527e-47
ENSG00000205035	chr11	49580098	11:55826530	chr11	55826530	1.63833e-54	-1	0.400266	1354	1.93513701736533e-47
ENSG00000205035	chr11	49580098	11:55826894	chr11	55826894	1.63833e-54	-1	0.400266	1355	1.93370887196506e-47
ENSG00000205035	chr11	49580098	11:55827330	chr11	55827330	1.63833e-54	-1	0.400266	1356	1.93228283297394e-47
ENSG00000205035	chr11	49580098	11:55827352	chr11	55827352	1.63833e-54	-1	0.400266	1357	1.93085889573519e-47
ENSG00000205035	chr11	49580098	11:55827553	chr11	55827553	1.63833e-54	-1	0.400266	1358	1.92943705560579e-47
ENSG00000205035	chr11	49580098	11:55827654	chr11	55827654	1.63833e-54	-1	0.400266	1359	1.92801730795633e-47
ENSG00000205035	chr11	49580098	11:55827689	chr11	55827689	1.63833e-54	-1	0.400266	1360	1.92659964817107e-47
ENSG00000205035	chr11	49580098	11:55827804	chr11	55827804	1.63833e-54	-1	0.400266	1361	1.9251840716478e-47
ENSG00000205035	chr11	49580098	11:55828869	chr11	55828869	1.63833e-54	-1	0.400266	1362	1.92377057379784e-47
ENSG00000205035	chr11	49580098	11:55829011	chr11	55829011	1.63833e-54	-1	0.400266	1363	1.92235915004597e-47
ENSG00000205035	chr11	49580098	11:55830166	chr11	55830166	1.63833e-54	-1	0.400266	1364	1.92094979583039e-47
ENSG00000205035	chr11	49580098	11:55830608	chr11	55830608	1.63833e-54	-1	0.400266	1365	1.91954250660268e-47
ENSG00000205035	chr11	49580098	11:55830647	chr11	55830647	1.63833e-54	-1	0.400266	1366	1.91813727782771e-47
ENSG00000205035	chr11	49580098	11:55830680	chr11	55830680	1.63833e-54	-1	0.400266	1367	1.91673410498366e-47
ENSG00000205035	chr11	49580098	11:55831385	chr11	55831385	1.63833e-54	-1	0.400266	1368	1.91533298356188e-47
ENSG00000205035	chr11	49580098	11:55832012	chr11	55832012	1.63833e-54	-1	0.400266	1369	1.91393390906695e-47
ENSG00000205035	chr11	49580098	11:55832305	chr11	55832305	1.63833e-54	-1	0.400266	1370	1.91253687701654e-47
ENSG00000205035	chr11	49580098	11:55832624	chr11	55832624	1.63833e-54	-1	0.400266	1371	1.9111418829414e-47
ENSG00000205035	chr11	49580098	11:55832982	chr11	55832982	1.63833e-54	-1	0.400266	1372	1.90974892238532e-47
ENSG00000205035	chr11	49580098	11:55833317	chr11	55833317	1.63833e-54	-1	0.400266	1373	1.90835799090507e-47
ENSG00000205035	chr11	49580098	11:55834255	chr11	55834255	1.63833e-54	-1	0.400266	1374	1.90696908407035e-47
ENSG00000205035	chr11	49580098	11:55834335	chr11	55834335	1.63833e-54	-1	0.400266	1375	1.90558219746375e-47
ENSG00000205035	chr11	49580098	11:55834359	chr11	55834359	1.63833e-54	-1	0.400266	1376	1.90419732668071e-47
ENSG00000205035	chr11	49580098	11:55834602	chr11	55834602	1.63833e-54	-1	0.400266	1377	1.90281446732945e-47
ENSG00000205035	chr11	49580098	11:55834825	chr11	55834825	1.63833e-54	-1	0.400266	1378	1.90143361503096e-47
ENSG00000205035	chr11	49580098	11:55835140	chr11	55835140	1.63833e-54	-1	0.400266	1379	1.9000547654189e-47
ENSG00000205035	chr11	49580098	11:55835410	chr11	55835410	1.63833e-54	-1	0.400266	1380	1.89867791413961e-47
ENSG00000205035	chr11	49580098	11:55835749	chr11	55835749	1.63833e-54	-1	0.400266	1381	1.89730305685203e-47
ENSG00000205035	chr11	49580098	11:55835828	chr11	55835828	1.63833e-54	-1	0.400266	1382	1.89593018922768e-47
ENSG00000205035	chr11	49580098	11:55836093	chr11	55836093	1.63833e-54	-1	0.400266	1383	1.89455930695058e-47
ENSG00000205035	chr11	49580098	11:55836392	chr11	55836392	1.63833e-54	-1	0.400266	1384	1.89319040571724e-47
ENSG00000205035	chr11	49580098	11:55836398	chr11	55836398	1.63833e-54	-1	0.400266	1385	1.89182348123658e-47
ENSG00000205035	chr11	49580098	11:55837188	chr11	55837188	1.63833e-54	-1	0.400266	1386	1.89045852922991e-47
ENSG00000205035	chr11	49580098	11:55837281	chr11	55837281	1.63833e-54	-1	0.400266	1387	1.8890955454309e-47
ENSG00000205035	chr11	49580098	11:55837433	chr11	55837433	1.63833e-54	-1	0.400266	1388	1.88773452558549e-47
ENSG00000205035	chr11	49580098	11:55837622	chr11	55837622	1.63833e-54	-1	0.400266	1389	1.88637546545188e-47
ENSG00000205035	chr11	49580098	11:55838825	chr11	55838825	1.63833e-54	-1	0.400266	1390	1.88501836080047e-47
ENSG00000205035	chr11	49580098	11:55838899	chr11	55838899	1.63833e-54	-1	0.400266	1391	1.88366320741384e-47
ENSG00000205035	chr11	49580098	11:55839328	chr11	55839328	1.63833e-54	-1	0.400266	1392	1.88231000108668e-47
ENSG00000205035	chr11	49580098	11:55839877	chr11	55839877	1.63833e-54	-1	0.400266	1393	1.88095873762574e-47
ENSG00000205035	chr11	49580098	11:55840031	chr11	55840031	1.63833e-54	-1	0.400266	1394	1.87960941284983e-47
ENSG00000205035	chr11	49580098	11:55840157	chr11	55840157	1.63833e-54	-1	0.400266	1395	1.87826202258972e-47
ENSG00000205035	chr11	49580098	11:55840322	chr11	55840322	1.63833e-54	-1	0.400266	1396	1.87691656268815e-47
ENSG00000205035	chr11	49580098	11:55840597	chr11	55840597	1.63833e-54	-1	0.400266	1397	1.87557302899975e-47
ENSG00000205035	chr11	49580098	11:55840853	chr11	55840853	1.63833e-54	-1	0.400266	1398	1.87423141739103e-47
ENSG00000205035	chr11	49580098	11:55841152	chr11	55841152	1.63833e-54	-1	0.400266	1399	1.87289172374028e-47
ENSG00000205035	chr11	49580098	11:55841783	chr11	55841783	1.63833e-54	-1	0.400266	1400	1.87155394393761e-47
ENSG00000205035	chr11	49580098	11:55842202	chr11	55842202	1.63833e-54	-1	0.400266	1401	1.87021807388484e-47
ENSG00000205035	chr11	49580098	11:55842280	chr11	55842280	1.63833e-54	-1	0.400266	1402	1.86888410949548e-47
ENSG00000205035	chr11	49580098	11:55842348	chr11	55842348	1.63833e-54	-1	0.400266	1403	1.86755204669469e-47
ENSG00000205035	chr11	49580098	11:55842467	chr11	55842467	1.63833e-54	-1	0.400266	1404	1.86622188141927e-47
ENSG00000205035	chr11	49580098	11:55842676	chr11	55842676	1.63833e-54	-1	0.400266	1405	1.86489360961755e-47
ENSG00000205035	chr11	49580098	11:55842799	chr11	55842799	1.63833e-54	-1	0.400266	1406	1.8635672272494e-47
ENSG00000205035	chr11	49580098	11:55842870	chr11	55842870	1.63833e-54	-1	0.400266	1407	1.86224273028618e-47
ENSG00000205035	chr11	49580098	11:55843007	chr11	55843007	1.63833e-54	-1	0.400266	1408	1.86092011471069e-47
ENSG00000205035	chr11	49580098	11:55843356	chr11	55843356	1.63833e-54	-1	0.400266	1409	1.85959937651714e-47
ENSG00000205035	chr11	49580098	11:55843758	chr11	55843758	1.63833e-54	-1	0.400266	1410	1.8582805117111e-47
ENSG00000205035	chr11	49580098	11:55844097	chr11	55844097	1.63833e-54	-1	0.400266	1411	1.85696351630947e-47
ENSG00000205035	chr11	49580098	11:55844197	chr11	55844197	1.63833e-54	-1	0.400266	1412	1.85564838634041e-47
ENSG00000205035	chr11	49580098	11:55844289	chr11	55844289	1.63833e-54	-1	0.400266	1413	1.85433511784335e-47
ENSG00000205035	chr11	49580098	11:55844319	chr11	55844319	1.63833e-54	-1	0.400266	1414	1.85302370686892e-47
ENSG00000205035	chr11	49580098	11:55844515	chr11	55844515	1.63833e-54	-1	0.400266	1415	1.85171414947891e-47
ENSG00000205035	chr11	49580098	11:55845030	chr11	55845030	1.63833e-54	-1	0.400266	1416	1.85040644174623e-47
ENSG00000205035	chr11	49580098	11:55845543	chr11	55845543	1.63833e-54	-1	0.400266	1417	1.84910057975487e-47
ENSG00000205035	chr11	49580098	11:55845660	chr11	55845660	1.63833e-54	-1	0.400266	1418	1.8477965595999e-47
ENSG00000205035	chr11	49580098	11:55845671	chr11	55845671	1.63833e-54	-1	0.400266	1419	1.84649437738736e-47
ENSG00000205035	chr11	49580098	11:55846621	chr11	55846621	1.63833e-54	-1	0.400266	1420	1.84519402923427e-47
ENSG00000205035	chr11	49580098	11:55847053	chr11	55847053	1.63833e-54	-1	0.400266	1421	1.84389551126858e-47
ENSG00000205035	chr11	49580098	11:55847248	chr11	55847248	1.63833e-54	-1	0.400266	1422	1.84259881962915e-47
ENSG00000205035	chr11	49580098	11:55847299	chr11	55847299	1.63833e-54	-1	0.400266	1423	1.84130395046568e-47
ENSG00000205035	chr11	49580098	11:55847355	chr11	55847355	1.63833e-54	-1	0.400266	1424	1.84001089993866e-47
ENSG00000205035	chr11	49580098	11:55847729	chr11	55847729	1.63833e-54	-1	0.400266	1425	1.83871966421941e-47
ENSG00000205035	chr11	49580098	11:55847766	chr11	55847766	1.63833e-54	-1	0.400266	1426	1.83743023948994e-47
ENSG00000205035	chr11	49580098	11:55848342	chr11	55848342	1.63833e-54	-1	0.400266	1427	1.836142621943e-47
ENSG00000205035	chr11	49580098	11:55849016	chr11	55849016	1.63833e-54	-1	0.400266	1428	1.83485680778197e-47
ENSG00000205035	chr11	49580098	11:55849115	chr11	55849115	1.63833e-54	-1	0.400266	1429	1.83357279322089e-47
ENSG00000205035	chr11	49580098	11:55849312	chr11	55849312	1.63833e-54	-1	0.400266	1430	1.83229057448438e-47
ENSG00000205035	chr11	49580098	11:55849439	chr11	55849439	1.63833e-54	-1	0.400266	1431	1.83101014780759e-47
ENSG00000205035	chr11	49580098	11:55849451	chr11	55849451	1.63833e-54	-1	0.400266	1432	1.82973150943621e-47
ENSG00000205035	chr11	49580098	11:55849599	chr11	55849599	1.63833e-54	-1	0.400266	1433	1.82845465562642e-47
ENSG00000205035	chr11	49580098	11:55849632	chr11	55849632	1.63833e-54	-1	0.400266	1434	1.82717958264481e-47
ENSG00000205035	chr11	49580098	11:55849662	chr11	55849662	1.63833e-54	-1	0.400266	1435	1.8259062867684e-47
ENSG00000205035	chr11	49580098	11:55849683	chr11	55849683	1.63833e-54	-1	0.400266	1436	1.82463476428458e-47
ENSG00000205035	chr11	49580098	11:55850448	chr11	55850448	1.63833e-54	-1	0.400266	1437	1.82336501149106e-47
ENSG00000205035	chr11	49580098	11:55851124	chr11	55851124	1.63833e-54	-1	0.400266	1438	1.82209702469587e-47
ENSG00000205035	chr11	49580098	11:55851608	chr11	55851608	1.63833e-54	-1	0.400266	1439	1.82083080021727e-47
ENSG00000205035	chr11	49580098	11:55851770	chr11	55851770	1.63833e-54	-1	0.400266	1440	1.81956633438379e-47
ENSG00000205035	chr11	49580098	11:55851884	chr11	55851884	1.63833e-54	-1	0.400266	1441	1.81830362353411e-47
ENSG00000205035	chr11	49580098	11:55851900	chr11	55851900	1.63833e-54	-1	0.400266	1442	1.8170426640171e-47
ENSG00000205035	chr11	49580098	11:55852205	chr11	55852205	1.63833e-54	-1	0.400266	1443	1.81578345219172e-47
ENSG00000205035	chr11	49580098	11:55852228	chr11	55852228	1.63833e-54	-1	0.400266	1444	1.81452598442705e-47
ENSG00000205035	chr11	49580098	11:55852309	chr11	55852309	1.63833e-54	-1	0.400266	1445	1.81327025710218e-47
ENSG00000205035	chr11	49580098	11:55852551	chr11	55852551	1.63833e-54	-1	0.400266	1446	1.81201626660626e-47
ENSG00000205035	chr11	49580098	11:55852748	chr11	55852748	1.63833e-54	-1	0.400266	1447	1.81076400933839e-47
ENSG00000205035	chr11	49580098	11:55853340	chr11	55853340	1.63833e-54	-1	0.400266	1448	1.80951348170764e-47
ENSG00000205035	chr11	49580098	11:55853638	chr11	55853638	1.63833e-54	-1	0.400266	1449	1.80826468013296e-47
ENSG00000205035	chr11	49580098	11:55853925	chr11	55853925	1.63833e-54	-1	0.400266	1450	1.80701760104321e-47
ENSG00000205035	chr11	49580098	11:55854233	chr11	55854233	1.63833e-54	-1	0.400266	1451	1.80577224087709e-47
ENSG00000205035	chr11	49580098	11:55854331	chr11	55854331	1.63833e-54	-1	0.400266	1452	1.8045285960831e-47
ENSG00000205035	chr11	49580098	11:55854447	chr11	55854447	1.63833e-54	-1	0.400266	1453	1.80328666311952e-47
ENSG00000205035	chr11	49580098	11:55854712	chr11	55854712	1.63833e-54	-1	0.400266	1454	1.80204643845437e-47
ENSG00000205035	chr11	49580098	11:55855151	chr11	55855151	1.63833e-54	-1	0.400266	1455	1.8008079185654e-47
ENSG00000205035	chr11	49580098	11:55855375	chr11	55855375	1.63833e-54	-1	0.400266	1456	1.79957109994001e-47
ENSG00000205035	chr11	49580098	11:55855572	chr11	55855572	1.63833e-54	-1	0.400266	1457	1.79833597907526e-47
ENSG00000205035	chr11	49580098	11:55855659	chr11	55855659	1.63833e-54	-1	0.400266	1458	1.79710255247782e-47
ENSG00000205035	chr11	49580098	11:55856085	chr11	55856085	1.63833e-54	-1	0.400266	1459	1.79587081666392e-47
ENSG00000205035	chr11	49580098	11:55856239	chr11	55856239	1.63833e-54	-1	0.400266	1460	1.79464076815935e-47
ENSG00000205035	chr11	49580098	11:55856703	chr11	55856703	1.63833e-54	-1	0.400266	1461	1.79341240349942e-47
ENSG00000205035	chr11	49580098	11:55856742	chr11	55856742	1.63833e-54	-1	0.400266	1462	1.7921857192289e-47
ENSG00000205035	chr11	49580098	11:55857308	chr11	55857308	1.63833e-54	-1	0.400266	1463	1.79096071190202e-47
ENSG00000205035	chr11	49580098	11:55857561	chr11	55857561	1.63833e-54	-1	0.400266	1464	1.78973737808242e-47
ENSG00000205035	chr11	49580098	11:55857886	chr11	55857886	1.63833e-54	-1	0.400266	1465	1.78851571434311e-47
ENSG00000205035	chr11	49580098	11:55858045	chr11	55858045	1.63833e-54	-1	0.400266	1466	1.78729571726648e-47
ENSG00000205035	chr11	49580098	11:55858107	chr11	55858107	1.63833e-54	-1	0.400266	1467	1.78607738344421e-47
ENSG00000205035	chr11	49580098	11:55858370	chr11	55858370	1.63833e-54	-1	0.400266	1468	1.78486070947729e-47
ENSG00000205035	chr11	49580098	11:55858771	chr11	55858771	1.63833e-54	-1	0.400266	1469	1.78364569197594e-47
ENSG00000205035	chr11	49580098	11:55858923	chr11	55858923	1.63833e-54	-1	0.400266	1470	1.78243232755963e-47
ENSG00000205035	chr11	49580098	11:55859100	chr11	55859100	1.63833e-54	-1	0.400266	1471	1.78122061285701e-47
ENSG00000205035	chr11	49580098	11:55859372	chr11	55859372	1.63833e-54	-1	0.400266	1472	1.78001054450588e-47
ENSG00000205035	chr11	49580098	11:55860351	chr11	55860351	1.63833e-54	-1	0.400266	1473	1.7788021191532e-47
ENSG00000205035	chr11	49580098	11:55860467	chr11	55860467	1.63833e-54	-1	0.400266	1474	1.77759533345499e-47
ENSG00000205035	chr11	49580098	11:55860586	chr11	55860586	1.63833e-54	-1	0.400266	1475	1.77639018407638e-47
ENSG00000205035	chr11	49580098	11:55861999	chr11	55861999	1.63833e-54	-1	0.400266	1476	1.7751866676915e-47
ENSG00000205035	chr11	49580098	11:55862295	chr11	55862295	1.63833e-54	-1	0.400266	1477	1.77398478098352e-47
ENSG00000205035	chr11	49580098	11:55862474	chr11	55862474	1.63833e-54	-1	0.400266	1478	1.77278452064456e-47
ENSG00000205035	chr11	49580098	11:55862475	chr11	55862475	1.63833e-54	-1	0.400266	1479	1.7715858833757e-47
ENSG00000205035	chr11	49580098	11:55863035	chr11	55863035	1.63833e-54	-1	0.400266	1480	1.77038886588693e-47
ENSG00000205035	chr11	49580098	11:55863330	chr11	55863330	1.63833e-54	-1	0.400266	1481	1.76919346489713e-47
ENSG00000205035	chr11	49580098	11:55863423	chr11	55863423	1.63833e-54	-1	0.400266	1482	1.76799967713405e-47
ENSG00000205035	chr11	49580098	11:55863933	chr11	55863933	1.63833e-54	-1	0.400266	1483	1.76680749933423e-47
ENSG00000205035	chr11	49580098	11:55865202	chr11	55865202	1.63833e-54	-1	0.400266	1484	1.76561692824303e-47
ENSG00000205035	chr11	49580098	11:55865643	chr11	55865643	1.63833e-54	-1	0.400266	1485	1.76442796061458e-47
ENSG00000205035	chr11	49580098	11:55865647	chr11	55865647	1.63833e-54	-1	0.400266	1486	1.76324059321175e-47
ENSG00000205035	chr11	49580098	11:55865838	chr11	55865838	1.63833e-54	-1	0.400266	1487	1.76205482280609e-47
ENSG00000205035	chr11	49580098	11:55865973	chr11	55865973	1.63833e-54	-1	0.400266	1488	1.76087064617786e-47
ENSG00000205035	chr11	49580098	11:55866067	chr11	55866067	1.63833e-54	-1	0.400266	1489	1.75968806011596e-47
ENSG00000205035	chr11	49580098	11:55866187	chr11	55866187	1.63833e-54	-1	0.400266	1490	1.75850706141789e-47
ENSG00000205035	chr11	49580098	11:55867275	chr11	55867275	1.63833e-54	-1	0.400266	1491	1.75732764688978e-47
ENSG00000205035	chr11	49580098	11:55868406	chr11	55868406	1.63833e-54	-1	0.400266	1492	1.75614981334628e-47
ENSG00000205035	chr11	49580098	11:55868806	chr11	55868806	1.63833e-54	-1	0.400266	1493	1.75497355761062e-47
ENSG00000205035	chr11	49580098	11:55868855	chr11	55868855	1.63833e-54	-1	0.400266	1494	1.7537988765145e-47
ENSG00000205035	chr11	49580098	11:55869850	chr11	55869850	1.63833e-54	-1	0.400266	1495	1.7526257668981e-47
ENSG00000205035	chr11	49580098	11:55869939	chr11	55869939	1.63833e-54	-1	0.400266	1496	1.75145422561006e-47
ENSG00000205035	chr11	49580098	11:55870401	chr11	55870401	1.63833e-54	-1	0.400266	1497	1.75028424950745e-47
ENSG00000205035	chr11	49580098	11:55870545	chr11	55870545	1.63833e-54	-1	0.400266	1498	1.74911583545571e-47
ENSG00000205035	chr11	49580098	11:55871091	chr11	55871091	1.63833e-54	-1	0.400266	1499	1.74794898032866e-47
ENSG00000205035	chr11	49580098	11:55871364	chr11	55871364	1.63833e-54	-1	0.400266	1500	1.74678368100844e-47
ENSG00000205035	chr11	49580098	11:55871600	chr11	55871600	1.63833e-54	-1	0.400266	1501	1.74561993438551e-47
ENSG00000205035	chr11	49580098	11:55871636	chr11	55871636	1.63833e-54	-1	0.400266	1502	1.74445773735863e-47
ENSG00000205035	chr11	49580098	11:55871724	chr11	55871724	1.63833e-54	-1	0.400266	1503	1.74329708683477e-47
ENSG00000205035	chr11	49580098	11:55871847	chr11	55871847	1.63833e-54	-1	0.400266	1504	1.74213797972916e-47
ENSG00000205035	chr11	49580098	11:55872363	chr11	55872363	1.63833e-54	-1	0.400266	1505	1.74098041296522e-47
ENSG00000205035	chr11	49580098	11:55872424	chr11	55872424	1.63833e-54	-1	0.400266	1506	1.73982438347454e-47
ENSG00000205035	chr11	49580098	11:55872980	chr11	55872980	1.63833e-54	-1	0.400266	1507	1.73866988819685e-47
ENSG00000205035	chr11	49580098	11:55873590	chr11	55873590	1.63833e-54	-1	0.400266	1508	1.73751692408001e-47
ENSG00000205035	chr11	49580098	11:55873654	chr11	55873654	1.63833e-54	-1	0.400266	1509	1.73636548807996e-47
ENSG00000205035	chr11	49580098	11:55873902	chr11	55873902	1.63833e-54	-1	0.400266	1510	1.7352155771607e-47
ENSG00000205035	chr11	49580098	11:55874108	chr11	55874108	1.63833e-54	-1	0.400266	1511	1.73406718829428e-47
ENSG00000205035	chr11	49580098	11:55874430	chr11	55874430	1.63833e-54	-1	0.400266	1512	1.73292031846075e-47
ENSG00000205035	chr11	49580098	11:55874815	chr11	55874815	1.63833e-54	-1	0.400266	1513	1.73177496464815e-47
ENSG00000205035	chr11	49580098	11:55875284	chr11	55875284	1.63833e-54	-1	0.400266	1514	1.73063112385248e-47
ENSG00000205035	chr11	49580098	11:55875290	chr11	55875290	1.63833e-54	-1	0.400266	1515	1.72948879307766e-47
ENSG00000205035	chr11	49580098	11:55876574	chr11	55876574	1.63833e-54	-1	0.400266	1516	1.72834796933553e-47
ENSG00000205035	chr11	49580098	11:55876658	chr11	55876658	1.63833e-54	-1	0.400266	1517	1.72720864964579e-47
ENSG00000205035	chr11	49580098	11:55876853	chr11	55876853	1.63833e-54	-1	0.400266	1518	1.72607083103601e-47
ENSG00000205035	chr11	49580098	11:55876923	chr11	55876923	1.63833e-54	-1	0.400266	1519	1.72493451054158e-47
ENSG00000205035	chr11	49580098	11:55877103	chr11	55877103	1.63833e-54	-1	0.400266	1520	1.7237996852057e-47
ENSG00000205035	chr11	49580098	11:55877127	chr11	55877127	1.63833e-54	-1	0.400266	1521	1.72266635207933e-47
ENSG00000205035	chr11	49580098	11:55877253	chr11	55877253	1.63833e-54	-1	0.400266	1522	1.72153450822119e-47
ENSG00000205035	chr11	49580098	11:55877439	chr11	55877439	1.63833e-54	-1	0.400266	1523	1.72040415069774e-47
ENSG00000205035	chr11	49580098	11:55877975	chr11	55877975	1.63833e-54	-1	0.400266	1524	1.71927527658311e-47
ENSG00000205035	chr11	49580098	11:55878115	chr11	55878115	1.63833e-54	-1	0.400266	1525	1.71814788295912e-47
ENSG00000205035	chr11	49580098	11:55878236	chr11	55878236	1.63833e-54	-1	0.400266	1526	1.71702196691524e-47
ENSG00000205035	chr11	49580098	11:55878277	chr11	55878277	1.63833e-54	-1	0.400266	1527	1.71589752554856e-47
ENSG00000205035	chr11	49580098	11:55878314	chr11	55878314	1.63833e-54	-1	0.400266	1528	1.71477455596378e-47
ENSG00000205035	chr11	49580098	11:55878325	chr11	55878325	1.63833e-54	-1	0.400266	1529	1.71365305527316e-47
ENSG00000205035	chr11	49580098	11:55878584	chr11	55878584	1.63833e-54	-1	0.400266	1530	1.71253302059651e-47
ENSG00000205035	chr11	49580098	11:55878741	chr11	55878741	1.63833e-54	-1	0.400266	1531	1.71141444906117e-47
ENSG00000205035	chr11	49580098	11:55878888	chr11	55878888	1.63833e-54	-1	0.400266	1532	1.710297337802e-47
ENSG00000205035	chr11	49580098	11:55879115	chr11	55879115	1.63833e-54	-1	0.400266	1533	1.70918168396129e-47
ENSG00000205035	chr11	49580098	11:55879564	chr11	55879564	1.63833e-54	-1	0.400266	1534	1.70806748468882e-47
ENSG00000205035	chr11	49580098	11:55879596	chr11	55879596	1.63833e-54	-1	0.400266	1535	1.7069547371418e-47
ENSG00000205035	chr11	49580098	11:55879790	chr11	55879790	1.63833e-54	-1	0.400266	1536	1.7058434384848e-47
ENSG00000205035	chr11	49580098	11:55879932	chr11	55879932	1.63833e-54	-1	0.400266	1537	1.70473358588982e-47
ENSG00000205035	chr11	49580098	11:55880014	chr11	55880014	1.63833e-54	-1	0.400266	1538	1.70362517653619e-47
ENSG00000205035	chr11	49580098	11:55880470	chr11	55880470	1.63833e-54	-1	0.400266	1539	1.70251820761056e-47
ENSG00000205035	chr11	49580098	11:55880503	chr11	55880503	1.63833e-54	-1	0.400266	1540	1.70141267630692e-47
ENSG00000205035	chr11	49580098	11:55880513	chr11	55880513	1.63833e-54	-1	0.400266	1541	1.70030857982651e-47
ENSG00000205035	chr11	49580098	11:55880668	chr11	55880668	1.63833e-54	-1	0.400266	1542	1.69920591537786e-47
ENSG00000205035	chr11	49580098	11:55880920	chr11	55880920	1.63833e-54	-1	0.400266	1543	1.69810468017671e-47
ENSG00000205035	chr11	49580098	11:55881079	chr11	55881079	1.63833e-54	-1	0.400266	1544	1.69700487144602e-47
ENSG00000205035	chr11	49580098	11:55881741	chr11	55881741	1.63833e-54	-1	0.400266	1545	1.69590648641596e-47
ENSG00000205035	chr11	49580098	11:55882504	chr11	55882504	1.63833e-54	-1	0.400266	1546	1.69480952232384e-47
ENSG00000205035	chr11	49580098	11:55882658	chr11	55882658	1.63833e-54	-1	0.400266	1547	1.69371397641413e-47
ENSG00000205035	chr11	49580098	11:55882841	chr11	55882841	1.63833e-54	-1	0.400266	1548	1.69261984593841e-47
ENSG00000205035	chr11	49580098	11:55883313	chr11	55883313	1.63833e-54	-1	0.400266	1549	1.69152712815536e-47
ENSG00000205035	chr11	49580098	11:55883381	chr11	55883381	1.63833e-54	-1	0.400266	1550	1.69043582033075e-47
ENSG00000205035	chr11	49580098	11:55883432	chr11	55883432	1.63833e-54	-1	0.400266	1551	1.68934591973737e-47
ENSG00000205035	chr11	49580098	11:55883497	chr11	55883497	1.63833e-54	-1	0.400266	1552	1.68825742365506e-47
ENSG00000205035	chr11	49580098	11:55883662	chr11	55883662	1.63833e-54	-1	0.400266	1553	1.68717032937067e-47
ENSG00000205035	chr11	49580098	11:55884371	chr11	55884371	1.63833e-54	-1	0.400266	1554	1.68608463417803e-47
ENSG00000205035	chr11	49580098	11:55884434	chr11	55884434	1.63833e-54	-1	0.400266	1555	1.68500033537791e-47
ENSG00000205035	chr11	49580098	11:55884866	chr11	55884866	1.63833e-54	-1	0.400266	1556	1.68391743027806e-47
ENSG00000205035	chr11	49580098	11:55885108	chr11	55885108	1.63833e-54	-1	0.400266	1557	1.6828359161931e-47
ENSG00000205035	chr11	49580098	11:55885260	chr11	55885260	1.63833e-54	-1	0.400266	1558	1.68175579044458e-47
ENSG00000205035	chr11	49580098	11:55885328	chr11	55885328	1.63833e-54	-1	0.400266	1559	1.68067705036091e-47
ENSG00000205035	chr11	49580098	11:55885570	chr11	55885570	1.63833e-54	-1	0.400266	1560	1.67959969327734e-47
ENSG00000205035	chr11	49580098	11:55885682	chr11	55885682	1.63833e-54	-1	0.400266	1561	1.67852371653598e-47
ENSG00000205035	chr11	49580098	11:55886617	chr11	55886617	1.63833e-54	-1	0.400266	1562	1.6774491174857e-47
ENSG00000205035	chr11	49580098	11:55886764	chr11	55886764	1.63833e-54	-1	0.400266	1563	1.67637589348219e-47
ENSG00000205035	chr11	49580098	11:55887108	chr11	55887108	1.63833e-54	-1	0.400266	1564	1.67530404188789e-47
ENSG00000205035	chr11	49580098	11:55887207	chr11	55887207	1.63833e-54	-1	0.400266	1565	1.67423356007199e-47
ENSG00000205035	chr11	49580098	11:55887408	chr11	55887408	1.63833e-54	-1	0.400266	1566	1.67316444541038e-47
ENSG00000205035	chr11	49580098	11:55887771	chr11	55887771	1.63833e-54	-1	0.400266	1567	1.67209669528568e-47
ENSG00000205035	chr11	49580098	11:55887944	chr11	55887944	1.63833e-54	-1	0.400266	1568	1.67103030708715e-47
ENSG00000205035	chr11	49580098	11:55888254	chr11	55888254	1.63833e-54	-1	0.400266	1569	1.66996527821074e-47
ENSG00000205035	chr11	49580098	11:55888307	chr11	55888307	1.63833e-54	-1	0.400266	1570	1.66890160605902e-47
ENSG00000205035	chr11	49580098	11:55888566	chr11	55888566	1.63833e-54	-1	0.400266	1571	1.66783928804116e-47
ENSG00000205035	chr11	49580098	11:55888619	chr11	55888619	1.63833e-54	-1	0.400266	1572	1.66677832157294e-47
ENSG00000205035	chr11	49580098	11:55888921	chr11	55888921	1.63833e-54	-1	0.400266	1573	1.66571870407671e-47
ENSG00000205035	chr11	49580098	11:55888939	chr11	55888939	1.63833e-54	-1	0.400266	1574	1.66466043298136e-47
ENSG00000205035	chr11	49580098	11:55889088	chr11	55889088	1.63833e-54	-1	0.400266	1575	1.66360350572232e-47
ENSG00000205035	chr11	49580098	11:55889232	chr11	55889232	1.63833e-54	-1	0.400266	1576	1.66254791974153e-47
ENSG00000205035	chr11	49580098	11:55889687	chr11	55889687	1.63833e-54	-1	0.400266	1577	1.66149367248742e-47
ENSG00000205035	chr11	49580098	11:55889815	chr11	55889815	1.63833e-54	-1	0.400266	1578	1.66044076141486e-47
ENSG00000205035	chr11	49580098	11:55890156	chr11	55890156	1.63833e-54	-1	0.400266	1579	1.65938918398522e-47
ENSG00000205035	chr11	49580098	11:55890273	chr11	55890273	1.63833e-54	-1	0.400266	1580	1.65833893766624e-47
ENSG00000205035	chr11	49580098	11:55890320	chr11	55890320	1.63833e-54	-1	0.400266	1581	1.6572900199321e-47
ENSG00000205035	chr11	49580098	11:55890726	chr11	55890726	1.63833e-54	-1	0.400266	1582	1.65624242826337e-47
ENSG00000205035	chr11	49580098	11:55891034	chr11	55891034	1.63833e-54	-1	0.400266	1583	1.65519616014697e-47
ENSG00000205035	chr11	49580098	11:55891300	chr11	55891300	1.63833e-54	-1	0.400266	1584	1.65415121307617e-47
ENSG00000205035	chr11	49580098	11:55891437	chr11	55891437	1.63833e-54	-1	0.400266	1585	1.65310758455057e-47
ENSG00000205035	chr11	49580098	11:55891548	chr11	55891548	1.63833e-54	-1	0.400266	1586	1.65206527207608e-47
ENSG00000205035	chr11	49580098	11:55891629	chr11	55891629	1.63833e-54	-1	0.400266	1587	1.65102427316488e-47
ENSG00000205035	chr11	49580098	11:55891766	chr11	55891766	1.63833e-54	-1	0.400266	1588	1.64998458533543e-47
ENSG00000205035	chr11	49580098	11:55891979	chr11	55891979	1.63833e-54	-1	0.400266	1589	1.64894620611243e-47
ENSG00000205035	chr11	49580098	11:55892026	chr11	55892026	1.63833e-54	-1	0.400266	1590	1.64790913302683e-47
ENSG00000205035	chr11	49580098	11:55892229	chr11	55892229	1.63833e-54	-1	0.400266	1591	1.64687336361575e-47
ENSG00000205035	chr11	49580098	11:55892469	chr11	55892469	1.63833e-54	-1	0.400266	1592	1.64583889542252e-47
ENSG00000205035	chr11	49580098	11:55892842	chr11	55892842	1.63833e-54	-1	0.400266	1593	1.64480572599665e-47
ENSG00000205035	chr11	49580098	11:55892961	chr11	55892961	1.63833e-54	-1	0.400266	1594	1.64377385289376e-47
ENSG00000205035	chr11	49580098	11:55892969	chr11	55892969	1.63833e-54	-1	0.400266	1595	1.64274327367565e-47
ENSG00000205035	chr11	49580098	11:55893712	chr11	55893712	1.63833e-54	-1	0.400266	1596	1.64171398591019e-47
ENSG00000205035	chr11	49580098	11:55893789	chr11	55893789	1.63833e-54	-1	0.400266	1597	1.64068598717136e-47
ENSG00000205035	chr11	49580098	11:55893853	chr11	55893853	1.63833e-54	-1	0.400266	1598	1.63965927503921e-47
ENSG00000205035	chr11	49580098	11:55894232	chr11	55894232	1.63833e-54	-1	0.400266	1599	1.63863384709985e-47
ENSG00000205035	chr11	49580098	11:55894895	chr11	55894895	1.63833e-54	-1	0.400266	1600	1.63760970094541e-47
ENSG00000205035	chr11	49580098	11:55894910	chr11	55894910	1.63833e-54	-1	0.400266	1601	1.63658683417405e-47
ENSG00000205035	chr11	49580098	11:55895026	chr11	55895026	1.63833e-54	-1	0.400266	1602	1.63556524438992e-47
ENSG00000205035	chr11	49580098	11:55895190	chr11	55895190	1.63833e-54	-1	0.400266	1603	1.63454492920315e-47
ENSG00000205035	chr11	49580098	11:55895377	chr11	55895377	1.63833e-54	-1	0.400266	1604	1.63352588622984e-47
ENSG00000205035	chr11	49580098	11:55895581	chr11	55895581	1.63833e-54	-1	0.400266	1605	1.632508113092e-47
ENSG00000205035	chr11	49580098	11:55896211	chr11	55896211	1.63833e-54	-1	0.400266	1606	1.63149160741759e-47
ENSG00000205035	chr11	49580098	11:55896379	chr11	55896379	1.63833e-54	-1	0.400266	1607	1.63047636684048e-47
ENSG00000205035	chr11	49580098	11:55896402	chr11	55896402	1.63833e-54	-1	0.400266	1608	1.62946238900041e-47
ENSG00000205035	chr11	49580098	11:55896745	chr11	55896745	1.63833e-54	-1	0.400266	1609	1.62844967154298e-47
ENSG00000205035	chr11	49580098	11:55901298	chr11	55901298	1.63833e-54	-1	0.400266	1610	1.62743821211966e-47
ENSG00000205035	chr11	49580098	11:55901465	chr11	55901465	1.63833e-54	-1	0.400266	1611	1.62642800838774e-47
ENSG00000205035	chr11	49580098	11:55902884	chr11	55902884	1.63833e-54	-1	0.400266	1612	1.62541905801033e-47
ENSG00000205035	chr11	49580098	11:55903355	chr11	55903355	1.63833e-54	-1	0.400266	1613	1.62441135865633e-47
ENSG00000205035	chr11	49580098	11:55906138	chr11	55906138	1.63833e-54	-1	0.400266	1614	1.62340490800041e-47
ENSG00000205035	chr11	49580098	11:55906244	chr11	55906244	1.63833e-54	-1	0.400266	1615	1.62239970372301e-47
ENSG00000205035	chr11	49580098	11:55912455	chr11	55912455	1.63833e-54	-1	0.400266	1616	1.62139574351031e-47
ENSG00000205035	chr11	49580098	11:55914112	chr11	55914112	1.63833e-54	-1	0.400266	1617	1.62039302505421e-47
ENSG00000205035	chr11	49580098	11:55915618	chr11	55915618	1.63833e-54	-1	0.400266	1618	1.61939154605232e-47
ENSG00000205035	chr11	49580098	11:55932554	chr11	55932554	1.63833e-54	-1	0.400266	1619	1.61839130420794e-47
ENSG00000205035	chr11	49580098	11:55932638	chr11	55932638	1.63833e-54	-1	0.400266	1620	1.61739229723004e-47
ENSG00000205035	chr11	49580098	11:55932949	chr11	55932949	1.63833e-54	-1	0.400266	1621	1.61639452283322e-47
ENSG00000205035	chr11	49580098	11:55938893	chr11	55938893	1.63833e-54	-1	0.400266	1622	1.61539797873777e-47
ENSG00000205035	chr11	49580098	11:55943648	chr11	55943648	1.63833e-54	-1	0.400266	1623	1.61440266266954e-47
ENSG00000205035	chr11	49580098	11:55947451	chr11	55947451	1.63833e-54	-1	0.400266	1624	1.61340857236001e-47
ENSG00000205035	chr11	49580098	11:55947455	chr11	55947455	1.63833e-54	-1	0.400266	1625	1.61241570554625e-47
ENSG00000205035	chr11	49580098	11:55947588	chr11	55947588	1.63833e-54	-1	0.400266	1626	1.61142405997088e-47
ENSG00000205035	chr11	49580098	11:55947929	chr11	55947929	1.63833e-54	-1	0.400266	1627	1.61043363338209e-47
ENSG00000205035	chr11	49580098	11:55958007	chr11	55958007	1.63833e-54	-1	0.400266	1628	1.60944442353357e-47
ENSG00000205035	chr11	49580098	11:55959020	chr11	55959020	1.63833e-54	-1	0.400266	1629	1.60845642818457e-47
ENSG00000205035	chr11	49580098	11:55961241	chr11	55961241	1.63833e-54	-1	0.400266	1630	1.60746964509979e-47
ENSG00000205035	chr11	49580098	11:55961727	chr11	55961727	1.63833e-54	-1	0.400266	1631	1.60648407204945e-47
ENSG00000205035	chr11	49580098	11:55966168	chr11	55966168	1.63833e-54	-1	0.400266	1632	1.60549970680923e-47
ENSG00000205035	chr11	49580098	11:55967123	chr11	55967123	1.63833e-54	-1	0.400266	1633	1.60451654716023e-47
ENSG00000205035	chr11	49580098	11:55967306	chr11	55967306	1.63833e-54	-1	0.400266	1634	1.60353459088902e-47
ENSG00000205035	chr11	49580098	11:55968335	chr11	55968335	1.63833e-54	-1	0.400266	1635	1.60255383578756e-47
ENSG00000205035	chr11	49580098	11:55977182	chr11	55977182	1.63833e-54	-1	0.400266	1636	1.60157427965321e-47
ENSG00000205035	chr11	49580098	11:55983598	chr11	55983598	1.63833e-54	-1	0.400266	1637	1.60059592028873e-47
ENSG00000205035	chr11	49580098	11:55984738	chr11	55984738	1.63833e-54	-1	0.400266	1638	1.59961875550223e-47
ENSG00000205035	chr11	49580098	11:55985615	chr11	55985615	1.63833e-54	-1	0.400266	1639	1.59864278310717e-47
ENSG00000205035	chr11	49580098	11:55987478	chr11	55987478	1.63833e-54	-1	0.400266	1640	1.59766800092235e-47
ENSG00000205035	chr11	49580098	11:55987976	chr11	55987976	1.63833e-54	-1	0.400266	1641	1.59669440677188e-47
ENSG00000205035	chr11	49580098	11:55989934	chr11	55989934	1.63833e-54	-1	0.400266	1642	1.59572199848517e-47
ENSG00000205035	chr11	49580098	11:56001223	chr11	56001223	1.63833e-54	-1	0.400266	1643	1.59475077389693e-47
ENSG00000205035	chr11	49580098	11:56005520	chr11	56005520	1.63833e-54	-1	0.400266	1644	1.59378073084711e-47
ENSG00000205035	chr11	49580098	11:56006455	chr11	56006455	1.63833e-54	-1	0.400266	1645	1.59281186718095e-47
ENSG00000205035	chr11	49580098	11:56008444	chr11	56008444	1.63833e-54	-1	0.400266	1646	1.59184418074888e-47
ENSG00000205035	chr11	49580098	11:56008630	chr11	56008630	1.63833e-54	-1	0.400266	1647	1.59087766940659e-47
ENSG00000205035	chr11	49580098	11:56010264	chr11	56010264	1.63833e-54	-1	0.400266	1648	1.58991233101496e-47
ENSG00000205035	chr11	49580098	11:56018244	chr11	56018244	1.63833e-54	-1	0.400266	1649	1.58894816344006e-47
ENSG00000205035	chr11	49580098	11:56022932	chr11	56022932	1.63833e-54	-1	0.400266	1650	1.58798516455313e-47
ENSG00000205035	chr11	49580098	11:56028310	chr11	56028310	1.63833e-54	-1	0.400266	1651	1.58702333223056e-47
ENSG00000205035	chr11	49580098	11:56028689	chr11	56028689	1.63833e-54	-1	0.400266	1652	1.58606266435391e-47
ENSG00000205035	chr11	49580098	11:56029753	chr11	56029753	1.63833e-54	-1	0.400266	1653	1.58510315880983e-47
ENSG00000205035	chr11	49580098	11:56031991	chr11	56031991	1.63833e-54	-1	0.400266	1654	1.58414481349012e-47
ENSG00000205035	chr11	49580098	11:56032119	chr11	56032119	1.63833e-54	-1	0.400266	1655	1.58318762629164e-47
ENSG00000205035	chr11	49580098	11:56036327	chr11	56036327	1.63833e-54	-1	0.400266	1656	1.58223159511634e-47
ENSG00000205035	chr11	49580098	11:56037254	chr11	56037254	1.63833e-54	-1	0.400266	1657	1.58127671787125e-47
ENSG00000205035	chr11	49580098	11:56041723	chr11	56041723	1.63833e-54	-1	-0.400266	1658	1.58032299246843e-47
ENSG00000205035	chr11	49580098	11:56042750	chr11	56042750	1.63833e-54	-1	0.400266	1659	1.57937041682499e-47
ENSG00000205035	chr11	49580098	11:56043056	chr11	56043056	1.63833e-54	-1	0.400266	1660	1.57841898886305e-47
ENSG00000205035	chr11	49580098	11:55679541	chr11	55679541	2.45029e-54	-1	-0.399658	1661	2.35926571379009e-47
ENSG00000205035	chr11	49580098	11:55826753	chr11	55826753	2.47931e-54	-1	0.39964	1662	2.3857713216429e-47
ENSG00000205035	chr11	49580098	11:55753372	chr11	55753372	2.56822e-54	-1	0.399587	1663	2.46984088580207e-47
ENSG00000205035	chr11	49580098	11:55753389	chr11	55753389	2.56822e-54	-1	0.399587	1664	2.46835660642358e-47
ENSG00000205035	chr11	49580098	11:55753390	chr11	55753390	2.56822e-54	-1	0.399587	1665	2.46687410996327e-47
ENSG00000205035	chr11	49580098	11:55791423	chr11	55791423	3.16613e-54	-1	0.39927	1666	3.03936422270905e-47
ENSG00000205035	chr11	49580098	11:55821724	chr11	55821724	3.58443e-54	-1	0.399082	1667	3.43885215543572e-47
ENSG00000205035	chr11	49580098	11:55822289	chr11	55822289	3.58443e-54	-1	0.399082	1668	3.43679049347203e-47
ENSG00000205035	chr11	49580098	11:54937830	chr11	54937830	3.66259e-54	-1	0.399049	1669	3.50962705912883e-47
ENSG00000205035	chr11	49580098	11:55826754	chr11	55826754	3.75395e-54	-1	0.399012	1670	3.59501754177183e-47
ENSG00000205035	chr11	49580098	11:54810008	chr11	54810008	4.74322e-54	-1	0.398657	1671	4.53968605364832e-47
ENSG00000205035	chr11	49580098	11:54810250	chr11	54810250	4.74322e-54	-1	0.398657	1672	4.53697093041049e-47
ENSG00000205035	chr11	49580098	11:54810461	chr11	54810461	4.74322e-54	-1	0.398657	1673	4.53425905298645e-47
ENSG00000205035	chr11	49580098	11:54811397	chr11	54811397	4.74322e-54	-1	0.398657	1674	4.53155041555934e-47
ENSG00000205035	chr11	49580098	11:54811848	chr11	54811848	4.74322e-54	-1	0.398657	1675	4.52884501232617e-47
ENSG00000205035	chr11	49580098	11:54811870	chr11	54811870	4.74322e-54	-1	0.398657	1676	4.52614283749782e-47
ENSG00000205035	chr11	49580098	11:54812845	chr11	54812845	4.74322e-54	-1	0.398657	1677	4.52344388529895e-47
ENSG00000205035	chr11	49580098	11:54813776	chr11	54813776	4.74322e-54	-1	0.398657	1678	4.52074814996802e-47
ENSG00000205035	chr11	49580098	11:54815088	chr11	54815088	4.74322e-54	-1	0.398657	1679	4.5180556257572e-47
ENSG00000205035	chr11	49580098	11:54817609	chr11	54817609	4.74322e-54	-1	0.398657	1680	4.51536630693234e-47
ENSG00000205035	chr11	49580098	11:54819428	chr11	54819428	4.74322e-54	-1	0.398657	1681	4.51268018777296e-47
ENSG00000205035	chr11	49580098	11:54821372	chr11	54821372	4.74322e-54	-1	0.398657	1682	4.50999726257214e-47
ENSG00000205035	chr11	49580098	11:54822390	chr11	54822390	4.74322e-54	-1	0.398657	1683	4.50731752563656e-47
ENSG00000205035	chr11	49580098	11:54822906	chr11	54822906	4.74322e-54	-1	0.398657	1684	4.50464097128642e-47
ENSG00000205035	chr11	49580098	11:54824518	chr11	54824518	4.74322e-54	-1	0.398657	1685	4.50196759385539e-47
ENSG00000205035	chr11	49580098	11:54828212	chr11	54828212	4.74322e-54	-1	0.398657	1686	4.49929738769059e-47
ENSG00000205035	chr11	49580098	11:54830140	chr11	54830140	4.74322e-54	-1	0.398657	1687	4.49663034715254e-47
ENSG00000205035	chr11	49580098	11:54833533	chr11	54833533	4.74322e-54	-1	0.398657	1688	4.49396646661513e-47
ENSG00000205035	chr11	49580098	11:54833728	chr11	54833728	4.74322e-54	-1	0.398657	1689	4.49130574046556e-47
ENSG00000205035	chr11	49580098	11:54840287	chr11	54840287	4.74322e-54	-1	0.398657	1690	4.48864816310434e-47
ENSG00000205035	chr11	49580098	11:54842025	chr11	54842025	4.74322e-54	-1	0.398657	1691	4.4859937289452e-47
ENSG00000205035	chr11	49580098	11:54842180	chr11	54842180	4.74322e-54	-1	0.398657	1692	4.48334243241509e-47
ENSG00000205035	chr11	49580098	11:54845667	chr11	54845667	4.74322e-54	-1	0.398657	1693	4.48069426795413e-47
ENSG00000205035	chr11	49580098	11:54845965	chr11	54845965	4.74322e-54	-1	0.398657	1694	4.47804923001555e-47
ENSG00000205035	chr11	49580098	11:54847536	chr11	54847536	4.74322e-54	-1	0.398657	1695	4.47540731306569e-47
ENSG00000205035	chr11	49580098	11:54850809	chr11	54850809	4.74322e-54	-1	0.398657	1696	4.47276851158393e-47
ENSG00000205035	chr11	49580098	11:54852046	chr11	54852046	4.74322e-54	-1	0.398657	1697	4.47013282006266e-47
ENSG00000205035	chr11	49580098	11:55857481	chr11	55857481	5.31548e-54	-1	0.398484	1698	5.00649519494045e-47
ENSG00000205035	chr11	49580098	11:56137893	chr11	56137893	5.96127e-54	-1	0.39831	1699	5.61144117828498e-47
ENSG00000205035	chr11	49580098	11:56154335	chr11	56154335	5.96127e-54	-1	0.39831	1700	5.60814033053305e-47
ENSG00000205035	chr11	49580098	11:56155848	chr11	56155848	5.96127e-54	-1	0.39831	1701	5.60484336384843e-47
ENSG00000205035	chr11	49580098	11:56157297	chr11	56157297	5.96127e-54	-1	0.39831	1702	5.60155027139024e-47
ENSG00000205035	chr11	49580098	11:56162753	chr11	56162753	5.96127e-54	-1	0.39831	1703	5.59826104633364e-47
ENSG00000205035	chr11	49580098	11:55782896	chr11	55782896	7.27294e-54	-1	0.398008	1704	6.82604922033364e-47
ENSG00000205035	chr11	49580098	11:55862260	chr11	55862260	7.91156e-54	-1	0.39788	1705	7.4210736868396e-47
ENSG00000205035	chr11	49580098	11:55662321	chr11	55662321	8.3616e-54	-1	0.397795	1706	7.83861550804727e-47
ENSG00000205035	chr11	49580098	11:56182001	chr11	56182001	8.56951e-54	-1	0.397758	1707	8.02881535034685e-47
ENSG00000205035	chr11	49580098	11:56190551	chr11	56190551	8.56951e-54	-1	0.397758	1708	8.02411463878342e-47
ENSG00000205035	chr11	49580098	11:56191199	chr11	56191199	8.56951e-54	-1	0.397758	1709	8.01941942834528e-47
ENSG00000205035	chr11	49580098	11:55761786	chr11	55761786	9.20333e-54	-1	0.397649	1710	8.60751692643342e-47
ENSG00000205035	chr11	49580098	11:55816354	chr11	55816354	1.06898e-53	-1	0.397421	1711	9.99191133324981e-47
ENSG00000205035	chr11	49580098	11:55819548	chr11	55819548	1.06898e-53	-1	0.397421	1712	9.986074936443e-47
ENSG00000205035	chr11	49580098	11:55820072	chr11	55820072	1.06898e-53	-1	0.397421	1713	9.98024535387649e-47
ENSG00000205035	chr11	49580098	11:55820364	chr11	55820364	1.06898e-53	-1	0.397421	1714	9.97442257362335e-47
ENSG00000205035	chr11	49580098	11:55821359	chr11	55821359	1.06898e-53	-1	0.397421	1715	9.9686065837845e-47
ENSG00000205035	chr11	49580098	11:55786106	chr11	55786106	1.17988e-53	-1	0.397271	1716	1.09963753894852e-46
ENSG00000205035	chr11	49580098	11:55786155	chr11	55786155	1.17988e-53	-1	0.397271	1717	1.09899709774936e-46
ENSG00000205035	chr11	49580098	11:55786387	chr11	55786387	1.17988e-53	-1	0.397271	1718	1.09835740211621e-46
ENSG00000205035	chr11	49580098	11:55786716	chr11	55786716	1.17988e-53	-1	0.397271	1719	1.09771845074791e-46
ENSG00000205035	chr11	49580098	11:55786751	chr11	55786751	1.17988e-53	-1	0.397271	1720	1.09708024234631e-46
ENSG00000205035	chr11	49580098	11:55786765	chr11	55786765	1.17988e-53	-1	0.397271	1721	1.0964427756163e-46
ENSG00000205035	chr11	49580098	11:55787153	chr11	55787153	1.17988e-53	-1	0.397271	1722	1.09580604926577e-46
ENSG00000205035	chr11	49580098	11:55787194	chr11	55787194	1.17988e-53	-1	0.397271	1723	1.0951700620056e-46
ENSG00000205035	chr11	49580098	11:55787210	chr11	55787210	1.17988e-53	-1	0.397271	1724	1.09453481254968e-46
ENSG00000205035	chr11	49580098	11:55787575	chr11	55787575	1.17988e-53	-1	0.397271	1725	1.09390029961487e-46
ENSG00000205035	chr11	49580098	11:55933718	chr11	55933718	1.19257e-53	-1	0.397255	1726	1.10502496529082e-46
ENSG00000205035	chr11	49580098	11:54990335	chr11	54990335	1.26071e-53	-1	0.39717	1727	1.167486483617e-46
ENSG00000205035	chr11	49580098	11:54901973	chr11	54901973	2.05772e-53	-1	0.396422	1728	1.90445862432488e-46
ENSG00000205035	chr11	49580098	11:55835099	chr11	55835099	2.56906e-53	-1	0.396082	1729	2.37633823145938e-46
ENSG00000205035	chr11	49580098	11:55782196	chr11	55782196	2.61532e-53	-1	0.396055	1730	2.41772963048002e-46
ENSG00000205035	chr11	49580098	11:55893816	chr11	55893816	3.54926e-53	-1	-0.395587	1731	3.27921391296699e-46
ENSG00000205035	chr11	49580098	11:55809062	chr11	55809062	4.10704e-53	-1	0.395363	1732	3.79236426941248e-46
ENSG00000205035	chr11	49580098	11:55810211	chr11	55810211	4.10704e-53	-1	0.395363	1733	3.79017594611795e-46
ENSG00000205035	chr11	49580098	11:55674095	chr11	55674095	4.64187e-53	-1	0.395175	1734	4.28127260092845e-46
ENSG00000205035	chr11	49580098	11:55786360	chr11	55786360	4.90968e-53	-1	0.395089	1735	4.52566818434702e-46
ENSG00000205035	chr11	49580098	11:56096069	chr11	56096069	5.30588e-53	-1	0.394969	1736	4.88806197816881e-46
ENSG00000205035	chr11	49580098	11:56097168	chr11	56097168	5.30588e-53	-1	0.394969	1737	4.88524789527982e-46
ENSG00000205035	chr11	49580098	11:56097483	chr11	56097483	5.30588e-53	-1	0.394969	1738	4.88243705069105e-46
ENSG00000205035	chr11	49580098	11:56097566	chr11	56097566	5.30588e-53	-1	0.394969	1739	4.87962943881602e-46
ENSG00000205035	chr11	49580098	11:56099304	chr11	56099304	5.30588e-53	-1	0.394969	1740	4.87682505408106e-46
ENSG00000205035	chr11	49580098	11:56099739	chr11	56099739	5.30588e-53	-1	0.394969	1741	4.87402389092536e-46
ENSG00000205035	chr11	49580098	11:56099742	chr11	56099742	5.30588e-53	-1	0.394969	1742	4.87122594380083e-46
ENSG00000205035	chr11	49580098	11:56100887	chr11	56100887	5.30588e-53	-1	0.394969	1743	4.86843120717215e-46
ENSG00000205035	chr11	49580098	11:56101795	chr11	56101795	5.30588e-53	-1	0.394969	1744	4.86563967551666e-46
ENSG00000205035	chr11	49580098	11:56103851	chr11	56103851	5.30588e-53	-1	0.394969	1745	4.86285134332438e-46
ENSG00000205035	chr11	49580098	11:56104697	chr11	56104697	5.30588e-53	-1	0.394969	1746	4.86006620509797e-46
ENSG00000205035	chr11	49580098	11:56105361	chr11	56105361	5.30588e-53	-1	0.394969	1747	4.85728425535263e-46
ENSG00000205035	chr11	49580098	11:56105393	chr11	56105393	5.30588e-53	-1	0.394969	1748	4.85450548861616e-46
ENSG00000205035	chr11	49580098	11:56106985	chr11	56106985	5.30588e-53	-1	0.394969	1749	4.85172989942885e-46
ENSG00000205035	chr11	49580098	11:56109707	chr11	56109707	5.30588e-53	-1	0.394969	1750	4.84895748234346e-46
ENSG00000205035	chr11	49580098	11:56113168	chr11	56113168	5.30588e-53	-1	0.394969	1751	4.84618823192521e-46
ENSG00000205035	chr11	49580098	11:56115557	chr11	56115557	5.30588e-53	-1	0.394969	1752	4.84342214275174e-46
ENSG00000205035	chr11	49580098	11:56116593	chr11	56116593	5.30588e-53	-1	0.394969	1753	4.84065920941303e-46
ENSG00000205035	chr11	49580098	11:56117092	chr11	56117092	5.30588e-53	-1	0.394969	1754	4.83789942651143e-46
ENSG00000205035	chr11	49580098	11:56118024	chr11	56118024	5.30588e-53	-1	0.394969	1755	4.83514278866157e-46
ENSG00000205035	chr11	49580098	11:56118440	chr11	56118440	5.30588e-53	-1	0.394969	1756	4.83238929049035e-46
ENSG00000205035	chr11	49580098	11:56119295	chr11	56119295	5.30588e-53	-1	0.394969	1757	4.82963892663691e-46
ENSG00000205035	chr11	49580098	11:56119356	chr11	56119356	5.30588e-53	-1	0.394969	1758	4.82689169175259e-46
ENSG00000205035	chr11	49580098	11:56122307	chr11	56122307	5.30588e-53	-1	0.394969	1759	4.82414758050088e-46
ENSG00000205035	chr11	49580098	11:56122603	chr11	56122603	5.30588e-53	-1	0.394969	1760	4.82140658755742e-46
ENSG00000205035	chr11	49580098	11:56123433	chr11	56123433	5.30588e-53	-1	0.394969	1761	4.81866870760991e-46
ENSG00000205035	chr11	49580098	11:56124577	chr11	56124577	5.30588e-53	-1	0.394969	1762	4.81593393535814e-46
ENSG00000205035	chr11	49580098	11:56124976	chr11	56124976	5.30588e-53	-1	0.394969	1763	4.81320226551393e-46
ENSG00000205035	chr11	49580098	11:56127657	chr11	56127657	5.30588e-53	-1	0.394969	1764	4.81047369280105e-46
ENSG00000205035	chr11	49580098	11:56127829	chr11	56127829	5.30588e-53	-1	0.394969	1765	4.80774821195527e-46
ENSG00000205035	chr11	49580098	11:56129023	chr11	56129023	5.30588e-53	-1	0.394969	1766	4.80502581772426e-46
ENSG00000205035	chr11	49580098	11:56129596	chr11	56129596	5.30588e-53	-1	0.394969	1767	4.8023065048676e-46
ENSG00000205035	chr11	49580098	11:56129779	chr11	56129779	5.30588e-53	-1	0.394969	1768	4.7995902681567e-46
ENSG00000205035	chr11	49580098	11:56130504	chr11	56130504	5.30588e-53	-1	0.394969	1769	4.79687710237482e-46
ENSG00000205035	chr11	49580098	11:56132082	chr11	56132082	5.30588e-53	-1	0.394969	1770	4.79416700231698e-46
ENSG00000205035	chr11	49580098	11:56132412	chr11	56132412	5.30588e-53	-1	0.394969	1771	4.79145996278998e-46
ENSG00000205035	chr11	49580098	11:56133394	chr11	56133394	5.30588e-53	-1	0.394969	1772	4.78875597861233e-46
ENSG00000205035	chr11	49580098	11:56135047	chr11	56135047	5.30588e-53	-1	0.394969	1773	4.78605504461424e-46
ENSG00000205035	chr11	49580098	11:56137198	chr11	56137198	5.30588e-53	-1	0.394969	1774	4.78335715563757e-46
ENSG00000205035	chr11	49580098	11:56138570	chr11	56138570	5.30588e-53	-1	0.394969	1775	4.7806623065358e-46
ENSG00000205035	chr11	49580098	11:56139623	chr11	56139623	5.30588e-53	-1	0.394969	1776	4.77797049217402e-46
ENSG00000205035	chr11	49580098	11:56140581	chr11	56140581	5.30588e-53	-1	0.394969	1777	4.77528170742884e-46
ENSG00000205035	chr11	49580098	11:56142476	chr11	56142476	5.30588e-53	-1	0.394969	1778	4.77259594718844e-46
ENSG00000205035	chr11	49580098	11:56142564	chr11	56142564	5.30588e-53	-1	0.394969	1779	4.76991320635247e-46
ENSG00000205035	chr11	49580098	11:56149488	chr11	56149488	5.30588e-53	-1	0.394969	1780	4.76723347983205e-46
ENSG00000205035	chr11	49580098	11:56149549	chr11	56149549	5.30588e-53	-1	0.394969	1781	4.76455676254972e-46
ENSG00000205035	chr11	49580098	11:55810273	chr11	55810273	5.71636e-53	-1	0.394855	1782	5.13027768975053e-46
ENSG00000205035	chr11	49580098	11:55810328	chr11	55810328	5.71636e-53	-1	0.394855	1783	5.12740036070412e-46
ENSG00000205035	chr11	49580098	11:55810544	chr11	55810544	5.71636e-53	-1	0.394855	1784	5.12452625736292e-46
ENSG00000205035	chr11	49580098	11:55810637	chr11	55810637	5.71636e-53	-1	0.394855	1785	5.12165537430557e-46
ENSG00000205035	chr11	49580098	11:55810703	chr11	55810703	5.71636e-53	-1	0.394855	1786	5.11878770612287e-46
ENSG00000205035	chr11	49580098	11:55810929	chr11	55810929	5.71636e-53	-1	0.394855	1787	5.11592324741771e-46
ENSG00000205035	chr11	49580098	11:55810977	chr11	55810977	5.71636e-53	-1	0.394855	1788	5.11306199280506e-46
ENSG00000205035	chr11	49580098	11:55811017	chr11	55811017	5.71636e-53	-1	0.394855	1789	5.11020393691193e-46
ENSG00000205035	chr11	49580098	11:55811138	chr11	55811138	5.71636e-53	-1	0.394855	1790	5.10734907437734e-46
ENSG00000205035	chr11	49580098	11:55811324	chr11	55811324	5.71636e-53	-1	0.394855	1791	5.10449739985229e-46
ENSG00000205035	chr11	49580098	11:55811734	chr11	55811734	5.71636e-53	-1	0.394855	1792	5.10164890799969e-46
ENSG00000205035	chr11	49580098	11:55811851	chr11	55811851	5.71636e-53	-1	0.394855	1793	5.09880359349439e-46
ENSG00000205035	chr11	49580098	11:55811875	chr11	55811875	5.71636e-53	-1	0.394855	1794	5.0959614510231e-46
ENSG00000205035	chr11	49580098	11:55811954	chr11	55811954	5.71636e-53	-1	0.394855	1795	5.09312247528437e-46
ENSG00000205035	chr11	49580098	11:55812343	chr11	55812343	5.71636e-53	-1	0.394855	1796	5.09028666098855e-46
ENSG00000205035	chr11	49580098	11:55812364	chr11	55812364	5.71636e-53	-1	0.394855	1797	5.08745400285779e-46
ENSG00000205035	chr11	49580098	11:55812869	chr11	55812869	5.71636e-53	-1	0.394855	1798	5.08462449562594e-46
ENSG00000205035	chr11	49580098	11:55812874	chr11	55812874	5.71636e-53	-1	0.394855	1799	5.0817981340386e-46
ENSG00000205035	chr11	49580098	11:55813104	chr11	55813104	5.71636e-53	-1	0.394855	1800	5.07897491285302e-46
ENSG00000205035	chr11	49580098	11:55813461	chr11	55813461	5.71636e-53	-1	0.394855	1801	5.07615482683811e-46
ENSG00000205035	chr11	49580098	11:55813482	chr11	55813482	5.71636e-53	-1	0.394855	1802	5.07333787077439e-46
ENSG00000205035	chr11	49580098	11:56045082	chr11	56045082	7.14293e-53	-1	0.394512	1803	6.33591975962618e-46
ENSG00000205035	chr11	49580098	11:56046400	chr11	56046400	7.14293e-53	-1	0.394512	1804	6.33240760898337e-46
ENSG00000205035	chr11	49580098	11:56050916	chr11	56050916	7.14293e-53	-1	0.394512	1805	6.32889934992022e-46
ENSG00000205035	chr11	49580098	11:56051260	chr11	56051260	7.14293e-53	-1	0.394512	1806	6.32539497597231e-46
ENSG00000205035	chr11	49580098	11:56051290	chr11	56051290	7.14293e-53	-1	0.394512	1807	6.32189448068954e-46
ENSG00000205035	chr11	49580098	11:56053428	chr11	56053428	7.14293e-53	-1	0.394512	1808	6.31839785763606e-46
ENSG00000205035	chr11	49580098	11:56054715	chr11	56054715	7.14293e-53	-1	0.394512	1809	6.31490510039027e-46
ENSG00000205035	chr11	49580098	11:56057023	chr11	56057023	7.14293e-53	-1	0.394512	1810	6.31141620254475e-46
ENSG00000205035	chr11	49580098	11:56058871	chr11	56058871	7.14293e-53	-1	0.394512	1811	6.30793115770624e-46
ENSG00000205035	chr11	49580098	11:56061160	chr11	56061160	7.14293e-53	-1	0.394512	1812	6.30444995949558e-46
ENSG00000205035	chr11	49580098	11:56061382	chr11	56061382	7.14293e-53	-1	0.394512	1813	6.30097260154771e-46
ENSG00000205035	chr11	49580098	11:56061432	chr11	56061432	7.14293e-53	-1	0.394512	1814	6.29749907751158e-46
ENSG00000205035	chr11	49580098	11:56062207	chr11	56062207	7.14293e-53	-1	0.394512	1815	6.29402938105014e-46
ENSG00000205035	chr11	49580098	11:56064163	chr11	56064163	7.14293e-53	-1	0.394512	1816	6.29056350584031e-46
ENSG00000205035	chr11	49580098	11:56064316	chr11	56064316	7.14293e-53	-1	0.394512	1817	6.28710144557292e-46
ENSG00000205035	chr11	49580098	11:56064970	chr11	56064970	7.14293e-53	-1	0.394512	1818	6.28364319395269e-46
ENSG00000205035	chr11	49580098	11:56065811	chr11	56065811	7.14293e-53	-1	0.394512	1819	6.28018874469818e-46
ENSG00000205035	chr11	49580098	11:56066627	chr11	56066627	7.14293e-53	-1	0.394512	1820	6.27673809154176e-46
ENSG00000205035	chr11	49580098	11:56069549	chr11	56069549	7.14293e-53	-1	0.394512	1821	6.27329122822954e-46
ENSG00000205035	chr11	49580098	11:56069689	chr11	56069689	7.14293e-53	-1	0.394512	1822	6.2698481485214e-46
ENSG00000205035	chr11	49580098	11:56071822	chr11	56071822	7.14293e-53	-1	0.394512	1823	6.26640884619089e-46
ENSG00000205035	chr11	49580098	11:56075445	chr11	56075445	7.14293e-53	-1	0.394512	1824	6.26297331502522e-46
ENSG00000205035	chr11	49580098	11:56075459	chr11	56075459	7.14293e-53	-1	0.394512	1825	6.2595415488252e-46
ENSG00000205035	chr11	49580098	11:56076810	chr11	56076810	7.14293e-53	-1	0.394512	1826	6.25611354140526e-46
ENSG00000205035	chr11	49580098	11:56076924	chr11	56076924	7.14293e-53	-1	0.394512	1827	6.25268928659332e-46
ENSG00000205035	chr11	49580098	11:56077613	chr11	56077613	7.14293e-53	-1	0.394512	1828	6.24926877823085e-46
ENSG00000205035	chr11	49580098	11:56078318	chr11	56078318	7.14293e-53	-1	0.394512	1829	6.24585201017277e-46
ENSG00000205035	chr11	49580098	11:56078637	chr11	56078637	7.14293e-53	-1	0.394512	1830	6.24243897628743e-46
ENSG00000205035	chr11	49580098	11:56078731	chr11	56078731	7.14293e-53	-1	0.394512	1831	6.23902967045658e-46
ENSG00000205035	chr11	49580098	11:56078815	chr11	56078815	7.14293e-53	-1	0.394512	1832	6.23562408657533e-46
ENSG00000205035	chr11	49580098	11:56079117	chr11	56079117	7.14293e-53	-1	0.394512	1833	6.2322222185521e-46
ENSG00000205035	chr11	49580098	11:56081260	chr11	56081260	7.14293e-53	-1	0.394512	1834	6.22882406030861e-46
ENSG00000205035	chr11	49580098	11:56082901	chr11	56082901	7.14293e-53	-1	0.394512	1835	6.22542960577984e-46
ENSG00000205035	chr11	49580098	11:56082935	chr11	56082935	7.14293e-53	-1	0.394512	1836	6.22203884891394e-46
ENSG00000205035	chr11	49580098	11:56085144	chr11	56085144	7.14293e-53	-1	0.394512	1837	6.21865178367229e-46
ENSG00000205035	chr11	49580098	11:56086806	chr11	56086806	7.14293e-53	-1	0.394512	1838	6.21526840402938e-46
ENSG00000205035	chr11	49580098	11:56088424	chr11	56088424	7.14293e-53	-1	0.394512	1839	6.21188870397281e-46
ENSG00000205035	chr11	49580098	11:56089383	chr11	56089383	7.14293e-53	-1	0.394512	1840	6.20851267750326e-46
ENSG00000205035	chr11	49580098	11:56194203	chr11	56194203	7.46604e-53	-1	0.394444	1841	6.48582945997475e-46
ENSG00000205035	chr11	49580098	11:56195988	chr11	56195988	7.46604e-53	-1	0.394444	1842	6.48230837992048e-46
ENSG00000205035	chr11	49580098	11:56090137	chr11	56090137	7.90958e-53	-1	0.394355	1843	6.86368097063851e-46
ENSG00000205035	chr11	49580098	11:55030685	chr11	55030685	1.06878e-52	-1	0.393891	1844	9.26950200546888e-46
ENSG00000205035	chr11	49580098	11:55021087	chr11	55021087	1.08183e-52	-1	0.393872	1845	9.37759886083364e-46
ENSG00000205035	chr11	49580098	11:55021634	chr11	55021634	1.08183e-52	-1	0.393872	1846	9.37251890478769e-46
ENSG00000205035	chr11	49580098	11:55022307	chr11	55022307	1.08183e-52	-1	0.393872	1847	9.36744444950626e-46
ENSG00000205035	chr11	49580098	11:55022931	chr11	55022931	1.08183e-52	-1	0.393872	1848	9.36237548605956e-46
ENSG00000205035	chr11	49580098	11:55024349	chr11	55024349	1.08183e-52	-1	0.393872	1849	9.35731200553708e-46
ENSG00000205035	chr11	49580098	11:55025503	chr11	55025503	1.08183e-52	-1	0.393872	1850	9.35225399904761e-46
ENSG00000205035	chr11	49580098	11:55026490	chr11	55026490	1.08183e-52	-1	0.393872	1851	9.34720145771911e-46
ENSG00000205035	chr11	49580098	11:55030894	chr11	55030894	1.08183e-52	-1	0.393872	1852	9.34215437269874e-46
ENSG00000205035	chr11	49580098	11:55042496	chr11	55042496	1.08183e-52	-1	0.393872	1853	9.33711273515276e-46
ENSG00000205035	chr11	49580098	11:55045251	chr11	55045251	1.08183e-52	-1	0.393872	1854	9.33207653626649e-46
ENSG00000205035	chr11	49580098	11:55046877	chr11	55046877	1.08183e-52	-1	0.393872	1855	9.32704576724424e-46
ENSG00000205035	chr11	49580098	11:55047032	chr11	55047032	1.08183e-52	-1	0.393872	1856	9.3220204193093e-46
ENSG00000205035	chr11	49580098	11:55047047	chr11	55047047	1.08183e-52	-1	0.393872	1857	9.31700048370386e-46
ENSG00000205035	chr11	49580098	11:55047694	chr11	55047694	1.08183e-52	-1	0.393872	1858	9.31198595168895e-46
ENSG00000205035	chr11	49580098	11:55049130	chr11	55049130	1.08183e-52	-1	0.393872	1859	9.30697681454442e-46
ENSG00000205035	chr11	49580098	11:55055790	chr11	55055790	1.08183e-52	-1	0.393872	1860	9.30197306356885e-46
ENSG00000205035	chr11	49580098	11:55056251	chr11	55056251	1.08183e-52	-1	0.393872	1861	9.29697469007956e-46
ENSG00000205035	chr11	49580098	11:55058862	chr11	55058862	1.08183e-52	-1	0.393872	1862	9.2919816854125e-46
ENSG00000205035	chr11	49580098	11:55062591	chr11	55062591	1.08183e-52	-1	0.393872	1863	9.2869940409222e-46
ENSG00000205035	chr11	49580098	11:55064571	chr11	55064571	1.08183e-52	-1	0.393872	1864	9.2820117479818e-46
ENSG00000205035	chr11	49580098	11:55065711	chr11	55065711	1.08183e-52	-1	0.393872	1865	9.27703479798288e-46
ENSG00000205035	chr11	49580098	11:55066266	chr11	55066266	1.08183e-52	-1	0.393872	1866	9.27206318233551e-46
ENSG00000205035	chr11	49580098	11:55069238	chr11	55069238	1.08183e-52	-1	0.393872	1867	9.26709689246817e-46
ENSG00000205035	chr11	49580098	11:55078185	chr11	55078185	1.08183e-52	-1	0.393872	1868	9.26213591982766e-46
ENSG00000205035	chr11	49580098	11:55079010	chr11	55079010	1.08183e-52	-1	0.393872	1869	9.25718025587912e-46
ENSG00000205035	chr11	49580098	11:55079850	chr11	55079850	1.08183e-52	-1	0.393872	1870	9.25222989210592e-46
ENSG00000205035	chr11	49580098	11:55080847	chr11	55080847	1.08183e-52	-1	0.393872	1871	9.24728482000966e-46
ENSG00000205035	chr11	49580098	11:55788160	chr11	55788160	1.2655e-52	-1	0.39363	1872	1.08114839086269e-45
ENSG00000205035	chr11	49580098	11:55788413	chr11	55788413	1.2655e-52	-1	0.39363	1873	1.0805711626775e-45
ENSG00000205035	chr11	49580098	11:55788689	chr11	55788689	1.2655e-52	-1	0.39363	1874	1.07999455053092e-45
ENSG00000205035	chr11	49580098	11:55789079	chr11	55789079	1.2655e-52	-1	0.39363	1875	1.07941855343731e-45
ENSG00000205035	chr11	49580098	11:55789190	chr11	55789190	1.2655e-52	-1	0.39363	1876	1.07884317041309e-45
ENSG00000205035	chr11	49580098	11:55789247	chr11	55789247	1.2655e-52	-1	0.39363	1877	1.0782684004768e-45
ENSG00000205035	chr11	49580098	11:55789274	chr11	55789274	1.2655e-52	-1	0.39363	1878	1.07769424264907e-45
ENSG00000205035	chr11	49580098	11:55789383	chr11	55789383	1.2655e-52	-1	0.39363	1879	1.07712069595261e-45
ENSG00000205035	chr11	49580098	11:55789637	chr11	55789637	1.2655e-52	-1	0.39363	1880	1.07654775941221e-45
ENSG00000205035	chr11	49580098	11:55790126	chr11	55790126	1.2655e-52	-1	0.39363	1881	1.07597543205473e-45
ENSG00000205035	chr11	49580098	11:55790339	chr11	55790339	1.2655e-52	-1	0.39363	1882	1.07540371290911e-45
ENSG00000205035	chr11	49580098	11:55790397	chr11	55790397	1.2655e-52	-1	0.39363	1883	1.07483260100635e-45
ENSG00000205035	chr11	49580098	11:55790545	chr11	55790545	1.2655e-52	-1	0.39363	1884	1.07426209537949e-45
ENSG00000205035	chr11	49580098	11:55790727	chr11	55790727	1.2655e-52	-1	0.39363	1885	1.07369219506363e-45
ENSG00000205035	chr11	49580098	11:55791011	chr11	55791011	1.2655e-52	-1	0.39363	1886	1.07312289909594e-45
ENSG00000205035	chr11	49580098	11:55791230	chr11	55791230	1.2655e-52	-1	0.39363	1887	1.07255420651561e-45
ENSG00000205035	chr11	49580098	11:55791334	chr11	55791334	1.2655e-52	-1	0.39363	1888	1.07198611636385e-45
ENSG00000205035	chr11	49580098	11:55791662	chr11	55791662	1.2655e-52	-1	0.39363	1889	1.07141862768393e-45
ENSG00000205035	chr11	49580098	11:55791746	chr11	55791746	1.2655e-52	-1	0.39363	1890	1.07085173952114e-45
ENSG00000205035	chr11	49580098	11:55791814	chr11	55791814	1.2655e-52	-1	0.39363	1891	1.07028545092277e-45
ENSG00000205035	chr11	49580098	11:55792001	chr11	55792001	1.2655e-52	-1	0.39363	1892	1.06971976093813e-45
ENSG00000205035	chr11	49580098	11:55792019	chr11	55792019	1.2655e-52	-1	0.39363	1893	1.06915466861857e-45
ENSG00000205035	chr11	49580098	11:55792061	chr11	55792061	1.2655e-52	-1	0.39363	1894	1.0685901730174e-45
ENSG00000205035	chr11	49580098	11:55792508	chr11	55792508	1.2655e-52	-1	0.39363	1895	1.06802627318995e-45
ENSG00000205035	chr11	49580098	11:55793020	chr11	55793020	1.2655e-52	-1	0.39363	1896	1.06746296819354e-45
ENSG00000205035	chr11	49580098	11:55794398	chr11	55794398	1.2655e-52	-1	0.39363	1897	1.06690025708748e-45
ENSG00000205035	chr11	49580098	11:55794477	chr11	55794477	1.2655e-52	-1	0.39363	1898	1.06633813893306e-45
ENSG00000205035	chr11	49580098	11:55794758	chr11	55794758	1.2655e-52	-1	0.39363	1899	1.06577661279355e-45
ENSG00000205035	chr11	49580098	11:55794862	chr11	55794862	1.2655e-52	-1	0.39363	1900	1.06521567773418e-45
ENSG00000205035	chr11	49580098	11:55795228	chr11	55795228	1.2655e-52	-1	0.39363	1901	1.06465533282217e-45
ENSG00000205035	chr11	49580098	11:55795256	chr11	55795256	1.2655e-52	-1	0.39363	1902	1.06409557712668e-45
ENSG00000205035	chr11	49580098	11:55795718	chr11	55795718	1.2655e-52	-1	0.39363	1903	1.06353640971884e-45
ENSG00000205035	chr11	49580098	11:55796723	chr11	55796723	1.2655e-52	-1	0.39363	1904	1.06297782967172e-45
ENSG00000205035	chr11	49580098	11:55796779	chr11	55796779	1.2655e-52	-1	0.39363	1905	1.06241983606034e-45
ENSG00000205035	chr11	49580098	11:55796857	chr11	55796857	1.2655e-52	-1	0.39363	1906	1.06186242796167e-45
ENSG00000205035	chr11	49580098	11:55797671	chr11	55797671	1.2655e-52	-1	0.39363	1907	1.06130560445461e-45
ENSG00000205035	chr11	49580098	11:55799390	chr11	55799390	1.2655e-52	-1	0.39363	1908	1.06074936461999e-45
ENSG00000205035	chr11	49580098	11:55799414	chr11	55799414	1.2655e-52	-1	0.39363	1909	1.06019370754057e-45
ENSG00000205035	chr11	49580098	11:55799612	chr11	55799612	1.2655e-52	-1	0.39363	1910	1.05963863230102e-45
ENSG00000205035	chr11	49580098	11:55799980	chr11	55799980	1.2655e-52	-1	0.39363	1911	1.05908413798794e-45
ENSG00000205035	chr11	49580098	11:55800236	chr11	55800236	1.2655e-52	-1	0.39363	1912	1.05853022368983e-45
ENSG00000205035	chr11	49580098	11:55800447	chr11	55800447	1.2655e-52	-1	0.39363	1913	1.0579768884971e-45
ENSG00000205035	chr11	49580098	11:55800483	chr11	55800483	1.2655e-52	-1	0.39363	1914	1.05742413150206e-45
ENSG00000205035	chr11	49580098	11:55800500	chr11	55800500	1.2655e-52	-1	0.39363	1915	1.05687195179893e-45
ENSG00000205035	chr11	49580098	11:55800744	chr11	55800744	1.2655e-52	-1	0.39363	1916	1.05632034848379e-45
ENSG00000205035	chr11	49580098	11:55800759	chr11	55800759	1.2655e-52	-1	0.39363	1917	1.05576932065464e-45
ENSG00000205035	chr11	49580098	11:55800903	chr11	55800903	1.2655e-52	-1	0.39363	1918	1.05521886741134e-45
ENSG00000205035	chr11	49580098	11:55800914	chr11	55800914	1.2655e-52	-1	0.39363	1919	1.05466898785563e-45
ENSG00000205035	chr11	49580098	11:55800928	chr11	55800928	1.2655e-52	-1	0.39363	1920	1.05411968109112e-45
ENSG00000205035	chr11	49580098	11:55801104	chr11	55801104	1.2655e-52	-1	0.39363	1921	1.0535709462233e-45
ENSG00000205035	chr11	49580098	11:55801251	chr11	55801251	1.2655e-52	-1	0.39363	1922	1.0530227823595e-45
ENSG00000205035	chr11	49580098	11:55801729	chr11	55801729	1.2655e-52	-1	0.39363	1923	1.05247518860892e-45
ENSG00000205035	chr11	49580098	11:55801808	chr11	55801808	1.2655e-52	-1	0.39363	1924	1.05192816408261e-45
ENSG00000205035	chr11	49580098	11:55802008	chr11	55802008	1.2655e-52	-1	0.39363	1925	1.05138170789348e-45
ENSG00000205035	chr11	49580098	11:55802351	chr11	55802351	1.2655e-52	-1	0.39363	1926	1.05083581915626e-45
ENSG00000205035	chr11	49580098	11:55802779	chr11	55802779	1.2655e-52	-1	0.39363	1927	1.05029049698752e-45
ENSG00000205035	chr11	49580098	11:55802882	chr11	55802882	1.2655e-52	-1	0.39363	1928	1.04974574050568e-45
ENSG00000205035	chr11	49580098	11:55802947	chr11	55802947	1.2655e-52	-1	0.39363	1929	1.04920154883097e-45
ENSG00000205035	chr11	49580098	11:55803147	chr11	55803147	1.2655e-52	-1	0.39363	1930	1.04865792108547e-45
ENSG00000205035	chr11	49580098	11:55803261	chr11	55803261	1.2655e-52	-1	0.39363	1931	1.04811485639303e-45
ENSG00000205035	chr11	49580098	11:55803312	chr11	55803312	1.2655e-52	-1	0.39363	1932	1.04757235387937e-45
ENSG00000205035	chr11	49580098	11:55803530	chr11	55803530	1.2655e-52	-1	0.39363	1933	1.04703041267199e-45
ENSG00000205035	chr11	49580098	11:55803631	chr11	55803631	1.2655e-52	-1	0.39363	1934	1.04648903190018e-45
ENSG00000205035	chr11	49580098	11:55803672	chr11	55803672	1.2655e-52	-1	0.39363	1935	1.04594821069506e-45
ENSG00000205035	chr11	49580098	11:55803785	chr11	55803785	1.2655e-52	-1	0.39363	1936	1.04540794818954e-45
ENSG00000205035	chr11	49580098	11:55803854	chr11	55803854	1.2655e-52	-1	0.39363	1937	1.0448682435183e-45
ENSG00000205035	chr11	49580098	11:55804177	chr11	55804177	1.2655e-52	-1	0.39363	1938	1.04432909581783e-45
ENSG00000205035	chr11	49580098	11:55804268	chr11	55804268	1.2655e-52	-1	0.39363	1939	1.04379050422638e-45
ENSG00000205035	chr11	49580098	11:55804410	chr11	55804410	1.2655e-52	-1	0.39363	1940	1.04325246788399e-45
ENSG00000205035	chr11	49580098	11:55804514	chr11	55804514	1.2655e-52	-1	0.39363	1941	1.04271498593248e-45
ENSG00000205035	chr11	49580098	11:55804521	chr11	55804521	1.2655e-52	-1	0.39363	1942	1.04217805751542e-45
ENSG00000205035	chr11	49580098	11:55804591	chr11	55804591	1.2655e-52	-1	0.39363	1943	1.04164168177815e-45
ENSG00000205035	chr11	49580098	11:55805001	chr11	55805001	1.2655e-52	-1	0.39363	1944	1.04110585786777e-45
ENSG00000205035	chr11	49580098	11:56093060	chr11	56093060	1.30613e-52	-1	0.393582	1945	1.07397902654976e-45
ENSG00000205035	chr11	49580098	11:56093665	chr11	56093665	1.30613e-52	-1	0.393582	1946	1.07342713599141e-45
ENSG00000205035	chr11	49580098	11:56095152	chr11	56095152	1.30613e-52	-1	0.393582	1947	1.07287581234683e-45
ENSG00000205035	chr11	49580098	11:56068794	chr11	56068794	1.58692e-52	-1	0.393281	1948	1.30285199472693e-45
ENSG00000205035	chr11	49580098	11:55808488	chr11	55808488	2.10556e-52	-1	0.392843	1949	1.72776544377841e-45
ENSG00000205035	chr11	49580098	11:55808537	chr11	55808537	2.10556e-52	-1	0.392843	1950	1.7268794102175e-45
ENSG00000205035	chr11	49580098	11:55808572	chr11	55808572	2.10556e-52	-1	0.392843	1951	1.72599428494317e-45
ENSG00000205035	chr11	49580098	11:55808656	chr11	55808656	2.10556e-52	-1	0.392843	1952	1.72511006655949e-45
ENSG00000205035	chr11	49580098	11:55808667	chr11	55808667	2.10556e-52	-1	0.392843	1953	1.72422675367339e-45
ENSG00000205035	chr11	49580098	11:55808730	chr11	55808730	2.10556e-52	-1	0.392843	1954	1.72334434489464e-45
ENSG00000205035	chr11	49580098	11:55808763	chr11	55808763	2.10556e-52	-1	0.392843	1955	1.72246283883587e-45
ENSG00000205035	chr11	49580098	11:55809047	chr11	55809047	2.10556e-52	-1	0.392843	1956	1.72158223411254e-45
ENSG00000205035	chr11	49580098	11:55809231	chr11	55809231	2.10556e-52	-1	0.392843	1957	1.72070252934293e-45
ENSG00000205035	chr11	49580098	11:55809359	chr11	55809359	2.10556e-52	-1	0.392843	1958	1.71982372314817e-45
ENSG00000205035	chr11	49580098	11:55809367	chr11	55809367	2.10556e-52	-1	0.392843	1959	1.71894581415218e-45
ENSG00000205035	chr11	49580098	11:55809533	chr11	55809533	2.10556e-52	-1	0.392843	1960	1.7180688009817e-45
ENSG00000205035	chr11	49580098	11:55809582	chr11	55809582	2.10556e-52	-1	0.392843	1961	1.71719268226625e-45
ENSG00000205035	chr11	49580098	11:55809622	chr11	55809622	2.10556e-52	-1	0.392843	1962	1.71631745663819e-45
ENSG00000205035	chr11	49580098	11:55809882	chr11	55809882	2.10556e-52	-1	0.392843	1963	1.71544312273262e-45
ENSG00000205035	chr11	49580098	11:55810221	chr11	55810221	2.10556e-52	-1	0.392843	1964	1.71456967918744e-45
ENSG00000205035	chr11	49580098	11:55814553	chr11	55814553	2.10556e-52	-1	0.392843	1965	1.71369712464332e-45
ENSG00000205035	chr11	49580098	11:55814691	chr11	55814691	2.10556e-52	-1	0.392843	1966	1.7128254577437e-45
ENSG00000205035	chr11	49580098	11:55814769	chr11	55814769	2.10556e-52	-1	0.392843	1967	1.71195467713479e-45
ENSG00000205035	chr11	49580098	11:55815603	chr11	55815603	2.10556e-52	-1	0.392843	1968	1.71108478146551e-45
ENSG00000205035	chr11	49580098	11:55816016	chr11	55816016	2.10556e-52	-1	0.392843	1969	1.71021576938757e-45
ENSG00000205035	chr11	49580098	11:55816181	chr11	55816181	2.10556e-52	-1	0.392843	1970	1.70934763955539e-45
ENSG00000205035	chr11	49580098	11:55816263	chr11	55816263	2.10556e-52	-1	0.392843	1971	1.70848039062614e-45
ENSG00000205035	chr11	49580098	11:55816271	chr11	55816271	2.10556e-52	-1	0.392843	1972	1.7076140212597e-45
ENSG00000205035	chr11	49580098	11:55816394	chr11	55816394	2.10556e-52	-1	0.392843	1973	1.70674853011866e-45
ENSG00000205035	chr11	49580098	11:55816398	chr11	55816398	2.10556e-52	-1	0.392843	1974	1.70588391586835e-45
ENSG00000205035	chr11	49580098	11:55816805	chr11	55816805	2.10556e-52	-1	0.392843	1975	1.70502017717677e-45
ENSG00000205035	chr11	49580098	11:55817662	chr11	55817662	2.10556e-52	-1	0.392843	1976	1.70415731271464e-45
ENSG00000205035	chr11	49580098	11:55817739	chr11	55817739	2.10556e-52	-1	0.392843	1977	1.70329532115535e-45
ENSG00000205035	chr11	49580098	11:55817793	chr11	55817793	2.10556e-52	-1	0.392843	1978	1.70243420117499e-45
ENSG00000205035	chr11	49580098	11:55817848	chr11	55817848	2.10556e-52	-1	0.392843	1979	1.70157395145231e-45
ENSG00000205035	chr11	49580098	11:55818129	chr11	55818129	2.10556e-52	-1	0.392843	1980	1.70071457066875e-45
ENSG00000205035	chr11	49580098	11:55818419	chr11	55818419	2.10556e-52	-1	0.392843	1981	1.69985605750839e-45
ENSG00000205035	chr11	49580098	11:55818558	chr11	55818558	2.10556e-52	-1	0.392843	1982	1.69899841065798e-45
ENSG00000205035	chr11	49580098	11:55818654	chr11	55818654	2.10556e-52	-1	0.392843	1983	1.69814162880692e-45
ENSG00000205035	chr11	49580098	11:55818953	chr11	55818953	2.10556e-52	-1	0.392843	1984	1.69728571064724e-45
ENSG00000205035	chr11	49580098	11:55818974	chr11	55818974	2.10556e-52	-1	0.392843	1985	1.69643065487361e-45
ENSG00000205035	chr11	49580098	11:55819006	chr11	55819006	2.10556e-52	-1	0.392843	1986	1.69557646018335e-45
ENSG00000205035	chr11	49580098	11:55819965	chr11	55819965	2.10556e-52	-1	0.392843	1987	1.69472312527636e-45
ENSG00000205035	chr11	49580098	11:55820390	chr11	55820390	2.10556e-52	-1	0.392843	1988	1.69387064885519e-45
ENSG00000205035	chr11	49580098	11:55820469	chr11	55820469	2.10556e-52	-1	0.392843	1989	1.693019029625e-45
ENSG00000205035	chr11	49580098	11:55820504	chr11	55820504	2.10556e-52	-1	0.392843	1990	1.69216826629353e-45
ENSG00000205035	chr11	49580098	11:55820782	chr11	55820782	2.10556e-52	-1	0.392843	1991	1.69131835757113e-45
ENSG00000205035	chr11	49580098	11:55891696	chr11	55891696	2.39971e-52	-1	0.392641	1992	1.92663048742955e-45
ENSG00000205035	chr11	49580098	11:55786435	chr11	55786435	2.78684e-52	-1	0.392409	1993	2.23631891895827e-45
ENSG00000205035	chr11	49580098	11:55812897	chr11	55812897	2.82475e-52	-1	0.392388	1994	2.26560327873835e-45
ENSG00000205035	chr11	49580098	11:55893044	chr11	55893044	3.2199e-52	-1	0.392185	1995	2.58124058680838e-45
ENSG00000205035	chr11	49580098	11:54875244	chr11	54875244	3.49478e-52	-1	0.392058	1996	2.80019519395985e-45
ENSG00000205035	chr11	49580098	11:56077969	chr11	56077969	3.94581e-52	-1	0.391869	1997	3.1600001659481e-45
ENSG00000205035	chr11	49580098	11:56078030	chr11	56078030	3.94581e-52	-1	0.391869	1998	3.15841858428346e-45
ENSG00000205035	chr11	49580098	11:56078083	chr11	56078083	3.94581e-52	-1	0.391869	1999	3.15683858499167e-45
[truncated: 5,643 more rows]
