# Supplementary material for: Illuminating links between cis-regulators and trans-acting variants in the human prefrontal cortex
Source: Genome Med. 2022 Nov 24;14:133. doi: 10.1186/s13073-022-01133-8 (PMC9685876; doi:10.1186/s13073-022-01133-8)
Supplement: Supplementary file 3 — Additional file 3. trans-eGenes with gene level FDR<0.25 in DLPFC. [file 13073_2022_1133_MOESM3_ESM.txt]

gid	fdr
ENSG00000215146	1.89317839588235e-12
ENSG00000185904	1.83644992958333e-06
ENSG00000196693	5.85604499947368e-11
ENSG00000165733	0.0400709859534884
ENSG00000214982	1.16991011483333e-40
ENSG00000065357	0.22991034635514
ENSG00000187323	0.118927671030303
ENSG00000084731	0.23817933018018
ENSG00000132164	0.177335684545455
ENSG00000152359	0.0812603860701754
ENSG00000197479	0.0007545789490625
ENSG00000261402	0.0570514597254902
ENSG00000227232	7.1771342e-13
ENSG00000086205	5.063415387e-09
ENSG00000205035	3.46923466e-71
ENSG00000138029	0.124697489
ENSG00000144791	0.0864789833833333
ENSG00000131446	0.245142309145299
ENSG00000173281	0.232862026422018
ENSG00000104228	0.22991034635514
ENSG00000186675	0.00825968498285714
ENSG00000173141	0.147439914012987
ENSG00000075131	0.181151856923077
ENSG00000196656	1.7472319475e-178
ENSG00000156384	0.00561253887647059
ENSG00000213445	0.242865135044248
ENSG00000023516	0.228606083592233
ENSG00000100246	0.147439914012987
ENSG00000039319	0.150541938111111
ENSG00000106829	0.17470313755814
ENSG00000138378	0.242865135044248
ENSG00000206149	0.0549985046
ENSG00000135052	0.124697489
ENSG00000175772	0.245142309145299
ENSG00000112343	0.0732526092692308
ENSG00000176809	1.82080187e-40
ENSG00000186432	0.177335684545455
ENSG00000132692	0.247742577033898
ENSG00000137501	4.25101648142857e-05
ENSG00000084733	0.150541938111111
ENSG00000170011	5.79635754857143e-09
ENSG00000119285	0.118203144876923
ENSG00000166313	0.0812603860701754
ENSG00000115828	0.22081007185567
ENSG00000099889	0.162791540843373
ENSG00000233954	1.09220182025e-71
ENSG00000236943	2.32488014375e-36
ENSG00000225241	1.31758996181818e-29
ENSG00000178104	3.27415313e-19
ENSG00000122497	1.78574694266667e-74
ENSG00000203832	3.1996759372e-06
ENSG00000269501	8.72760769090909e-08
ENSG00000236088	0.147439914012987
ENSG00000068366	0.197630966595745
ENSG00000230992	0.0168468224789474
ENSG00000107185	0.180422792
ENSG00000213780	0.17470313755814
ENSG00000235098	0.105315124934426
ENSG00000225855	0.0853395437241379
ENSG00000188997	0.0430721803636364
ENSG00000185684	0.147439914012987
ENSG00000157326	0.0193560379756098
ENSG00000213753	2.49088997384615e-24
ENSG00000204745	1.88807164533333e-14
ENSG00000184319	0.000654138361612903
ENSG00000189157	0.245142309145299
ENSG00000172785	1.67733489416667e-27
ENSG00000237238	0.141115248277778
ENSG00000172766	0.0331315306666667
ENSG00000100626	0.17336585547619
ENSG00000140262	0.245142309145299
ENSG00000144406	0.114615343777778
ENSG00000198218	0.228606083592233
ENSG00000166012	1.31990027e-06
ENSG00000120802	0.150541938111111
ENSG00000237550	2.731718439e-298
ENSG00000183023	0.188546696413043
ENSG00000240356	0.0864789833833333
ENSG00000172159	0.0767776297777778
ENSG00000089157	0.0444584127659574
ENSG00000082258	0.128263782114286
ENSG00000101298	0.147439914012987
ENSG00000183666	1.58240981222222e-35
ENSG00000251141	0.135912269126761
ENSG00000106772	0.23817933018018
ENSG00000148180	0.127914952637681
ENSG00000137513	0.15321696
ENSG00000229186	0.107455630596774
ENSG00000022840	0.043902552
ENSG00000083635	0.0459054568571429
ENSG00000103415	0.197630966595745
ENSG00000168096	0.0812603860701754
ENSG00000161542	0.150541938111111
ENSG00000256087	0.228606083592233
ENSG00000169554	0.180285675842697
ENSG00000242110	0.0168468224789474
ENSG00000204525	0.0136347338916667
ENSG00000204463	0.000214389017551724
ENSG00000244731	0.00209971298818182
ENSG00000110042	0.000647173870333333
ENSG00000068650	0.224256146363636
ENSG00000188933	0.0444584127659574
ENSG00000154065	0.118203144876923
ENSG00000091428	3.46785690777778e-05
ENSG00000067248	0.214286083020833
ENSG00000122584	0.228606083592233
ENSG00000149743	0.232536610833333
ENSG00000186153	0.224256146363636
ENSG00000019991	0.04588221825
ENSG00000120594	0.0767062327169811
ENSG00000138115	1.0532340084e-30
ENSG00000226210	6.83535616111111e-12
ENSG00000127585	0.22991034635514
ENSG00000103154	0.22991034635514
ENSG00000163913	0.0183882702435897
ENSG00000196922	0.0193560379756098
ENSG00000204790	3.72278776346154e-06
ENSG00000130653	0.214286083020833
