# Supplementary material for: Illuminating links between cis-regulators and trans-acting variants in the human prefrontal cortex
Source: Genome Med. 2022 Nov 24;14:133. doi: 10.1186/s13073-022-01133-8 (PMC9685876; doi:10.1186/s13073-022-01133-8)
Supplement: Supplementary file 4 — Additional file 4. trans-eQTLs with permutation FDR<0.25 in DLPFC. [file 13073_2022_1133_MOESM4_ESM.txt]

pid	chr	start	vid	vchr	vpos	npval	dummy	slope	FDR
ENSG00000237550	chr15	82665092	4:39446549	chr4	39446549	2.22507e-308	-1	0.83491	0
ENSG00000237550	chr15	82665092	4:39447779	chr4	39447779	2.22507e-308	-1	0.836264	0
ENSG00000237550	chr15	82665092	4:39449824	chr4	39449824	2.22507e-308	-1	0.837346	0
ENSG00000237550	chr15	82665092	4:39454321	chr4	39454321	2.22507e-308	-1	0.837346	0
ENSG00000237550	chr15	82665092	4:39457153	chr4	39457153	2.22507e-308	-1	0.837346	0
ENSG00000237550	chr15	82665092	4:39457430	chr4	39457430	2.22507e-308	-1	0.837346	0
ENSG00000237550	chr15	82665092	4:39458765	chr4	39458765	2.22507e-308	-1	0.837346	0
ENSG00000237550	chr15	82665092	4:39459724	chr4	39459724	2.22507e-308	-1	0.835753	0
ENSG00000237550	chr15	82665092	4:39446058	chr4	39446058	4.64983e-268	-1	-0.766002	0
ENSG00000237550	chr15	82665092	4:39448542	chr4	39448542	3.53534e-208	-1	0.704115	0
ENSG00000196656	chr4	114135549	12:56473808	chr12	56473808	2.84635e-188	-1	-0.679194	0
ENSG00000237550	chr15	82665092	4:39465921	chr4	39465921	2.69639e-180	-1	0.66846	0
ENSG00000237550	chr15	82665092	4:39485749	chr4	39485749	1.39931e-174	-1	0.660481	0
ENSG00000237550	chr15	82665092	4:39486924	chr4	39486924	2.77631e-171	-1	0.655764	0
ENSG00000196656	chr4	114135549	12:56393337	chr12	56393337	8.7809e-171	-1	0.655041	0
ENSG00000237550	chr15	82665092	4:39468280	chr4	39468280	2.64446e-170	-1	0.654347	0
ENSG00000196656	chr4	114135549	12:56379060	chr12	56379060	1.19697e-167	-1	0.650464	0
ENSG00000196656	chr4	114135549	12:56394954	chr12	56394954	6.33965e-158	-1	0.63574	0
ENSG00000196656	chr4	114135549	12:56416928	chr12	56416928	2.047e-122	-1	0.574102	0
ENSG00000196656	chr4	114135549	12:56444632	chr12	56444632	1.08036e-118	-1	0.566794	0
ENSG00000196656	chr4	114135549	12:56445366	chr12	56445366	1.08036e-118	-1	0.566794	0
ENSG00000196656	chr4	114135549	12:56446766	chr12	56446766	1.71234e-118	-1	0.566396	0
ENSG00000196656	chr4	114135549	12:56446804	chr12	56446804	1.71234e-118	-1	0.566396	0
ENSG00000196656	chr4	114135549	12:56427808	chr12	56427808	6.29942e-118	-1	0.565268	0
ENSG00000196656	chr4	114135549	12:56396768	chr12	56396768	8.02124e-114	-1	0.556948	0
ENSG00000196656	chr4	114135549	12:56466473	chr12	56466473	1.41572e-109	-1	0.548086	0
ENSG00000237550	chr15	82665092	4:39462088	chr4	39462088	8.37287e-109	-1	-0.546446	0
ENSG00000237550	chr15	82665092	4:39447166	chr4	39447166	1.07149e-108	-1	-0.546217	0
ENSG00000196656	chr4	114135549	12:56449435	chr12	56449435	1.60833e-106	-1	0.541541	0
ENSG00000196656	chr4	114135549	12:56390364	chr12	56390364	3.24873e-101	-1	0.529822	0
ENSG00000196656	chr4	114135549	12:56375137	chr12	56375137	7.77528e-101	-1	0.528967	0
ENSG00000196656	chr4	114135549	12:56443342	chr12	56443342	1.27666e-100	-1	-0.52848	0
ENSG00000196656	chr4	114135549	12:56375740	chr12	56375740	9.16255e-100	-1	0.526537	0
ENSG00000196656	chr4	114135549	12:56375881	chr12	56375881	9.16255e-100	-1	0.526537	0
ENSG00000196656	chr4	114135549	12:56374695	chr12	56374695	1.43925e-99	-1	0.526089	0
ENSG00000196656	chr4	114135549	12:56380119	chr12	56380119	7.64223e-99	-1	0.524431	0
ENSG00000196656	chr4	114135549	12:56381484	chr12	56381484	7.67428e-99	-1	0.524427	0
ENSG00000196656	chr4	114135549	12:56381705	chr12	56381705	7.67428e-99	-1	0.524427	0
ENSG00000196656	chr4	114135549	12:56381916	chr12	56381916	7.67428e-99	-1	0.524427	0
ENSG00000196656	chr4	114135549	12:56456266	chr12	56456266	8.52636e-99	-1	-0.524322	0
ENSG00000196656	chr4	114135549	12:56480648	chr12	56480648	4.2547e-98	-1	0.522715	0
ENSG00000237550	chr15	82665092	4:39476926	chr4	39476926	3.14532e-94	-1	0.513654	0
ENSG00000196656	chr4	114135549	12:56385579	chr12	56385579	3.9586e-94	-1	-0.513416	0
ENSG00000237550	chr15	82665092	4:39453366	chr4	39453366	9.55952e-86	-1	0.492774	0
ENSG00000237550	chr15	82665092	4:39456392	chr4	39456392	9.55952e-86	-1	0.492774	0
ENSG00000237550	chr15	82665092	4:39456922	chr4	39456922	9.55952e-86	-1	0.492774	0
ENSG00000237550	chr15	82665092	4:39489365	chr4	39489365	6.17484e-85	-1	0.490702	0
ENSG00000196656	chr4	114135549	12:56467865	chr12	56467865	4.32591e-84	-1	-0.488524	0
ENSG00000122497	chr1	148025848	1:121283476	chr1	121283476	4.36364e-84	-1	0.488514	0
ENSG00000122497	chr1	148025848	1:121242495	chr1	121242495	1.93624e-83	-1	0.486837	0
ENSG00000122497	chr1	148025848	1:121242137	chr1	121242137	4.72818e-83	-1	0.485827	0
ENSG00000122497	chr1	148025848	1:121293437	chr1	121293437	6.8932e-83	-1	0.4854	0
ENSG00000233954	chr1	16134144	1:46780007	chr1	46780007	3.55853e-81	-1	-0.480893	0
ENSG00000205035	chr11	49580098	11:54862178	chr11	54862178	1.4129e-80	-1	0.479301	0
ENSG00000122497	chr1	148025848	1:121286901	chr1	121286901	7.21039e-78	-1	0.471995	0
ENSG00000205035	chr11	49580098	11:54795118	chr11	54795118	1.21644e-77	-1	0.471374	0
ENSG00000205035	chr11	49580098	11:54798190	chr11	54798190	1.21644e-77	-1	0.471374	0
ENSG00000205035	chr11	49580098	11:54799851	chr11	54799851	1.21644e-77	-1	0.471374	0
ENSG00000205035	chr11	49580098	11:54799991	chr11	54799991	1.21644e-77	-1	0.471374	0
ENSG00000205035	chr11	49580098	11:54800112	chr11	54800112	1.21644e-77	-1	0.471374	0
ENSG00000205035	chr11	49580098	11:54800918	chr11	54800918	1.21644e-77	-1	0.471374	0
ENSG00000205035	chr11	49580098	11:54802000	chr11	54802000	1.21644e-77	-1	0.471374	0
ENSG00000205035	chr11	49580098	11:54802755	chr11	54802755	1.21644e-77	-1	0.471374	0
ENSG00000205035	chr11	49580098	11:54804311	chr11	54804311	1.21644e-77	-1	0.471374	0
ENSG00000205035	chr11	49580098	11:54804955	chr11	54804955	1.21644e-77	-1	0.471374	0
ENSG00000205035	chr11	49580098	11:54807491	chr11	54807491	1.21644e-77	-1	0.471374	0
ENSG00000205035	chr11	49580098	11:54807549	chr11	54807549	1.21644e-77	-1	0.471374	0
ENSG00000205035	chr11	49580098	11:54809051	chr11	54809051	1.21644e-77	-1	0.471374	0
ENSG00000205035	chr11	49580098	11:54947527	chr11	54947527	1.21644e-77	-1	0.471374	0
ENSG00000205035	chr11	49580098	11:54948374	chr11	54948374	1.21644e-77	-1	0.471374	0
ENSG00000205035	chr11	49580098	11:54983618	chr11	54983618	1.21644e-77	-1	0.471374	0
ENSG00000205035	chr11	49580098	11:54984194	chr11	54984194	1.21644e-77	-1	0.471374	0
ENSG00000205035	chr11	49580098	11:54985498	chr11	54985498	1.21644e-77	-1	0.471374	0
ENSG00000205035	chr11	49580098	11:54986601	chr11	54986601	1.21644e-77	-1	0.471374	0
ENSG00000205035	chr11	49580098	11:54987220	chr11	54987220	1.21644e-77	-1	0.471374	0
ENSG00000205035	chr11	49580098	11:54987300	chr11	54987300	1.21644e-77	-1	0.471374	0
ENSG00000205035	chr11	49580098	11:54991465	chr11	54991465	1.21644e-77	-1	0.471374	0
ENSG00000205035	chr11	49580098	11:54992369	chr11	54992369	1.21644e-77	-1	0.471374	0
ENSG00000205035	chr11	49580098	11:54992712	chr11	54992712	1.21644e-77	-1	0.471374	0
ENSG00000205035	chr11	49580098	11:54992965	chr11	54992965	1.21644e-77	-1	0.471374	0
ENSG00000205035	chr11	49580098	11:54995357	chr11	54995357	1.21644e-77	-1	0.471374	0
ENSG00000205035	chr11	49580098	11:54995970	chr11	54995970	1.21644e-77	-1	0.471374	0
ENSG00000205035	chr11	49580098	11:54996199	chr11	54996199	1.21644e-77	-1	0.471374	0
ENSG00000205035	chr11	49580098	11:54996949	chr11	54996949	1.21644e-77	-1	0.471374	0
ENSG00000205035	chr11	49580098	11:54998850	chr11	54998850	1.21644e-77	-1	0.471374	0
ENSG00000205035	chr11	49580098	11:54999425	chr11	54999425	1.21644e-77	-1	0.471374	0
ENSG00000205035	chr11	49580098	11:54999756	chr11	54999756	1.21644e-77	-1	0.471374	0
ENSG00000205035	chr11	49580098	11:55001891	chr11	55001891	1.21644e-77	-1	0.471374	0
ENSG00000205035	chr11	49580098	11:55002332	chr11	55002332	1.21644e-77	-1	0.471374	0
ENSG00000205035	chr11	49580098	11:55003433	chr11	55003433	1.21644e-77	-1	0.471374	0
ENSG00000205035	chr11	49580098	11:55004111	chr11	55004111	1.21644e-77	-1	0.471374	0
ENSG00000205035	chr11	49580098	11:55006103	chr11	55006103	1.21644e-77	-1	0.471374	0
ENSG00000205035	chr11	49580098	11:55010844	chr11	55010844	1.21644e-77	-1	0.471374	0
ENSG00000205035	chr11	49580098	11:55011620	chr11	55011620	1.21644e-77	-1	0.471374	0
ENSG00000205035	chr11	49580098	11:55011757	chr11	55011757	1.21644e-77	-1	0.471374	0
ENSG00000205035	chr11	49580098	11:55017958	chr11	55017958	1.21644e-77	-1	0.471374	0
ENSG00000205035	chr11	49580098	11:55019028	chr11	55019028	1.21644e-77	-1	0.471374	0
ENSG00000205035	chr11	49580098	11:55027955	chr11	55027955	1.21644e-77	-1	0.471374	0
ENSG00000205035	chr11	49580098	11:55028792	chr11	55028792	1.21644e-77	-1	0.471374	0
ENSG00000205035	chr11	49580098	11:55039749	chr11	55039749	1.21644e-77	-1	0.471374	0
ENSG00000122497	chr1	148025848	1:121272544	chr1	121272544	6.86371e-77	-1	0.469311	0
ENSG00000205035	chr11	49580098	11:54810605	chr11	54810605	7.10505e-77	-1	0.46927	0
ENSG00000205035	chr11	49580098	11:54812147	chr11	54812147	7.10505e-77	-1	0.46927	0
ENSG00000205035	chr11	49580098	11:54812253	chr11	54812253	7.10505e-77	-1	0.46927	0
ENSG00000205035	chr11	49580098	11:54813850	chr11	54813850	7.10505e-77	-1	0.46927	0
ENSG00000205035	chr11	49580098	11:54817760	chr11	54817760	7.10505e-77	-1	0.46927	0
ENSG00000205035	chr11	49580098	11:54820200	chr11	54820200	7.10505e-77	-1	0.46927	0
ENSG00000205035	chr11	49580098	11:54823902	chr11	54823902	7.10505e-77	-1	0.46927	0
ENSG00000122497	chr1	148025848	1:121273510	chr1	121273510	1.13305e-76	-1	0.468711	0
ENSG00000205035	chr11	49580098	11:54926018	chr11	54926018	1.89245e-76	-1	0.468095	0
ENSG00000205035	chr11	49580098	11:54926317	chr11	54926317	1.89245e-76	-1	0.468095	0
ENSG00000205035	chr11	49580098	11:54926793	chr11	54926793	1.89245e-76	-1	0.468095	0
ENSG00000205035	chr11	49580098	11:54930963	chr11	54930963	1.89245e-76	-1	0.468095	0
ENSG00000205035	chr11	49580098	11:54931514	chr11	54931514	1.89245e-76	-1	0.468095	0
ENSG00000205035	chr11	49580098	11:54932366	chr11	54932366	1.89245e-76	-1	0.468095	0
ENSG00000205035	chr11	49580098	11:54935641	chr11	54935641	1.89245e-76	-1	0.468095	0
ENSG00000205035	chr11	49580098	11:54943081	chr11	54943081	1.89245e-76	-1	0.468095	0
ENSG00000205035	chr11	49580098	11:54943115	chr11	54943115	1.89245e-76	-1	0.468095	0
ENSG00000205035	chr11	49580098	11:54943203	chr11	54943203	1.89245e-76	-1	0.468095	0
ENSG00000205035	chr11	49580098	11:54944610	chr11	54944610	1.89245e-76	-1	0.468095	0
ENSG00000205035	chr11	49580098	11:54945640	chr11	54945640	1.89245e-76	-1	0.468095	0
ENSG00000205035	chr11	49580098	11:54826410	chr11	54826410	2.221e-75	-1	0.465122	0
ENSG00000205035	chr11	49580098	11:54828312	chr11	54828312	2.221e-75	-1	0.465122	0
ENSG00000205035	chr11	49580098	11:54828661	chr11	54828661	2.221e-75	-1	0.465122	0
ENSG00000205035	chr11	49580098	11:54829356	chr11	54829356	2.221e-75	-1	0.465122	0
ENSG00000205035	chr11	49580098	11:54830021	chr11	54830021	2.221e-75	-1	0.465122	0
ENSG00000205035	chr11	49580098	11:54830100	chr11	54830100	2.221e-75	-1	0.465122	0
ENSG00000205035	chr11	49580098	11:54833694	chr11	54833694	2.221e-75	-1	0.465122	0
ENSG00000205035	chr11	49580098	11:54834545	chr11	54834545	2.221e-75	-1	0.465122	0
ENSG00000205035	chr11	49580098	11:54838621	chr11	54838621	2.221e-75	-1	0.465122	0
ENSG00000205035	chr11	49580098	11:54838705	chr11	54838705	2.221e-75	-1	0.465122	0
ENSG00000205035	chr11	49580098	11:54839925	chr11	54839925	2.221e-75	-1	0.465122	0
ENSG00000205035	chr11	49580098	11:54840579	chr11	54840579	2.221e-75	-1	0.465122	0
ENSG00000205035	chr11	49580098	11:54841706	chr11	54841706	2.221e-75	-1	0.465122	0
ENSG00000205035	chr11	49580098	11:55023274	chr11	55023274	3.71801e-75	-1	0.464496	0
ENSG00000205035	chr11	49580098	11:55026400	chr11	55026400	3.71801e-75	-1	0.464496	0
ENSG00000205035	chr11	49580098	11:55026616	chr11	55026616	3.71801e-75	-1	0.464496	0
ENSG00000205035	chr11	49580098	11:55029499	chr11	55029499	3.71801e-75	-1	0.464496	0
ENSG00000205035	chr11	49580098	11:55044954	chr11	55044954	3.71801e-75	-1	0.464496	0
ENSG00000205035	chr11	49580098	11:55047660	chr11	55047660	3.71801e-75	-1	0.464496	0
ENSG00000205035	chr11	49580098	11:55048161	chr11	55048161	3.71801e-75	-1	0.464496	0
ENSG00000205035	chr11	49580098	11:55049024	chr11	55049024	3.71801e-75	-1	0.464496	0
ENSG00000205035	chr11	49580098	11:55050596	chr11	55050596	3.71801e-75	-1	0.464496	0
ENSG00000205035	chr11	49580098	11:55051017	chr11	55051017	3.71801e-75	-1	0.464496	0
ENSG00000205035	chr11	49580098	11:55051679	chr11	55051679	3.71801e-75	-1	0.464496	0
ENSG00000205035	chr11	49580098	11:55052174	chr11	55052174	3.71801e-75	-1	0.464496	0
ENSG00000205035	chr11	49580098	11:55052775	chr11	55052775	3.71801e-75	-1	0.464496	0
ENSG00000205035	chr11	49580098	11:55053732	chr11	55053732	3.71801e-75	-1	0.464496	0
ENSG00000205035	chr11	49580098	11:55054487	chr11	55054487	3.71801e-75	-1	0.464496	0
ENSG00000205035	chr11	49580098	11:55056082	chr11	55056082	3.71801e-75	-1	0.464496	0
ENSG00000205035	chr11	49580098	11:55057172	chr11	55057172	3.71801e-75	-1	0.464496	0
ENSG00000205035	chr11	49580098	11:55059965	chr11	55059965	3.71801e-75	-1	0.464496	0
ENSG00000205035	chr11	49580098	11:55060218	chr11	55060218	3.71801e-75	-1	0.464496	0
ENSG00000205035	chr11	49580098	11:55065607	chr11	55065607	3.71801e-75	-1	0.464496	0
ENSG00000205035	chr11	49580098	11:55069620	chr11	55069620	3.71801e-75	-1	0.464496	0
ENSG00000205035	chr11	49580098	11:55070074	chr11	55070074	3.71801e-75	-1	0.464496	0
ENSG00000205035	chr11	49580098	11:55070442	chr11	55070442	3.71801e-75	-1	0.464496	0
ENSG00000205035	chr11	49580098	11:55071469	chr11	55071469	3.71801e-75	-1	0.464496	0
ENSG00000205035	chr11	49580098	11:55072772	chr11	55072772	3.71801e-75	-1	0.464496	0
ENSG00000205035	chr11	49580098	11:55073536	chr11	55073536	3.71801e-75	-1	0.464496	0
ENSG00000205035	chr11	49580098	11:55079317	chr11	55079317	3.71801e-75	-1	0.464496	0
ENSG00000205035	chr11	49580098	11:55080015	chr11	55080015	3.71801e-75	-1	0.464496	0
ENSG00000205035	chr11	49580098	11:55082332	chr11	55082332	3.71801e-75	-1	0.464496	0
ENSG00000205035	chr11	49580098	11:55082859	chr11	55082859	3.71801e-75	-1	0.464496	0
ENSG00000205035	chr11	49580098	11:55090181	chr11	55090181	3.71801e-75	-1	0.464496	0
ENSG00000205035	chr11	49580098	11:55090283	chr11	55090283	3.71801e-75	-1	0.464496	0
ENSG00000205035	chr11	49580098	11:55093248	chr11	55093248	3.71801e-75	-1	0.464496	0
ENSG00000205035	chr11	49580098	11:55097547	chr11	55097547	3.71801e-75	-1	0.464496	0
ENSG00000205035	chr11	49580098	11:55098379	chr11	55098379	3.71801e-75	-1	0.464496	0
ENSG00000205035	chr11	49580098	11:55100878	chr11	55100878	3.71801e-75	-1	0.464496	0
ENSG00000205035	chr11	49580098	11:55101380	chr11	55101380	3.71801e-75	-1	0.464496	0
ENSG00000205035	chr11	49580098	11:55101588	chr11	55101588	3.71801e-75	-1	0.464496	0
ENSG00000205035	chr11	49580098	11:55115611	chr11	55115611	3.71801e-75	-1	0.464496	0
ENSG00000205035	chr11	49580098	11:55118187	chr11	55118187	3.71801e-75	-1	0.464496	0
ENSG00000205035	chr11	49580098	11:55118509	chr11	55118509	3.71801e-75	-1	0.464496	0
ENSG00000205035	chr11	49580098	11:55122112	chr11	55122112	3.71801e-75	-1	0.464496	0
ENSG00000205035	chr11	49580098	11:55123489	chr11	55123489	3.71801e-75	-1	0.464496	0
ENSG00000205035	chr11	49580098	11:55132783	chr11	55132783	3.71801e-75	-1	0.464496	0
ENSG00000205035	chr11	49580098	11:55133779	chr11	55133779	3.71801e-75	-1	0.464496	0
ENSG00000205035	chr11	49580098	11:55134202	chr11	55134202	3.71801e-75	-1	0.464496	0
ENSG00000205035	chr11	49580098	11:55134486	chr11	55134486	3.71801e-75	-1	0.464496	0
ENSG00000205035	chr11	49580098	11:55134613	chr11	55134613	3.71801e-75	-1	0.464496	0
ENSG00000205035	chr11	49580098	11:55135019	chr11	55135019	3.71801e-75	-1	0.464496	0
ENSG00000205035	chr11	49580098	11:55135053	chr11	55135053	3.71801e-75	-1	0.464496	0
ENSG00000205035	chr11	49580098	11:55135105	chr11	55135105	3.71801e-75	-1	0.464496	0
ENSG00000205035	chr11	49580098	11:55135689	chr11	55135689	3.71801e-75	-1	0.464496	0
ENSG00000205035	chr11	49580098	11:55137386	chr11	55137386	3.71801e-75	-1	0.464496	0
ENSG00000205035	chr11	49580098	11:55137715	chr11	55137715	3.71801e-75	-1	0.464496	0
ENSG00000205035	chr11	49580098	11:55138710	chr11	55138710	3.71801e-75	-1	0.464496	0
ENSG00000205035	chr11	49580098	11:55139994	chr11	55139994	3.71801e-75	-1	0.464496	0
ENSG00000205035	chr11	49580098	11:55141298	chr11	55141298	3.71801e-75	-1	0.464496	0
ENSG00000205035	chr11	49580098	11:55142112	chr11	55142112	3.71801e-75	-1	0.464496	0
ENSG00000205035	chr11	49580098	11:55145361	chr11	55145361	3.71801e-75	-1	0.464496	0
ENSG00000205035	chr11	49580098	11:55146719	chr11	55146719	3.71801e-75	-1	0.464496	0
ENSG00000205035	chr11	49580098	11:55147469	chr11	55147469	3.71801e-75	-1	0.464496	0
ENSG00000205035	chr11	49580098	11:55125502	chr11	55125502	3.76606e-75	-1	0.46448	0
ENSG00000205035	chr11	49580098	11:55129440	chr11	55129440	3.76606e-75	-1	0.46448	0
ENSG00000205035	chr11	49580098	11:55129798	chr11	55129798	3.76606e-75	-1	0.46448	0
ENSG00000205035	chr11	49580098	11:54910407	chr11	54910407	4.05606e-75	-1	0.46439	0
ENSG00000205035	chr11	49580098	11:54912552	chr11	54912552	4.05606e-75	-1	0.46439	0
ENSG00000205035	chr11	49580098	11:54914349	chr11	54914349	4.05606e-75	-1	0.46439	0
ENSG00000205035	chr11	49580098	11:55107980	chr11	55107980	5.41786e-75	-1	0.464038	0
ENSG00000205035	chr11	49580098	11:55108992	chr11	55108992	5.41786e-75	-1	0.464038	0
ENSG00000205035	chr11	49580098	11:54853818	chr11	54853818	5.58925e-75	-1	0.464	0
ENSG00000205035	chr11	49580098	11:54854560	chr11	54854560	5.58925e-75	-1	0.464	0
ENSG00000205035	chr11	49580098	11:54856788	chr11	54856788	5.58925e-75	-1	0.464	0
ENSG00000205035	chr11	49580098	11:54857689	chr11	54857689	5.58925e-75	-1	0.464	0
ENSG00000205035	chr11	49580098	11:54858233	chr11	54858233	5.58925e-75	-1	0.464	0
ENSG00000205035	chr11	49580098	11:54861964	chr11	54861964	5.58925e-75	-1	0.464	0
ENSG00000205035	chr11	49580098	11:54863390	chr11	54863390	5.58925e-75	-1	0.464	0
ENSG00000205035	chr11	49580098	11:54866139	chr11	54866139	5.58925e-75	-1	0.464	0
ENSG00000205035	chr11	49580098	11:54866274	chr11	54866274	5.58925e-75	-1	0.464	0
ENSG00000205035	chr11	49580098	11:54869775	chr11	54869775	5.58925e-75	-1	0.464	0
ENSG00000205035	chr11	49580098	11:54880953	chr11	54880953	5.58925e-75	-1	0.464	0
ENSG00000205035	chr11	49580098	11:54883797	chr11	54883797	5.58925e-75	-1	0.464	0
ENSG00000205035	chr11	49580098	11:54894772	chr11	54894772	5.58925e-75	-1	0.464	0
ENSG00000205035	chr11	49580098	11:54894930	chr11	54894930	5.58925e-75	-1	0.464	0
ENSG00000205035	chr11	49580098	11:54900223	chr11	54900223	5.58925e-75	-1	0.464	0
ENSG00000205035	chr11	49580098	11:54901489	chr11	54901489	5.58925e-75	-1	0.464	0
ENSG00000205035	chr11	49580098	11:54901566	chr11	54901566	5.58925e-75	-1	0.464	0
ENSG00000205035	chr11	49580098	11:54903002	chr11	54903002	5.58925e-75	-1	0.464	0
ENSG00000205035	chr11	49580098	11:54904354	chr11	54904354	5.58925e-75	-1	0.464	0
ENSG00000205035	chr11	49580098	11:54904514	chr11	54904514	5.58925e-75	-1	0.464	0
ENSG00000205035	chr11	49580098	11:54905386	chr11	54905386	5.58925e-75	-1	0.464	0
ENSG00000205035	chr11	49580098	11:54905513	chr11	54905513	5.58925e-75	-1	0.464	0
ENSG00000205035	chr11	49580098	11:54908256	chr11	54908256	5.58925e-75	-1	0.464	0
ENSG00000205035	chr11	49580098	11:54916049	chr11	54916049	5.58925e-75	-1	0.464	0
ENSG00000205035	chr11	49580098	11:54916246	chr11	54916246	5.58925e-75	-1	0.464	0
ENSG00000205035	chr11	49580098	11:54918292	chr11	54918292	5.58925e-75	-1	0.464	0
ENSG00000205035	chr11	49580098	11:54921139	chr11	54921139	5.58925e-75	-1	0.464	0
ENSG00000205035	chr11	49580098	11:54922520	chr11	54922520	5.58925e-75	-1	0.464	0
ENSG00000205035	chr11	49580098	11:54922759	chr11	54922759	5.58925e-75	-1	0.464	0
ENSG00000205035	chr11	49580098	11:54923565	chr11	54923565	5.58925e-75	-1	0.464	0
ENSG00000205035	chr11	49580098	11:55030994	chr11	55030994	1.79597e-74	-1	0.462575	0
ENSG00000205035	chr11	49580098	11:54945880	chr11	54945880	1.83794e-74	-1	0.462547	0
ENSG00000205035	chr11	49580098	11:54945983	chr11	54945983	1.83794e-74	-1	0.462547	0
ENSG00000205035	chr11	49580098	11:55345286	chr11	55345286	2.31894e-74	-1	0.462262	0
ENSG00000205035	chr11	49580098	11:54843203	chr11	54843203	3.2055e-74	-1	0.461865	0
ENSG00000205035	chr11	49580098	11:54846271	chr11	54846271	3.2055e-74	-1	0.461865	0
ENSG00000205035	chr11	49580098	11:54849654	chr11	54849654	3.2055e-74	-1	0.461865	0
ENSG00000205035	chr11	49580098	11:54850932	chr11	54850932	3.2055e-74	-1	0.461865	0
ENSG00000205035	chr11	49580098	11:54852015	chr11	54852015	3.2055e-74	-1	0.461865	0
ENSG00000205035	chr11	49580098	11:55081930	chr11	55081930	4.22655e-74	-1	0.461526	0
ENSG00000205035	chr11	49580098	11:55146142	chr11	55146142	9.14496e-74	-1	0.460577	0
ENSG00000205035	chr11	49580098	11:55150606	chr11	55150606	2.78524e-73	-1	0.459201	0
ENSG00000205035	chr11	49580098	11:55151822	chr11	55151822	2.78524e-73	-1	0.459201	0
ENSG00000205035	chr11	49580098	11:55155797	chr11	55155797	2.78524e-73	-1	0.459201	0
ENSG00000205035	chr11	49580098	11:55155815	chr11	55155815	2.78524e-73	-1	0.459201	0
ENSG00000205035	chr11	49580098	11:55156173	chr11	55156173	2.78524e-73	-1	0.459201	0
ENSG00000205035	chr11	49580098	11:55156941	chr11	55156941	2.78524e-73	-1	0.459201	0
ENSG00000205035	chr11	49580098	11:55157872	chr11	55157872	2.78524e-73	-1	0.459201	0
ENSG00000205035	chr11	49580098	11:55159324	chr11	55159324	2.78524e-73	-1	0.459201	0
ENSG00000205035	chr11	49580098	11:55159677	chr11	55159677	2.78524e-73	-1	0.459201	0
ENSG00000205035	chr11	49580098	11:55160040	chr11	55160040	2.78524e-73	-1	0.459201	0
ENSG00000205035	chr11	49580098	11:55160192	chr11	55160192	2.78524e-73	-1	0.459201	0
ENSG00000205035	chr11	49580098	11:55161513	chr11	55161513	2.78524e-73	-1	0.459201	0
ENSG00000205035	chr11	49580098	11:55162223	chr11	55162223	2.78524e-73	-1	0.459201	0
ENSG00000205035	chr11	49580098	11:55162378	chr11	55162378	2.78524e-73	-1	0.459201	0
ENSG00000205035	chr11	49580098	11:55164192	chr11	55164192	2.78524e-73	-1	0.459201	0
ENSG00000205035	chr11	49580098	11:55164515	chr11	55164515	2.78524e-73	-1	0.459201	0
ENSG00000205035	chr11	49580098	11:55165573	chr11	55165573	2.78524e-73	-1	0.459201	0
ENSG00000205035	chr11	49580098	11:55166058	chr11	55166058	2.78524e-73	-1	0.459201	0
ENSG00000205035	chr11	49580098	11:55166394	chr11	55166394	2.78524e-73	-1	0.459201	0
ENSG00000205035	chr11	49580098	11:55167389	chr11	55167389	2.78524e-73	-1	0.459201	0
ENSG00000205035	chr11	49580098	11:55167773	chr11	55167773	2.78524e-73	-1	0.459201	0
ENSG00000205035	chr11	49580098	11:55168405	chr11	55168405	2.78524e-73	-1	0.459201	0
ENSG00000205035	chr11	49580098	11:55169003	chr11	55169003	2.78524e-73	-1	0.459201	0
ENSG00000205035	chr11	49580098	11:55169024	chr11	55169024	2.78524e-73	-1	0.459201	0
ENSG00000205035	chr11	49580098	11:55170016	chr11	55170016	2.78524e-73	-1	0.459201	0
ENSG00000205035	chr11	49580098	11:55170719	chr11	55170719	2.78524e-73	-1	0.459201	0
ENSG00000205035	chr11	49580098	11:55171160	chr11	55171160	2.78524e-73	-1	0.459201	0
ENSG00000205035	chr11	49580098	11:55171930	chr11	55171930	2.78524e-73	-1	0.459201	0
ENSG00000205035	chr11	49580098	11:55172182	chr11	55172182	2.78524e-73	-1	0.459201	0
ENSG00000205035	chr11	49580098	11:55172216	chr11	55172216	2.78524e-73	-1	0.459201	0
ENSG00000205035	chr11	49580098	11:55172653	chr11	55172653	2.78524e-73	-1	0.459201	0
ENSG00000205035	chr11	49580098	11:55172955	chr11	55172955	2.78524e-73	-1	0.459201	0
ENSG00000205035	chr11	49580098	11:55173669	chr11	55173669	2.78524e-73	-1	0.459201	0
ENSG00000205035	chr11	49580098	11:55174516	chr11	55174516	2.78524e-73	-1	0.459201	0
ENSG00000205035	chr11	49580098	11:55174565	chr11	55174565	2.78524e-73	-1	0.459201	0
ENSG00000205035	chr11	49580098	11:55175027	chr11	55175027	2.78524e-73	-1	0.459201	0
ENSG00000205035	chr11	49580098	11:55175270	chr11	55175270	2.78524e-73	-1	0.459201	0
ENSG00000205035	chr11	49580098	11:55175422	chr11	55175422	2.78524e-73	-1	0.459201	0
ENSG00000205035	chr11	49580098	11:55175602	chr11	55175602	2.78524e-73	-1	0.459201	0
ENSG00000205035	chr11	49580098	11:55178992	chr11	55178992	2.78524e-73	-1	0.459201	0
ENSG00000205035	chr11	49580098	11:55180056	chr11	55180056	2.78524e-73	-1	0.459201	0
ENSG00000205035	chr11	49580098	11:55180816	chr11	55180816	2.78524e-73	-1	0.459201	0
ENSG00000205035	chr11	49580098	11:55182769	chr11	55182769	2.78524e-73	-1	0.459201	0
ENSG00000205035	chr11	49580098	11:55183543	chr11	55183543	2.78524e-73	-1	0.459201	0
ENSG00000205035	chr11	49580098	11:55183705	chr11	55183705	2.78524e-73	-1	0.459201	0
ENSG00000205035	chr11	49580098	11:55183759	chr11	55183759	2.78524e-73	-1	0.459201	0
ENSG00000205035	chr11	49580098	11:55183893	chr11	55183893	2.78524e-73	-1	0.459201	0
ENSG00000205035	chr11	49580098	11:55184196	chr11	55184196	2.78524e-73	-1	0.459201	0
ENSG00000205035	chr11	49580098	11:55184667	chr11	55184667	2.78524e-73	-1	0.459201	0
ENSG00000205035	chr11	49580098	11:55184859	chr11	55184859	2.78524e-73	-1	0.459201	0
ENSG00000205035	chr11	49580098	11:55187201	chr11	55187201	2.78524e-73	-1	0.459201	0
ENSG00000205035	chr11	49580098	11:55187647	chr11	55187647	2.78524e-73	-1	0.459201	0
ENSG00000205035	chr11	49580098	11:55187947	chr11	55187947	2.78524e-73	-1	0.459201	0
ENSG00000205035	chr11	49580098	11:55187973	chr11	55187973	2.78524e-73	-1	0.459201	0
ENSG00000205035	chr11	49580098	11:55188559	chr11	55188559	2.78524e-73	-1	0.459201	0
ENSG00000205035	chr11	49580098	11:55188580	chr11	55188580	2.78524e-73	-1	0.459201	0
ENSG00000205035	chr11	49580098	11:55188818	chr11	55188818	2.78524e-73	-1	0.459201	0
ENSG00000205035	chr11	49580098	11:55189935	chr11	55189935	2.78524e-73	-1	0.459201	0
ENSG00000205035	chr11	49580098	11:55191116	chr11	55191116	2.78524e-73	-1	0.459201	0
ENSG00000205035	chr11	49580098	11:55192464	chr11	55192464	2.78524e-73	-1	0.459201	0
ENSG00000205035	chr11	49580098	11:55192754	chr11	55192754	2.78524e-73	-1	0.459201	0
ENSG00000205035	chr11	49580098	11:55192872	chr11	55192872	2.78524e-73	-1	0.459201	0
ENSG00000205035	chr11	49580098	11:55193186	chr11	55193186	2.78524e-73	-1	0.459201	0
ENSG00000205035	chr11	49580098	11:55193679	chr11	55193679	2.78524e-73	-1	0.459201	0
ENSG00000205035	chr11	49580098	11:55194403	chr11	55194403	2.78524e-73	-1	0.459201	0
ENSG00000205035	chr11	49580098	11:55195873	chr11	55195873	2.78524e-73	-1	0.459201	0
ENSG00000205035	chr11	49580098	11:55196151	chr11	55196151	2.78524e-73	-1	0.459201	0
ENSG00000205035	chr11	49580098	11:55197656	chr11	55197656	2.78524e-73	-1	0.459201	0
ENSG00000205035	chr11	49580098	11:55198356	chr11	55198356	2.78524e-73	-1	0.459201	0
ENSG00000205035	chr11	49580098	11:55198427	chr11	55198427	2.78524e-73	-1	0.459201	0
ENSG00000205035	chr11	49580098	11:55198693	chr11	55198693	2.78524e-73	-1	0.459201	0
ENSG00000205035	chr11	49580098	11:55199875	chr11	55199875	2.78524e-73	-1	0.459201	0
ENSG00000205035	chr11	49580098	11:55200433	chr11	55200433	2.78524e-73	-1	0.459201	0
ENSG00000205035	chr11	49580098	11:55200610	chr11	55200610	2.78524e-73	-1	0.459201	0
ENSG00000205035	chr11	49580098	11:55202417	chr11	55202417	2.78524e-73	-1	0.459201	0
ENSG00000205035	chr11	49580098	11:55202643	chr11	55202643	2.78524e-73	-1	0.459201	0
ENSG00000205035	chr11	49580098	11:55204223	chr11	55204223	2.78524e-73	-1	0.459201	0
ENSG00000205035	chr11	49580098	11:55205628	chr11	55205628	2.78524e-73	-1	0.459201	0
ENSG00000205035	chr11	49580098	11:55206462	chr11	55206462	2.78524e-73	-1	0.459201	0
ENSG00000205035	chr11	49580098	11:55206830	chr11	55206830	2.78524e-73	-1	0.459201	0
ENSG00000205035	chr11	49580098	11:55207383	chr11	55207383	2.78524e-73	-1	0.459201	0
ENSG00000205035	chr11	49580098	11:55208143	chr11	55208143	2.78524e-73	-1	0.459201	0
ENSG00000205035	chr11	49580098	11:55209419	chr11	55209419	2.78524e-73	-1	0.459201	0
ENSG00000205035	chr11	49580098	11:55209448	chr11	55209448	2.78524e-73	-1	0.459201	0
ENSG00000205035	chr11	49580098	11:55210291	chr11	55210291	2.78524e-73	-1	0.459201	0
ENSG00000205035	chr11	49580098	11:55211015	chr11	55211015	2.78524e-73	-1	0.459201	0
ENSG00000205035	chr11	49580098	11:55211925	chr11	55211925	2.78524e-73	-1	0.459201	0
ENSG00000205035	chr11	49580098	11:55212398	chr11	55212398	2.78524e-73	-1	0.459201	0
ENSG00000205035	chr11	49580098	11:55212611	chr11	55212611	2.78524e-73	-1	0.459201	0
ENSG00000205035	chr11	49580098	11:55213206	chr11	55213206	2.78524e-73	-1	0.459201	0
ENSG00000205035	chr11	49580098	11:55216248	chr11	55216248	2.78524e-73	-1	0.459201	0
ENSG00000205035	chr11	49580098	11:55218146	chr11	55218146	2.78524e-73	-1	0.459201	0
ENSG00000205035	chr11	49580098	11:55219714	chr11	55219714	2.78524e-73	-1	0.459201	0
ENSG00000205035	chr11	49580098	11:55221576	chr11	55221576	2.78524e-73	-1	0.459201	0
ENSG00000205035	chr11	49580098	11:55221776	chr11	55221776	2.78524e-73	-1	0.459201	0
ENSG00000205035	chr11	49580098	11:55224695	chr11	55224695	2.78524e-73	-1	0.459201	0
ENSG00000205035	chr11	49580098	11:55224735	chr11	55224735	2.78524e-73	-1	0.459201	0
ENSG00000205035	chr11	49580098	11:55224905	chr11	55224905	2.78524e-73	-1	0.459201	0
ENSG00000205035	chr11	49580098	11:55225831	chr11	55225831	2.78524e-73	-1	0.459201	0
ENSG00000205035	chr11	49580098	11:55225873	chr11	55225873	2.78524e-73	-1	0.459201	0
ENSG00000205035	chr11	49580098	11:55225921	chr11	55225921	2.78524e-73	-1	0.459201	0
ENSG00000205035	chr11	49580098	11:55226098	chr11	55226098	2.78524e-73	-1	0.459201	0
ENSG00000205035	chr11	49580098	11:55226392	chr11	55226392	2.78524e-73	-1	0.459201	0
ENSG00000205035	chr11	49580098	11:55227718	chr11	55227718	2.78524e-73	-1	0.459201	0
ENSG00000205035	chr11	49580098	11:55228837	chr11	55228837	2.78524e-73	-1	0.459201	0
ENSG00000205035	chr11	49580098	11:55230445	chr11	55230445	2.78524e-73	-1	0.459201	0
ENSG00000205035	chr11	49580098	11:55230786	chr11	55230786	2.78524e-73	-1	0.459201	0
ENSG00000205035	chr11	49580098	11:55233676	chr11	55233676	2.78524e-73	-1	0.459201	0
ENSG00000205035	chr11	49580098	11:55233726	chr11	55233726	2.78524e-73	-1	0.459201	0
ENSG00000205035	chr11	49580098	11:55233763	chr11	55233763	2.78524e-73	-1	0.459201	0
ENSG00000205035	chr11	49580098	11:55233832	chr11	55233832	2.78524e-73	-1	0.459201	0
ENSG00000205035	chr11	49580098	11:55234162	chr11	55234162	2.78524e-73	-1	0.459201	0
ENSG00000205035	chr11	49580098	11:55234186	chr11	55234186	2.78524e-73	-1	0.459201	0
ENSG00000205035	chr11	49580098	11:55235812	chr11	55235812	2.78524e-73	-1	0.459201	0
ENSG00000205035	chr11	49580098	11:55238063	chr11	55238063	2.78524e-73	-1	0.459201	0
ENSG00000205035	chr11	49580098	11:55238567	chr11	55238567	2.78524e-73	-1	0.459201	0
ENSG00000205035	chr11	49580098	11:55238640	chr11	55238640	2.78524e-73	-1	0.459201	0
ENSG00000205035	chr11	49580098	11:55239515	chr11	55239515	2.78524e-73	-1	0.459201	0
ENSG00000205035	chr11	49580098	11:55240980	chr11	55240980	2.78524e-73	-1	0.459201	0
ENSG00000205035	chr11	49580098	11:55242015	chr11	55242015	2.78524e-73	-1	0.459201	0
ENSG00000205035	chr11	49580098	11:55242085	chr11	55242085	2.78524e-73	-1	0.459201	0
ENSG00000205035	chr11	49580098	11:55242459	chr11	55242459	2.78524e-73	-1	0.459201	0
ENSG00000205035	chr11	49580098	11:55242556	chr11	55242556	2.78524e-73	-1	0.459201	0
ENSG00000205035	chr11	49580098	11:55242726	chr11	55242726	2.78524e-73	-1	0.459201	0
ENSG00000205035	chr11	49580098	11:55243250	chr11	55243250	2.78524e-73	-1	0.459201	0
ENSG00000205035	chr11	49580098	11:55243696	chr11	55243696	2.78524e-73	-1	0.459201	0
ENSG00000205035	chr11	49580098	11:55245447	chr11	55245447	2.78524e-73	-1	0.459201	0
ENSG00000205035	chr11	49580098	11:55245605	chr11	55245605	2.78524e-73	-1	0.459201	0
ENSG00000205035	chr11	49580098	11:55245650	chr11	55245650	2.78524e-73	-1	0.459201	0
ENSG00000205035	chr11	49580098	11:55246041	chr11	55246041	2.78524e-73	-1	0.459201	0
ENSG00000205035	chr11	49580098	11:55246568	chr11	55246568	2.78524e-73	-1	0.459201	0
ENSG00000205035	chr11	49580098	11:55247176	chr11	55247176	2.78524e-73	-1	0.459201	0
ENSG00000205035	chr11	49580098	11:55252306	chr11	55252306	2.78524e-73	-1	0.459201	0
ENSG00000205035	chr11	49580098	11:55253578	chr11	55253578	2.78524e-73	-1	0.459201	0
ENSG00000205035	chr11	49580098	11:55253692	chr11	55253692	2.78524e-73	-1	0.459201	0
ENSG00000205035	chr11	49580098	11:55254115	chr11	55254115	2.78524e-73	-1	0.459201	0
ENSG00000205035	chr11	49580098	11:55255320	chr11	55255320	2.78524e-73	-1	0.459201	0
ENSG00000205035	chr11	49580098	11:55256880	chr11	55256880	2.78524e-73	-1	0.459201	0
ENSG00000205035	chr11	49580098	11:55257480	chr11	55257480	2.78524e-73	-1	0.459201	0
ENSG00000205035	chr11	49580098	11:55257507	chr11	55257507	2.78524e-73	-1	0.459201	0
ENSG00000205035	chr11	49580098	11:55257798	chr11	55257798	2.78524e-73	-1	0.459201	0
ENSG00000205035	chr11	49580098	11:55258063	chr11	55258063	2.78524e-73	-1	0.459201	0
ENSG00000205035	chr11	49580098	11:55258709	chr11	55258709	2.78524e-73	-1	0.459201	0
ENSG00000205035	chr11	49580098	11:55260353	chr11	55260353	2.78524e-73	-1	0.459201	0
ENSG00000205035	chr11	49580098	11:55260691	chr11	55260691	2.78524e-73	-1	0.459201	0
ENSG00000205035	chr11	49580098	11:55261104	chr11	55261104	2.78524e-73	-1	0.459201	0
ENSG00000205035	chr11	49580098	11:55261238	chr11	55261238	2.78524e-73	-1	0.459201	0
ENSG00000205035	chr11	49580098	11:55262910	chr11	55262910	2.78524e-73	-1	0.459201	0
ENSG00000205035	chr11	49580098	11:55263160	chr11	55263160	2.78524e-73	-1	0.459201	0
ENSG00000205035	chr11	49580098	11:55263224	chr11	55263224	2.78524e-73	-1	0.459201	0
ENSG00000205035	chr11	49580098	11:55263793	chr11	55263793	2.78524e-73	-1	0.459201	0
ENSG00000205035	chr11	49580098	11:55263948	chr11	55263948	2.78524e-73	-1	0.459201	0
ENSG00000205035	chr11	49580098	11:55264455	chr11	55264455	2.78524e-73	-1	0.459201	0
ENSG00000205035	chr11	49580098	11:55264605	chr11	55264605	2.78524e-73	-1	0.459201	0
ENSG00000205035	chr11	49580098	11:55268044	chr11	55268044	2.78524e-73	-1	0.459201	0
ENSG00000205035	chr11	49580098	11:55269816	chr11	55269816	2.78524e-73	-1	0.459201	0
ENSG00000205035	chr11	49580098	11:55270154	chr11	55270154	2.78524e-73	-1	0.459201	0
ENSG00000205035	chr11	49580098	11:55271699	chr11	55271699	2.78524e-73	-1	0.459201	0
ENSG00000205035	chr11	49580098	11:55272410	chr11	55272410	2.78524e-73	-1	0.459201	0
ENSG00000205035	chr11	49580098	11:55273190	chr11	55273190	2.78524e-73	-1	0.459201	0
ENSG00000205035	chr11	49580098	11:55274688	chr11	55274688	2.78524e-73	-1	0.459201	0
ENSG00000205035	chr11	49580098	11:55274849	chr11	55274849	2.78524e-73	-1	0.459201	0
ENSG00000205035	chr11	49580098	11:55276880	chr11	55276880	2.78524e-73	-1	0.459201	0
ENSG00000205035	chr11	49580098	11:55277761	chr11	55277761	2.78524e-73	-1	0.459201	0
ENSG00000205035	chr11	49580098	11:55278100	chr11	55278100	2.78524e-73	-1	0.459201	0
ENSG00000205035	chr11	49580098	11:55278447	chr11	55278447	2.78524e-73	-1	0.459201	0
ENSG00000205035	chr11	49580098	11:55281175	chr11	55281175	2.78524e-73	-1	0.459201	0
ENSG00000205035	chr11	49580098	11:55282293	chr11	55282293	2.78524e-73	-1	0.459201	0
ENSG00000205035	chr11	49580098	11:55282371	chr11	55282371	2.78524e-73	-1	0.459201	0
ENSG00000205035	chr11	49580098	11:55282594	chr11	55282594	2.78524e-73	-1	0.459201	0
ENSG00000205035	chr11	49580098	11:55282643	chr11	55282643	2.78524e-73	-1	0.459201	0
ENSG00000205035	chr11	49580098	11:55284265	chr11	55284265	2.78524e-73	-1	0.459201	0
ENSG00000205035	chr11	49580098	11:55284499	chr11	55284499	2.78524e-73	-1	0.459201	0
ENSG00000205035	chr11	49580098	11:55287535	chr11	55287535	2.78524e-73	-1	0.459201	0
ENSG00000205035	chr11	49580098	11:55287842	chr11	55287842	2.78524e-73	-1	0.459201	0
ENSG00000205035	chr11	49580098	11:55288083	chr11	55288083	2.78524e-73	-1	0.459201	0
ENSG00000205035	chr11	49580098	11:55288263	chr11	55288263	2.78524e-73	-1	0.459201	0
ENSG00000205035	chr11	49580098	11:55288264	chr11	55288264	2.78524e-73	-1	0.459201	0
ENSG00000205035	chr11	49580098	11:55288377	chr11	55288377	2.78524e-73	-1	0.459201	0
ENSG00000205035	chr11	49580098	11:55288411	chr11	55288411	2.78524e-73	-1	0.459201	0
ENSG00000205035	chr11	49580098	11:55288780	chr11	55288780	2.78524e-73	-1	0.459201	0
ENSG00000205035	chr11	49580098	11:55290011	chr11	55290011	2.78524e-73	-1	0.459201	0
ENSG00000205035	chr11	49580098	11:55290727	chr11	55290727	2.78524e-73	-1	0.459201	0
ENSG00000205035	chr11	49580098	11:55291934	chr11	55291934	2.78524e-73	-1	0.459201	0
ENSG00000205035	chr11	49580098	11:55292919	chr11	55292919	2.78524e-73	-1	0.459201	0
ENSG00000205035	chr11	49580098	11:55293051	chr11	55293051	2.78524e-73	-1	0.459201	0
ENSG00000205035	chr11	49580098	11:55293193	chr11	55293193	2.78524e-73	-1	0.459201	0
ENSG00000205035	chr11	49580098	11:55294317	chr11	55294317	2.78524e-73	-1	0.459201	0
ENSG00000205035	chr11	49580098	11:55295283	chr11	55295283	2.78524e-73	-1	0.459201	0
ENSG00000205035	chr11	49580098	11:55296318	chr11	55296318	2.78524e-73	-1	0.459201	0
ENSG00000205035	chr11	49580098	11:55297127	chr11	55297127	2.78524e-73	-1	0.459201	0
ENSG00000205035	chr11	49580098	11:55297270	chr11	55297270	2.78524e-73	-1	0.459201	0
ENSG00000205035	chr11	49580098	11:55298533	chr11	55298533	2.78524e-73	-1	0.459201	0
ENSG00000205035	chr11	49580098	11:55298631	chr11	55298631	2.78524e-73	-1	0.459201	0
ENSG00000205035	chr11	49580098	11:55304962	chr11	55304962	2.78524e-73	-1	0.459201	0
ENSG00000205035	chr11	49580098	11:55307780	chr11	55307780	2.78524e-73	-1	0.459201	0
ENSG00000205035	chr11	49580098	11:55310280	chr11	55310280	2.78524e-73	-1	0.459201	0
ENSG00000205035	chr11	49580098	11:55310743	chr11	55310743	2.78524e-73	-1	0.459201	0
ENSG00000205035	chr11	49580098	11:55311417	chr11	55311417	2.78524e-73	-1	0.459201	0
ENSG00000205035	chr11	49580098	11:55311585	chr11	55311585	2.78524e-73	-1	0.459201	0
ENSG00000205035	chr11	49580098	11:55311878	chr11	55311878	2.78524e-73	-1	0.459201	0
ENSG00000205035	chr11	49580098	11:55312829	chr11	55312829	2.78524e-73	-1	0.459201	0
ENSG00000205035	chr11	49580098	11:55313406	chr11	55313406	2.78524e-73	-1	0.459201	0
ENSG00000205035	chr11	49580098	11:55314073	chr11	55314073	2.78524e-73	-1	0.459201	0
ENSG00000205035	chr11	49580098	11:55314405	chr11	55314405	2.78524e-73	-1	0.459201	0
ENSG00000205035	chr11	49580098	11:55314571	chr11	55314571	2.78524e-73	-1	0.459201	0
ENSG00000205035	chr11	49580098	11:55315533	chr11	55315533	2.78524e-73	-1	0.459201	0
ENSG00000205035	chr11	49580098	11:55316412	chr11	55316412	2.78524e-73	-1	0.459201	0
ENSG00000205035	chr11	49580098	11:55317617	chr11	55317617	2.78524e-73	-1	0.459201	0
ENSG00000205035	chr11	49580098	11:55317814	chr11	55317814	2.78524e-73	-1	0.459201	0
ENSG00000205035	chr11	49580098	11:55318210	chr11	55318210	2.78524e-73	-1	0.459201	0
ENSG00000205035	chr11	49580098	11:55318492	chr11	55318492	2.78524e-73	-1	0.459201	0
ENSG00000205035	chr11	49580098	11:55318782	chr11	55318782	2.78524e-73	-1	0.459201	0
ENSG00000205035	chr11	49580098	11:55319012	chr11	55319012	2.78524e-73	-1	0.459201	0
ENSG00000205035	chr11	49580098	11:55319225	chr11	55319225	2.78524e-73	-1	0.459201	0
ENSG00000205035	chr11	49580098	11:55319520	chr11	55319520	2.78524e-73	-1	0.459201	0
ENSG00000205035	chr11	49580098	11:55319668	chr11	55319668	2.78524e-73	-1	0.459201	0
ENSG00000205035	chr11	49580098	11:55319985	chr11	55319985	2.78524e-73	-1	0.459201	0
ENSG00000205035	chr11	49580098	11:55320099	chr11	55320099	2.78524e-73	-1	0.459201	0
ENSG00000205035	chr11	49580098	11:55320394	chr11	55320394	2.78524e-73	-1	0.459201	0
ENSG00000205035	chr11	49580098	11:55320834	chr11	55320834	2.78524e-73	-1	0.459201	0
ENSG00000205035	chr11	49580098	11:55321254	chr11	55321254	2.78524e-73	-1	0.459201	0
ENSG00000205035	chr11	49580098	11:55321661	chr11	55321661	2.78524e-73	-1	0.459201	0
ENSG00000205035	chr11	49580098	11:55322921	chr11	55322921	2.78524e-73	-1	0.459201	0
ENSG00000205035	chr11	49580098	11:55323347	chr11	55323347	2.78524e-73	-1	0.459201	0
ENSG00000205035	chr11	49580098	11:55324138	chr11	55324138	2.78524e-73	-1	0.459201	0
ENSG00000205035	chr11	49580098	11:55324704	chr11	55324704	2.78524e-73	-1	0.459201	0
ENSG00000205035	chr11	49580098	11:55324862	chr11	55324862	2.78524e-73	-1	0.459201	0
ENSG00000205035	chr11	49580098	11:55324960	chr11	55324960	2.78524e-73	-1	0.459201	0
ENSG00000205035	chr11	49580098	11:55325763	chr11	55325763	2.78524e-73	-1	0.459201	0
ENSG00000205035	chr11	49580098	11:55326379	chr11	55326379	2.78524e-73	-1	0.459201	0
ENSG00000205035	chr11	49580098	11:55326454	chr11	55326454	2.78524e-73	-1	0.459201	0
ENSG00000205035	chr11	49580098	11:55326458	chr11	55326458	2.78524e-73	-1	0.459201	0
ENSG00000205035	chr11	49580098	11:55326524	chr11	55326524	2.78524e-73	-1	0.459201	0
ENSG00000205035	chr11	49580098	11:55327662	chr11	55327662	2.78524e-73	-1	0.459201	0
ENSG00000205035	chr11	49580098	11:55327996	chr11	55327996	2.78524e-73	-1	0.459201	0
ENSG00000205035	chr11	49580098	11:55328053	chr11	55328053	2.78524e-73	-1	0.459201	0
ENSG00000205035	chr11	49580098	11:55328400	chr11	55328400	2.78524e-73	-1	0.459201	0
ENSG00000205035	chr11	49580098	11:55328550	chr11	55328550	2.78524e-73	-1	0.459201	0
ENSG00000205035	chr11	49580098	11:55328906	chr11	55328906	2.78524e-73	-1	0.459201	0
ENSG00000205035	chr11	49580098	11:55329105	chr11	55329105	2.78524e-73	-1	0.459201	0
ENSG00000205035	chr11	49580098	11:55329211	chr11	55329211	2.78524e-73	-1	0.459201	0
ENSG00000205035	chr11	49580098	11:55329448	chr11	55329448	2.78524e-73	-1	0.459201	0
ENSG00000205035	chr11	49580098	11:55329853	chr11	55329853	2.78524e-73	-1	0.459201	0
ENSG00000205035	chr11	49580098	11:55329854	chr11	55329854	2.78524e-73	-1	0.459201	0
ENSG00000205035	chr11	49580098	11:55330088	chr11	55330088	2.78524e-73	-1	0.459201	0
ENSG00000205035	chr11	49580098	11:55332687	chr11	55332687	2.78524e-73	-1	0.459201	0
ENSG00000205035	chr11	49580098	11:55333285	chr11	55333285	2.78524e-73	-1	0.459201	0
ENSG00000205035	chr11	49580098	11:55333439	chr11	55333439	2.78524e-73	-1	0.459201	0
ENSG00000205035	chr11	49580098	11:55333613	chr11	55333613	2.78524e-73	-1	0.459201	0
ENSG00000205035	chr11	49580098	11:55333895	chr11	55333895	2.78524e-73	-1	0.459201	0
ENSG00000205035	chr11	49580098	11:55334179	chr11	55334179	2.78524e-73	-1	0.459201	0
ENSG00000205035	chr11	49580098	11:55335460	chr11	55335460	2.78524e-73	-1	0.459201	0
ENSG00000205035	chr11	49580098	11:55335508	chr11	55335508	2.78524e-73	-1	0.459201	0
ENSG00000205035	chr11	49580098	11:55336203	chr11	55336203	2.78524e-73	-1	0.459201	0
ENSG00000205035	chr11	49580098	11:55336207	chr11	55336207	2.78524e-73	-1	0.459201	0
ENSG00000205035	chr11	49580098	11:55337027	chr11	55337027	2.78524e-73	-1	0.459201	0
ENSG00000205035	chr11	49580098	11:55337259	chr11	55337259	2.78524e-73	-1	0.459201	0
ENSG00000205035	chr11	49580098	11:55337782	chr11	55337782	2.78524e-73	-1	0.459201	0
ENSG00000205035	chr11	49580098	11:55338095	chr11	55338095	2.78524e-73	-1	0.459201	0
ENSG00000205035	chr11	49580098	11:55338435	chr11	55338435	2.78524e-73	-1	0.459201	0
ENSG00000205035	chr11	49580098	11:55339242	chr11	55339242	2.78524e-73	-1	0.459201	0
ENSG00000205035	chr11	49580098	11:55339385	chr11	55339385	2.78524e-73	-1	0.459201	0
ENSG00000205035	chr11	49580098	11:55339466	chr11	55339466	2.78524e-73	-1	0.459201	0
ENSG00000205035	chr11	49580098	11:55341154	chr11	55341154	2.78524e-73	-1	0.459201	0
ENSG00000205035	chr11	49580098	11:55341726	chr11	55341726	2.78524e-73	-1	0.459201	0
ENSG00000205035	chr11	49580098	11:55341735	chr11	55341735	2.78524e-73	-1	0.459201	0
ENSG00000205035	chr11	49580098	11:55342067	chr11	55342067	2.78524e-73	-1	0.459201	0
ENSG00000205035	chr11	49580098	11:55343307	chr11	55343307	2.78524e-73	-1	0.459201	0
ENSG00000205035	chr11	49580098	11:55343347	chr11	55343347	2.78524e-73	-1	0.459201	0
ENSG00000205035	chr11	49580098	11:55343454	chr11	55343454	2.78524e-73	-1	0.459201	0
ENSG00000205035	chr11	49580098	11:55343809	chr11	55343809	2.78524e-73	-1	0.459201	0
ENSG00000205035	chr11	49580098	11:55344293	chr11	55344293	2.78524e-73	-1	0.459201	0
ENSG00000205035	chr11	49580098	11:55344649	chr11	55344649	2.78524e-73	-1	0.459201	0
ENSG00000205035	chr11	49580098	11:55344825	chr11	55344825	2.78524e-73	-1	0.459201	0
ENSG00000205035	chr11	49580098	11:55344996	chr11	55344996	2.78524e-73	-1	0.459201	0
ENSG00000205035	chr11	49580098	11:55345280	chr11	55345280	2.78524e-73	-1	0.459201	0
ENSG00000205035	chr11	49580098	11:55345372	chr11	55345372	2.78524e-73	-1	0.459201	0
ENSG00000205035	chr11	49580098	11:55345391	chr11	55345391	2.78524e-73	-1	0.459201	0
ENSG00000205035	chr11	49580098	11:55345491	chr11	55345491	2.78524e-73	-1	0.459201	0
ENSG00000205035	chr11	49580098	11:55345890	chr11	55345890	2.78524e-73	-1	0.459201	0
ENSG00000205035	chr11	49580098	11:55346645	chr11	55346645	2.78524e-73	-1	0.459201	0
ENSG00000205035	chr11	49580098	11:55347338	chr11	55347338	2.78524e-73	-1	0.459201	0
ENSG00000205035	chr11	49580098	11:55347493	chr11	55347493	2.78524e-73	-1	0.459201	0
ENSG00000205035	chr11	49580098	11:55347943	chr11	55347943	2.78524e-73	-1	0.459201	0
ENSG00000205035	chr11	49580098	11:55348321	chr11	55348321	2.78524e-73	-1	0.459201	0
ENSG00000205035	chr11	49580098	11:55348619	chr11	55348619	2.78524e-73	-1	0.459201	0
ENSG00000205035	chr11	49580098	11:55349274	chr11	55349274	2.78524e-73	-1	0.459201	0
ENSG00000205035	chr11	49580098	11:55350712	chr11	55350712	2.78524e-73	-1	0.459201	0
ENSG00000205035	chr11	49580098	11:55351097	chr11	55351097	2.78524e-73	-1	0.459201	0
ENSG00000205035	chr11	49580098	11:55351153	chr11	55351153	2.78524e-73	-1	0.459201	0
ENSG00000205035	chr11	49580098	11:55351244	chr11	55351244	2.78524e-73	-1	0.459201	0
ENSG00000205035	chr11	49580098	11:55351528	chr11	55351528	2.78524e-73	-1	0.459201	0
ENSG00000205035	chr11	49580098	11:55351843	chr11	55351843	2.78524e-73	-1	0.459201	0
ENSG00000205035	chr11	49580098	11:55352227	chr11	55352227	2.78524e-73	-1	0.459201	0
ENSG00000205035	chr11	49580098	11:55352289	chr11	55352289	2.78524e-73	-1	0.459201	0
ENSG00000205035	chr11	49580098	11:55352466	chr11	55352466	2.78524e-73	-1	0.459201	0
ENSG00000205035	chr11	49580098	11:55352483	chr11	55352483	2.78524e-73	-1	0.459201	0
ENSG00000205035	chr11	49580098	11:55352786	chr11	55352786	2.78524e-73	-1	0.459201	0
ENSG00000205035	chr11	49580098	11:55353720	chr11	55353720	2.78524e-73	-1	0.459201	0
ENSG00000205035	chr11	49580098	11:55354108	chr11	55354108	2.78524e-73	-1	0.459201	0
ENSG00000205035	chr11	49580098	11:55354239	chr11	55354239	2.78524e-73	-1	0.459201	0
ENSG00000205035	chr11	49580098	11:55354435	chr11	55354435	2.78524e-73	-1	0.459201	0
ENSG00000205035	chr11	49580098	11:55354636	chr11	55354636	2.78524e-73	-1	0.459201	0
ENSG00000205035	chr11	49580098	11:55355308	chr11	55355308	2.78524e-73	-1	0.459201	0
ENSG00000205035	chr11	49580098	11:55355756	chr11	55355756	2.78524e-73	-1	0.459201	0
ENSG00000205035	chr11	49580098	11:55355907	chr11	55355907	2.78524e-73	-1	0.459201	0
ENSG00000205035	chr11	49580098	11:55356496	chr11	55356496	2.78524e-73	-1	0.459201	0
ENSG00000205035	chr11	49580098	11:55356741	chr11	55356741	2.78524e-73	-1	0.459201	0
ENSG00000205035	chr11	49580098	11:55357348	chr11	55357348	2.78524e-73	-1	0.459201	0
ENSG00000205035	chr11	49580098	11:55358164	chr11	55358164	2.78524e-73	-1	0.459201	0
ENSG00000205035	chr11	49580098	11:55358456	chr11	55358456	2.78524e-73	-1	0.459201	0
ENSG00000205035	chr11	49580098	11:55359728	chr11	55359728	2.78524e-73	-1	0.459201	0
ENSG00000205035	chr11	49580098	11:55359925	chr11	55359925	2.78524e-73	-1	0.459201	0
ENSG00000205035	chr11	49580098	11:55361156	chr11	55361156	2.78524e-73	-1	0.459201	0
ENSG00000205035	chr11	49580098	11:55361189	chr11	55361189	2.78524e-73	-1	0.459201	0
ENSG00000205035	chr11	49580098	11:55362393	chr11	55362393	2.78524e-73	-1	0.459201	0
ENSG00000205035	chr11	49580098	11:55362428	chr11	55362428	2.78524e-73	-1	0.459201	0
ENSG00000205035	chr11	49580098	11:55362587	chr11	55362587	2.78524e-73	-1	0.459201	0
ENSG00000205035	chr11	49580098	11:55362826	chr11	55362826	2.78524e-73	-1	0.459201	0
ENSG00000205035	chr11	49580098	11:55363044	chr11	55363044	2.78524e-73	-1	0.459201	0
ENSG00000205035	chr11	49580098	11:55363092	chr11	55363092	2.78524e-73	-1	0.459201	0
ENSG00000205035	chr11	49580098	11:55363177	chr11	55363177	2.78524e-73	-1	0.459201	0
ENSG00000205035	chr11	49580098	11:55363228	chr11	55363228	2.78524e-73	-1	0.459201	0
ENSG00000205035	chr11	49580098	11:55363957	chr11	55363957	2.78524e-73	-1	0.459201	0
ENSG00000205035	chr11	49580098	11:55364076	chr11	55364076	2.78524e-73	-1	0.459201	0
ENSG00000205035	chr11	49580098	11:55364212	chr11	55364212	2.78524e-73	-1	0.459201	0
ENSG00000205035	chr11	49580098	11:54929693	chr11	54929693	3.369e-73	-1	0.458966	0
ENSG00000205035	chr11	49580098	11:55248225	chr11	55248225	3.60041e-73	-1	0.458884	0
ENSG00000205035	chr11	49580098	11:55248670	chr11	55248670	3.60041e-73	-1	0.458884	0
ENSG00000205035	chr11	49580098	11:55249484	chr11	55249484	3.60041e-73	-1	0.458884	0
ENSG00000205035	chr11	49580098	11:55250549	chr11	55250549	3.60041e-73	-1	0.458884	0
ENSG00000205035	chr11	49580098	11:55547786	chr11	55547786	5.24098e-73	-1	0.458418	0
ENSG00000205035	chr11	49580098	11:55444514	chr11	55444514	7.73749e-73	-1	0.457934	0
ENSG00000205035	chr11	49580098	11:55445243	chr11	55445243	7.73749e-73	-1	0.457934	0
ENSG00000205035	chr11	49580098	11:55222572	chr11	55222572	1.06111e-72	-1	0.457542	0
ENSG00000205035	chr11	49580098	11:55331229	chr11	55331229	1.22885e-72	-1	0.457359	0
ENSG00000205035	chr11	49580098	11:55510607	chr11	55510607	1.99089e-72	-1	0.456758	0
ENSG00000205035	chr11	49580098	11:55512176	chr11	55512176	1.99089e-72	-1	0.456758	0
ENSG00000205035	chr11	49580098	11:55572698	chr11	55572698	1.99089e-72	-1	0.456758	0
ENSG00000205035	chr11	49580098	11:55324134	chr11	55324134	1.99243e-72	-1	0.456757	0
ENSG00000205035	chr11	49580098	11:55500102	chr11	55500102	2.91212e-72	-1	0.456283	0
ENSG00000205035	chr11	49580098	11:55502938	chr11	55502938	2.91212e-72	-1	0.456283	0
ENSG00000205035	chr11	49580098	11:55514318	chr11	55514318	2.91212e-72	-1	0.456283	0
ENSG00000205035	chr11	49580098	11:55515301	chr11	55515301	2.91212e-72	-1	0.456283	0
ENSG00000205035	chr11	49580098	11:55515434	chr11	55515434	2.91212e-72	-1	0.456283	0
ENSG00000205035	chr11	49580098	11:55518008	chr11	55518008	2.91212e-72	-1	0.456283	0
ENSG00000205035	chr11	49580098	11:55519619	chr11	55519619	2.91212e-72	-1	0.456283	0
ENSG00000205035	chr11	49580098	11:55520976	chr11	55520976	2.91212e-72	-1	0.456283	0
ENSG00000205035	chr11	49580098	11:55521982	chr11	55521982	2.91212e-72	-1	0.456283	0
ENSG00000205035	chr11	49580098	11:55526291	chr11	55526291	2.91212e-72	-1	0.456283	0
ENSG00000205035	chr11	49580098	11:55529110	chr11	55529110	2.91212e-72	-1	0.456283	0
ENSG00000205035	chr11	49580098	11:55530776	chr11	55530776	2.91212e-72	-1	0.456283	0
ENSG00000205035	chr11	49580098	11:55531324	chr11	55531324	2.91212e-72	-1	0.456283	0
ENSG00000205035	chr11	49580098	11:55531415	chr11	55531415	2.91212e-72	-1	0.456283	0
ENSG00000205035	chr11	49580098	11:55531664	chr11	55531664	2.91212e-72	-1	0.456283	0
ENSG00000205035	chr11	49580098	11:55533767	chr11	55533767	2.91212e-72	-1	0.456283	0
ENSG00000205035	chr11	49580098	11:55537356	chr11	55537356	2.91212e-72	-1	0.456283	0
ENSG00000205035	chr11	49580098	11:55537513	chr11	55537513	2.91212e-72	-1	0.456283	0
ENSG00000205035	chr11	49580098	11:55538625	chr11	55538625	2.91212e-72	-1	0.456283	0
ENSG00000205035	chr11	49580098	11:55539832	chr11	55539832	2.91212e-72	-1	0.456283	0
ENSG00000205035	chr11	49580098	11:55548453	chr11	55548453	2.91212e-72	-1	0.456283	0
ENSG00000205035	chr11	49580098	11:55550147	chr11	55550147	2.91212e-72	-1	0.456283	0
ENSG00000205035	chr11	49580098	11:55550232	chr11	55550232	2.91212e-72	-1	0.456283	0
ENSG00000205035	chr11	49580098	11:55551604	chr11	55551604	2.91212e-72	-1	0.456283	0
ENSG00000205035	chr11	49580098	11:55558804	chr11	55558804	2.91212e-72	-1	0.456283	0
ENSG00000205035	chr11	49580098	11:55560426	chr11	55560426	2.91212e-72	-1	0.456283	0
ENSG00000205035	chr11	49580098	11:55560483	chr11	55560483	2.91212e-72	-1	0.456283	0
ENSG00000205035	chr11	49580098	11:55565359	chr11	55565359	2.91212e-72	-1	0.456283	0
ENSG00000205035	chr11	49580098	11:55565420	chr11	55565420	2.91212e-72	-1	0.456283	0
ENSG00000205035	chr11	49580098	11:55567208	chr11	55567208	2.91212e-72	-1	0.456283	0
ENSG00000205035	chr11	49580098	11:55572932	chr11	55572932	2.91212e-72	-1	0.456283	0
ENSG00000205035	chr11	49580098	11:55573704	chr11	55573704	2.91212e-72	-1	0.456283	0
ENSG00000205035	chr11	49580098	11:55575952	chr11	55575952	2.91212e-72	-1	0.456283	0
ENSG00000205035	chr11	49580098	11:55576553	chr11	55576553	2.91212e-72	-1	0.456283	0
ENSG00000205035	chr11	49580098	11:55580571	chr11	55580571	2.91212e-72	-1	0.456283	0
ENSG00000205035	chr11	49580098	11:55580588	chr11	55580588	2.91212e-72	-1	0.456283	0
ENSG00000205035	chr11	49580098	11:55460012	chr11	55460012	2.96906e-72	-1	0.456259	0
ENSG00000205035	chr11	49580098	11:55462473	chr11	55462473	2.96906e-72	-1	0.456259	0
ENSG00000205035	chr11	49580098	11:55462924	chr11	55462924	2.96906e-72	-1	0.456259	0
ENSG00000205035	chr11	49580098	11:55187683	chr11	55187683	2.98713e-72	-1	0.456251	0
ENSG00000205035	chr11	49580098	11:55325866	chr11	55325866	3.39197e-72	-1	0.456092	0
ENSG00000205035	chr11	49580098	11:55237729	chr11	55237729	3.83106e-72	-1	0.45594	0
ENSG00000205035	chr11	49580098	11:55238633	chr11	55238633	5.02089e-72	-1	0.455601	0
ENSG00000205035	chr11	49580098	11:55238643	chr11	55238643	5.02089e-72	-1	0.455601	0
ENSG00000205035	chr11	49580098	11:55473875	chr11	55473875	9.21674e-72	-1	0.45484	0
ENSG00000205035	chr11	49580098	11:55584170	chr11	55584170	9.97394e-72	-1	0.454741	0
ENSG00000205035	chr11	49580098	11:55590884	chr11	55590884	9.97394e-72	-1	0.454741	0
ENSG00000205035	chr11	49580098	11:55592874	chr11	55592874	9.97394e-72	-1	0.454741	0
ENSG00000205035	chr11	49580098	11:55498659	chr11	55498659	1.34176e-71	-1	0.454368	0
ENSG00000205035	chr11	49580098	11:55464130	chr11	55464130	1.36751e-71	-1	0.454344	0
ENSG00000205035	chr11	49580098	11:55465984	chr11	55465984	1.36751e-71	-1	0.454344	0
ENSG00000205035	chr11	49580098	11:54875333	chr11	54875333	5.70276e-71	-1	0.452543	0
ENSG00000205035	chr11	49580098	11:54875529	chr11	54875529	5.70276e-71	-1	0.452543	0
ENSG00000205035	chr11	49580098	11:54875569	chr11	54875569	5.70276e-71	-1	0.452543	0
ENSG00000205035	chr11	49580098	11:54876019	chr11	54876019	5.70276e-71	-1	0.452543	0
ENSG00000205035	chr11	49580098	11:55469059	chr11	55469059	2.1999e-70	-1	0.45083	0
ENSG00000205035	chr11	49580098	11:55469143	chr11	55469143	2.1999e-70	-1	0.45083	0
ENSG00000205035	chr11	49580098	11:55488052	chr11	55488052	2.89542e-70	-1	0.45048	0
ENSG00000205035	chr11	49580098	11:55478092	chr11	55478092	4.43043e-70	-1	0.449938	0
ENSG00000205035	chr11	49580098	11:55479774	chr11	55479774	4.43043e-70	-1	0.449938	0
ENSG00000205035	chr11	49580098	11:55486430	chr11	55486430	4.43043e-70	-1	0.449938	0
ENSG00000205035	chr11	49580098	11:55486919	chr11	55486919	4.43043e-70	-1	0.449938	0
ENSG00000205035	chr11	49580098	11:55487252	chr11	55487252	4.43043e-70	-1	0.449938	0
ENSG00000205035	chr11	49580098	11:55487391	chr11	55487391	4.43043e-70	-1	0.449938	0
ENSG00000205035	chr11	49580098	11:55490272	chr11	55490272	4.43043e-70	-1	0.449938	0
ENSG00000205035	chr11	49580098	11:55319242	chr11	55319242	5.01153e-70	-1	0.44978	0
ENSG00000205035	chr11	49580098	11:55319264	chr11	55319264	5.01153e-70	-1	0.44978	0
ENSG00000237550	chr15	82665092	4:39433817	chr4	39433817	5.73314e-70	-1	-0.449608	0
ENSG00000205035	chr11	49580098	11:55298265	chr11	55298265	3.68657e-69	-1	0.447221	0
ENSG00000205035	chr11	49580098	11:55479405	chr11	55479405	7.19408e-69	-1	0.446359	0
ENSG00000122497	chr1	148025848	1:121288913	chr1	121288913	1.12351e-68	-1	0.445783	0
ENSG00000205035	chr11	49580098	11:55292639	chr11	55292639	3.83869e-66	-1	0.438136	0
ENSG00000205035	chr11	49580098	11:55292724	chr11	55292724	1.07266e-65	-1	0.436769	0
ENSG00000233954	chr1	16134144	1:46809491	chr1	46809491	5.46806e-63	-1	-0.428337	0
ENSG00000205035	chr11	49580098	11:54801567	chr11	54801567	3.42287e-62	-1	0.42581	0
ENSG00000205035	chr11	49580098	11:54998215	chr11	54998215	3.42287e-62	-1	0.42581	0
ENSG00000237550	chr15	82665092	4:39469845	chr4	39469845	1.46329e-60	-1	0.420567	0
ENSG00000237550	chr15	82665092	4:39429874	chr4	39429874	2.11569e-60	-1	0.420047	0
ENSG00000237550	chr15	82665092	4:39473072	chr4	39473072	1.08706e-59	-1	0.417729	0
ENSG00000205035	chr11	49580098	11:55610036	chr11	55610036	1.10164e-59	-1	0.41771	0
ENSG00000205035	chr11	49580098	11:55611084	chr11	55611084	1.10164e-59	-1	0.41771	0
ENSG00000205035	chr11	49580098	11:55611511	chr11	55611511	1.10164e-59	-1	0.41771	0
ENSG00000205035	chr11	49580098	11:55616058	chr11	55616058	1.10164e-59	-1	0.41771	0
ENSG00000205035	chr11	49580098	11:55617171	chr11	55617171	1.10164e-59	-1	0.41771	0
ENSG00000205035	chr11	49580098	11:55617173	chr11	55617173	1.10164e-59	-1	0.41771	0
ENSG00000205035	chr11	49580098	11:55636249	chr11	55636249	1.10164e-59	-1	0.41771	0
ENSG00000205035	chr11	49580098	11:55638666	chr11	55638666	1.10164e-59	-1	0.41771	0
ENSG00000205035	chr11	49580098	11:55639668	chr11	55639668	1.10164e-59	-1	0.41771	0
ENSG00000205035	chr11	49580098	11:55640882	chr11	55640882	1.10164e-59	-1	0.41771	0
ENSG00000205035	chr11	49580098	11:55642041	chr11	55642041	1.10164e-59	-1	0.41771	0
ENSG00000205035	chr11	49580098	11:54832326	chr11	54832326	1.78917e-59	-1	0.41702	0
ENSG00000205035	chr11	49580098	11:55607057	chr11	55607057	1.87952e-59	-1	0.416949	0
ENSG00000205035	chr11	49580098	11:55608874	chr11	55608874	1.87952e-59	-1	0.416949	0
ENSG00000205035	chr11	49580098	11:55625947	chr11	55625947	1.87952e-59	-1	0.416949	0
ENSG00000205035	chr11	49580098	11:55627749	chr11	55627749	1.87952e-59	-1	0.416949	0
ENSG00000205035	chr11	49580098	11:55631246	chr11	55631246	1.87952e-59	-1	0.416949	0
ENSG00000205035	chr11	49580098	11:55632279	chr11	55632279	1.87952e-59	-1	0.416949	0
ENSG00000205035	chr11	49580098	11:55406886	chr11	55406886	2.00354e-59	-1	0.416858	0
ENSG00000205035	chr11	49580098	11:55415406	chr11	55415406	2.00354e-59	-1	0.416858	0
ENSG00000205035	chr11	49580098	11:55418963	chr11	55418963	2.00354e-59	-1	0.416858	0
ENSG00000205035	chr11	49580098	11:55596188	chr11	55596188	2.31192e-59	-1	0.416654	0
ENSG00000205035	chr11	49580098	11:55616096	chr11	55616096	3.56561e-59	-1	0.416035	0
ENSG00000205035	chr11	49580098	11:55374998	chr11	55374998	7.2382e-59	-1	0.415021	0
ENSG00000196656	chr4	114135549	12:56508409	chr12	56508409	7.30177e-59	-1	0.415008	0
ENSG00000205035	chr11	49580098	11:55662214	chr11	55662214	1.85904e-58	-1	0.413664	0
ENSG00000205035	chr11	49580098	11:55662233	chr11	55662233	1.85904e-58	-1	0.413664	0
ENSG00000205035	chr11	49580098	11:55662237	chr11	55662237	1.85904e-58	-1	0.413664	0
ENSG00000205035	chr11	49580098	11:55662282	chr11	55662282	1.85904e-58	-1	0.413664	0
ENSG00000205035	chr11	49580098	11:55662289	chr11	55662289	1.85904e-58	-1	0.413664	0
ENSG00000205035	chr11	49580098	11:55643132	chr11	55643132	2.15661e-58	-1	0.41345	0
ENSG00000205035	chr11	49580098	11:55010424	chr11	55010424	6.91231e-58	-1	0.411764	0
ENSG00000205035	chr11	49580098	11:55644544	chr11	55644544	9.20574e-58	-1	0.411348	0
ENSG00000205035	chr11	49580098	11:55645004	chr11	55645004	9.20574e-58	-1	0.411348	0
ENSG00000205035	chr11	49580098	11:55645550	chr11	55645550	9.20574e-58	-1	0.411348	0
ENSG00000205035	chr11	49580098	11:55646101	chr11	55646101	9.20574e-58	-1	0.411348	0
ENSG00000205035	chr11	49580098	11:55647259	chr11	55647259	9.20574e-58	-1	0.411348	0
ENSG00000205035	chr11	49580098	11:55649425	chr11	55649425	9.20574e-58	-1	0.411348	0
ENSG00000205035	chr11	49580098	11:55649661	chr11	55649661	9.20574e-58	-1	0.411348	0
ENSG00000205035	chr11	49580098	11:55649662	chr11	55649662	9.20574e-58	-1	0.411348	0
ENSG00000205035	chr11	49580098	11:55651220	chr11	55651220	9.20574e-58	-1	0.411348	0
ENSG00000205035	chr11	49580098	11:55661249	chr11	55661249	9.20574e-58	-1	0.411348	0
ENSG00000205035	chr11	49580098	11:55661438	chr11	55661438	9.20574e-58	-1	0.411348	0
ENSG00000205035	chr11	49580098	11:55661439	chr11	55661439	9.20574e-58	-1	0.411348	0
ENSG00000205035	chr11	49580098	11:55661596	chr11	55661596	9.20574e-58	-1	0.411348	0
ENSG00000205035	chr11	49580098	11:55661645	chr11	55661645	9.20574e-58	-1	0.411348	0
ENSG00000205035	chr11	49580098	11:55661690	chr11	55661690	9.20574e-58	-1	0.411348	0
ENSG00000205035	chr11	49580098	11:55661711	chr11	55661711	9.20574e-58	-1	0.411348	0
ENSG00000205035	chr11	49580098	11:55661751	chr11	55661751	9.20574e-58	-1	0.411348	0
ENSG00000205035	chr11	49580098	11:55661756	chr11	55661756	9.20574e-58	-1	0.411348	0
ENSG00000205035	chr11	49580098	11:55661830	chr11	55661830	9.20574e-58	-1	0.411348	0
ENSG00000205035	chr11	49580098	11:55661834	chr11	55661834	9.20574e-58	-1	0.411348	0
ENSG00000205035	chr11	49580098	11:55661887	chr11	55661887	9.20574e-58	-1	0.411348	0
ENSG00000205035	chr11	49580098	11:55662053	chr11	55662053	9.20574e-58	-1	0.411348	0
ENSG00000205035	chr11	49580098	11:55662156	chr11	55662156	9.20574e-58	-1	0.411348	0
ENSG00000205035	chr11	49580098	11:55662477	chr11	55662477	9.20574e-58	-1	0.411348	0
ENSG00000205035	chr11	49580098	11:55662624	chr11	55662624	9.20574e-58	-1	0.411348	0
ENSG00000205035	chr11	49580098	11:55663325	chr11	55663325	9.20574e-58	-1	0.411348	0
ENSG00000205035	chr11	49580098	11:55663364	chr11	55663364	9.20574e-58	-1	0.411348	0
ENSG00000205035	chr11	49580098	11:55663422	chr11	55663422	9.20574e-58	-1	0.411348	0
ENSG00000205035	chr11	49580098	11:55663612	chr11	55663612	9.20574e-58	-1	0.411348	0
ENSG00000205035	chr11	49580098	11:55663630	chr11	55663630	9.20574e-58	-1	0.411348	0
ENSG00000205035	chr11	49580098	11:55663731	chr11	55663731	9.20574e-58	-1	0.411348	0
ENSG00000205035	chr11	49580098	11:55665453	chr11	55665453	9.20574e-58	-1	0.411348	0
ENSG00000205035	chr11	49580098	11:55666398	chr11	55666398	9.20574e-58	-1	0.411348	0
ENSG00000205035	chr11	49580098	11:55666695	chr11	55666695	9.20574e-58	-1	0.411348	0
ENSG00000205035	chr11	49580098	11:55666703	chr11	55666703	9.20574e-58	-1	0.411348	0
ENSG00000205035	chr11	49580098	11:55667375	chr11	55667375	9.20574e-58	-1	0.411348	0
ENSG00000205035	chr11	49580098	11:55668069	chr11	55668069	9.20574e-58	-1	0.411348	0
ENSG00000205035	chr11	49580098	11:55668141	chr11	55668141	9.20574e-58	-1	0.411348	0
ENSG00000205035	chr11	49580098	11:55668204	chr11	55668204	9.20574e-58	-1	0.411348	0
ENSG00000205035	chr11	49580098	11:55668537	chr11	55668537	9.20574e-58	-1	0.411348	0
ENSG00000205035	chr11	49580098	11:55668573	chr11	55668573	9.20574e-58	-1	0.411348	0
ENSG00000205035	chr11	49580098	11:55668886	chr11	55668886	9.20574e-58	-1	0.411348	0
ENSG00000205035	chr11	49580098	11:55668936	chr11	55668936	9.20574e-58	-1	0.411348	0
ENSG00000205035	chr11	49580098	11:55669213	chr11	55669213	9.20574e-58	-1	0.411348	0
ENSG00000205035	chr11	49580098	11:55669293	chr11	55669293	9.20574e-58	-1	0.411348	0
ENSG00000205035	chr11	49580098	11:55669443	chr11	55669443	9.20574e-58	-1	0.411348	0
ENSG00000205035	chr11	49580098	11:55669468	chr11	55669468	9.20574e-58	-1	0.411348	0
ENSG00000205035	chr11	49580098	11:55669498	chr11	55669498	9.20574e-58	-1	0.411348	0
ENSG00000205035	chr11	49580098	11:55669640	chr11	55669640	9.20574e-58	-1	0.411348	0
ENSG00000205035	chr11	49580098	11:55669851	chr11	55669851	9.20574e-58	-1	0.411348	0
ENSG00000205035	chr11	49580098	11:55669853	chr11	55669853	9.20574e-58	-1	0.411348	0
ENSG00000205035	chr11	49580098	11:55669954	chr11	55669954	9.20574e-58	-1	0.411348	0
ENSG00000205035	chr11	49580098	11:55669986	chr11	55669986	9.20574e-58	-1	0.411348	0
ENSG00000205035	chr11	49580098	11:55670119	chr11	55670119	9.20574e-58	-1	0.411348	0
ENSG00000205035	chr11	49580098	11:55670390	chr11	55670390	9.20574e-58	-1	0.411348	0
ENSG00000205035	chr11	49580098	11:55670728	chr11	55670728	9.20574e-58	-1	0.411348	0
ENSG00000205035	chr11	49580098	11:55671037	chr11	55671037	9.20574e-58	-1	0.411348	0
ENSG00000205035	chr11	49580098	11:55671121	chr11	55671121	9.20574e-58	-1	0.411348	0
ENSG00000205035	chr11	49580098	11:55671136	chr11	55671136	9.20574e-58	-1	0.411348	0
ENSG00000205035	chr11	49580098	11:55671259	chr11	55671259	9.20574e-58	-1	0.411348	0
ENSG00000205035	chr11	49580098	11:55671497	chr11	55671497	9.20574e-58	-1	0.411348	0
ENSG00000205035	chr11	49580098	11:55671700	chr11	55671700	9.20574e-58	-1	0.411348	0
ENSG00000205035	chr11	49580098	11:55671772	chr11	55671772	9.20574e-58	-1	0.411348	0
ENSG00000205035	chr11	49580098	11:55671904	chr11	55671904	9.20574e-58	-1	0.411348	0
ENSG00000205035	chr11	49580098	11:55671980	chr11	55671980	9.20574e-58	-1	0.411348	0
ENSG00000205035	chr11	49580098	11:55672124	chr11	55672124	9.20574e-58	-1	0.411348	0
ENSG00000205035	chr11	49580098	11:55672199	chr11	55672199	9.20574e-58	-1	0.411348	0
ENSG00000205035	chr11	49580098	11:55672366	chr11	55672366	9.20574e-58	-1	0.411348	0
ENSG00000205035	chr11	49580098	11:55672692	chr11	55672692	9.20574e-58	-1	0.411348	0
ENSG00000205035	chr11	49580098	11:55672706	chr11	55672706	9.20574e-58	-1	0.411348	0
ENSG00000205035	chr11	49580098	11:55672876	chr11	55672876	9.20574e-58	-1	0.411348	0
ENSG00000205035	chr11	49580098	11:55673143	chr11	55673143	9.20574e-58	-1	0.411348	0
ENSG00000205035	chr11	49580098	11:55673552	chr11	55673552	9.20574e-58	-1	0.411348	0
ENSG00000205035	chr11	49580098	11:55673580	chr11	55673580	9.20574e-58	-1	0.411348	0
ENSG00000205035	chr11	49580098	11:55673862	chr11	55673862	9.20574e-58	-1	0.411348	0
ENSG00000205035	chr11	49580098	11:55674136	chr11	55674136	9.20574e-58	-1	0.411348	0
ENSG00000205035	chr11	49580098	11:55674212	chr11	55674212	9.20574e-58	-1	0.411348	0
ENSG00000205035	chr11	49580098	11:55674432	chr11	55674432	9.20574e-58	-1	0.411348	0
ENSG00000205035	chr11	49580098	11:55674925	chr11	55674925	9.20574e-58	-1	0.411348	0
ENSG00000205035	chr11	49580098	11:55675087	chr11	55675087	9.20574e-58	-1	0.411348	0
ENSG00000205035	chr11	49580098	11:55675228	chr11	55675228	9.20574e-58	-1	0.411348	0
ENSG00000205035	chr11	49580098	11:55675385	chr11	55675385	9.20574e-58	-1	0.411348	0
ENSG00000205035	chr11	49580098	11:55675548	chr11	55675548	9.20574e-58	-1	0.411348	0
ENSG00000205035	chr11	49580098	11:55675629	chr11	55675629	9.20574e-58	-1	0.411348	0
ENSG00000205035	chr11	49580098	11:55675728	chr11	55675728	9.20574e-58	-1	0.411348	0
ENSG00000205035	chr11	49580098	11:55675841	chr11	55675841	9.20574e-58	-1	0.411348	0
ENSG00000205035	chr11	49580098	11:55676025	chr11	55676025	9.20574e-58	-1	0.411348	0
ENSG00000205035	chr11	49580098	11:55676421	chr11	55676421	9.20574e-58	-1	0.411348	0
ENSG00000205035	chr11	49580098	11:55676533	chr11	55676533	9.20574e-58	-1	0.411348	0
ENSG00000205035	chr11	49580098	11:55676586	chr11	55676586	9.20574e-58	-1	0.411348	0
ENSG00000205035	chr11	49580098	11:55676706	chr11	55676706	9.20574e-58	-1	0.411348	0
ENSG00000205035	chr11	49580098	11:55676707	chr11	55676707	9.20574e-58	-1	0.411348	0
ENSG00000205035	chr11	49580098	11:55676849	chr11	55676849	9.20574e-58	-1	0.411348	0
ENSG00000205035	chr11	49580098	11:55676940	chr11	55676940	9.20574e-58	-1	0.411348	0
ENSG00000205035	chr11	49580098	11:55677164	chr11	55677164	9.20574e-58	-1	0.411348	0
ENSG00000205035	chr11	49580098	11:55677209	chr11	55677209	9.20574e-58	-1	0.411348	0
ENSG00000205035	chr11	49580098	11:55677349	chr11	55677349	9.20574e-58	-1	0.411348	0
ENSG00000205035	chr11	49580098	11:55677360	chr11	55677360	9.20574e-58	-1	0.411348	0
ENSG00000205035	chr11	49580098	11:55677530	chr11	55677530	9.20574e-58	-1	0.411348	0
ENSG00000205035	chr11	49580098	11:55677822	chr11	55677822	9.20574e-58	-1	0.411348	0
ENSG00000205035	chr11	49580098	11:55677926	chr11	55677926	9.20574e-58	-1	0.411348	0
ENSG00000205035	chr11	49580098	11:55678005	chr11	55678005	9.20574e-58	-1	0.411348	0
ENSG00000205035	chr11	49580098	11:55678109	chr11	55678109	9.20574e-58	-1	0.411348	0
ENSG00000205035	chr11	49580098	11:55678229	chr11	55678229	9.20574e-58	-1	0.411348	0
ENSG00000205035	chr11	49580098	11:55678345	chr11	55678345	9.20574e-58	-1	0.411348	0
ENSG00000205035	chr11	49580098	11:55678681	chr11	55678681	9.20574e-58	-1	0.411348	0
ENSG00000205035	chr11	49580098	11:55679264	chr11	55679264	9.20574e-58	-1	0.411348	0
ENSG00000205035	chr11	49580098	11:55679286	chr11	55679286	9.20574e-58	-1	0.411348	0
ENSG00000205035	chr11	49580098	11:55679389	chr11	55679389	9.20574e-58	-1	0.411348	0
ENSG00000205035	chr11	49580098	11:55679724	chr11	55679724	9.20574e-58	-1	0.411348	0
ENSG00000205035	chr11	49580098	11:55679830	chr11	55679830	9.20574e-58	-1	0.411348	0
ENSG00000205035	chr11	49580098	11:55680499	chr11	55680499	9.20574e-58	-1	0.411348	0
ENSG00000205035	chr11	49580098	11:55680940	chr11	55680940	9.20574e-58	-1	0.411348	0
ENSG00000205035	chr11	49580098	11:55680970	chr11	55680970	9.20574e-58	-1	0.411348	0
ENSG00000205035	chr11	49580098	11:55682235	chr11	55682235	9.20574e-58	-1	0.411348	0
ENSG00000205035	chr11	49580098	11:55682356	chr11	55682356	9.20574e-58	-1	0.411348	0
ENSG00000205035	chr11	49580098	11:55682784	chr11	55682784	9.20574e-58	-1	0.411348	0
ENSG00000205035	chr11	49580098	11:55682919	chr11	55682919	9.20574e-58	-1	0.411348	0
ENSG00000205035	chr11	49580098	11:55684675	chr11	55684675	9.20574e-58	-1	0.411348	0
ENSG00000205035	chr11	49580098	11:55685402	chr11	55685402	9.20574e-58	-1	0.411348	0
ENSG00000205035	chr11	49580098	11:55685870	chr11	55685870	9.20574e-58	-1	0.411348	0
ENSG00000205035	chr11	49580098	11:55686089	chr11	55686089	9.20574e-58	-1	0.411348	0
ENSG00000205035	chr11	49580098	11:55686462	chr11	55686462	9.20574e-58	-1	0.411348	0
ENSG00000205035	chr11	49580098	11:55686538	chr11	55686538	9.20574e-58	-1	0.411348	0
ENSG00000205035	chr11	49580098	11:55686548	chr11	55686548	9.20574e-58	-1	0.411348	0
ENSG00000205035	chr11	49580098	11:55687108	chr11	55687108	9.20574e-58	-1	0.411348	0
ENSG00000205035	chr11	49580098	11:55687159	chr11	55687159	9.20574e-58	-1	0.411348	0
ENSG00000205035	chr11	49580098	11:55687175	chr11	55687175	9.20574e-58	-1	0.411348	0
ENSG00000205035	chr11	49580098	11:55656243	chr11	55656243	1.57764e-57	-1	0.410564	0
ENSG00000205035	chr11	49580098	11:55658750	chr11	55658750	1.57764e-57	-1	0.410564	0
ENSG00000205035	chr11	49580098	11:55687507	chr11	55687507	1.57764e-57	-1	0.410564	0
ENSG00000205035	chr11	49580098	11:55687525	chr11	55687525	1.57764e-57	-1	0.410564	0
ENSG00000205035	chr11	49580098	11:55687951	chr11	55687951	1.57764e-57	-1	0.410564	0
ENSG00000205035	chr11	49580098	11:55688229	chr11	55688229	1.57764e-57	-1	0.410564	0
ENSG00000205035	chr11	49580098	11:55688528	chr11	55688528	1.57764e-57	-1	0.410564	0
ENSG00000205035	chr11	49580098	11:55688712	chr11	55688712	1.57764e-57	-1	0.410564	0
ENSG00000205035	chr11	49580098	11:55688881	chr11	55688881	1.57764e-57	-1	0.410564	0
ENSG00000205035	chr11	49580098	11:55688960	chr11	55688960	1.57764e-57	-1	0.410564	0
ENSG00000205035	chr11	49580098	11:55689018	chr11	55689018	1.57764e-57	-1	0.410564	0
ENSG00000205035	chr11	49580098	11:55689110	chr11	55689110	1.57764e-57	-1	0.410564	0
ENSG00000205035	chr11	49580098	11:55689326	chr11	55689326	1.57764e-57	-1	0.410564	0
ENSG00000205035	chr11	49580098	11:55689386	chr11	55689386	1.57764e-57	-1	0.410564	0
ENSG00000205035	chr11	49580098	11:55689584	chr11	55689584	1.57764e-57	-1	0.410564	0
ENSG00000205035	chr11	49580098	11:55690137	chr11	55690137	1.57764e-57	-1	0.410564	0
ENSG00000205035	chr11	49580098	11:55691174	chr11	55691174	1.57764e-57	-1	0.410564	0
ENSG00000205035	chr11	49580098	11:55691693	chr11	55691693	1.57764e-57	-1	0.410564	0
ENSG00000205035	chr11	49580098	11:55691917	chr11	55691917	1.57764e-57	-1	0.410564	0
ENSG00000205035	chr11	49580098	11:55692174	chr11	55692174	1.57764e-57	-1	0.410564	0
ENSG00000205035	chr11	49580098	11:55692303	chr11	55692303	1.57764e-57	-1	0.410564	0
ENSG00000205035	chr11	49580098	11:55692788	chr11	55692788	1.57764e-57	-1	0.410564	0
ENSG00000205035	chr11	49580098	11:55693422	chr11	55693422	1.57764e-57	-1	0.410564	0
ENSG00000205035	chr11	49580098	11:55693496	chr11	55693496	1.57764e-57	-1	0.410564	0
ENSG00000205035	chr11	49580098	11:55693987	chr11	55693987	1.57764e-57	-1	0.410564	0
ENSG00000205035	chr11	49580098	11:55694060	chr11	55694060	1.57764e-57	-1	0.410564	0
ENSG00000205035	chr11	49580098	11:55694373	chr11	55694373	1.57764e-57	-1	0.410564	0
ENSG00000205035	chr11	49580098	11:55694440	chr11	55694440	1.57764e-57	-1	0.410564	0
ENSG00000205035	chr11	49580098	11:55694561	chr11	55694561	1.57764e-57	-1	0.410564	0
ENSG00000205035	chr11	49580098	11:55694568	chr11	55694568	1.57764e-57	-1	0.410564	0
ENSG00000205035	chr11	49580098	11:55694622	chr11	55694622	1.57764e-57	-1	0.410564	0
ENSG00000205035	chr11	49580098	11:55694630	chr11	55694630	1.57764e-57	-1	0.410564	0
ENSG00000205035	chr11	49580098	11:55694723	chr11	55694723	1.57764e-57	-1	0.410564	0
ENSG00000205035	chr11	49580098	11:55694982	chr11	55694982	1.57764e-57	-1	0.410564	0
ENSG00000205035	chr11	49580098	11:55695323	chr11	55695323	1.57764e-57	-1	0.410564	0
ENSG00000205035	chr11	49580098	11:55695462	chr11	55695462	1.57764e-57	-1	0.410564	0
ENSG00000205035	chr11	49580098	11:55695463	chr11	55695463	1.57764e-57	-1	0.410564	0
ENSG00000205035	chr11	49580098	11:55695573	chr11	55695573	1.57764e-57	-1	0.410564	0
ENSG00000205035	chr11	49580098	11:55695708	chr11	55695708	1.57764e-57	-1	0.410564	0
ENSG00000205035	chr11	49580098	11:55695939	chr11	55695939	1.57764e-57	-1	0.410564	0
ENSG00000205035	chr11	49580098	11:55696419	chr11	55696419	1.57764e-57	-1	0.410564	0
ENSG00000205035	chr11	49580098	11:55696581	chr11	55696581	1.57764e-57	-1	0.410564	0
ENSG00000205035	chr11	49580098	11:55696650	chr11	55696650	1.57764e-57	-1	0.410564	0
ENSG00000205035	chr11	49580098	11:55696704	chr11	55696704	1.57764e-57	-1	0.410564	0
ENSG00000205035	chr11	49580098	11:55697037	chr11	55697037	1.57764e-57	-1	0.410564	0
ENSG00000205035	chr11	49580098	11:55697207	chr11	55697207	1.57764e-57	-1	0.410564	0
ENSG00000205035	chr11	49580098	11:55697249	chr11	55697249	1.57764e-57	-1	0.410564	0
ENSG00000205035	chr11	49580098	11:55697560	chr11	55697560	1.57764e-57	-1	0.410564	0
ENSG00000205035	chr11	49580098	11:55697703	chr11	55697703	1.57764e-57	-1	0.410564	0
ENSG00000205035	chr11	49580098	11:55697883	chr11	55697883	1.57764e-57	-1	0.410564	0
ENSG00000205035	chr11	49580098	11:55697927	chr11	55697927	1.57764e-57	-1	0.410564	0
ENSG00000205035	chr11	49580098	11:55697962	chr11	55697962	1.57764e-57	-1	0.410564	0
ENSG00000205035	chr11	49580098	11:55697982	chr11	55697982	1.57764e-57	-1	0.410564	0
ENSG00000205035	chr11	49580098	11:55698164	chr11	55698164	1.57764e-57	-1	0.410564	0
ENSG00000205035	chr11	49580098	11:55698352	chr11	55698352	1.57764e-57	-1	0.410564	0
ENSG00000205035	chr11	49580098	11:55698587	chr11	55698587	1.57764e-57	-1	0.410564	0
ENSG00000205035	chr11	49580098	11:55698689	chr11	55698689	1.57764e-57	-1	0.410564	0
ENSG00000205035	chr11	49580098	11:55698707	chr11	55698707	1.57764e-57	-1	0.410564	0
ENSG00000205035	chr11	49580098	11:55698844	chr11	55698844	1.57764e-57	-1	0.410564	0
ENSG00000205035	chr11	49580098	11:55698998	chr11	55698998	1.57764e-57	-1	0.410564	0
ENSG00000205035	chr11	49580098	11:55699031	chr11	55699031	1.57764e-57	-1	0.410564	0
ENSG00000205035	chr11	49580098	11:55699408	chr11	55699408	1.57764e-57	-1	0.410564	0
ENSG00000205035	chr11	49580098	11:55699908	chr11	55699908	1.57764e-57	-1	0.410564	0
ENSG00000205035	chr11	49580098	11:55701720	chr11	55701720	1.57764e-57	-1	0.410564	0
ENSG00000205035	chr11	49580098	11:55703996	chr11	55703996	1.57764e-57	-1	0.410564	0
ENSG00000205035	chr11	49580098	11:55706718	chr11	55706718	1.57764e-57	-1	0.410564	0
ENSG00000205035	chr11	49580098	11:55706729	chr11	55706729	1.57764e-57	-1	0.410564	0
ENSG00000205035	chr11	49580098	11:55706869	chr11	55706869	1.57764e-57	-1	0.410564	0
ENSG00000205035	chr11	49580098	11:55707892	chr11	55707892	1.57764e-57	-1	0.410564	0
ENSG00000205035	chr11	49580098	11:55708221	chr11	55708221	1.57764e-57	-1	0.410564	0
ENSG00000205035	chr11	49580098	11:55708678	chr11	55708678	1.57764e-57	-1	0.410564	0
ENSG00000205035	chr11	49580098	11:55709046	chr11	55709046	1.57764e-57	-1	0.410564	0
ENSG00000205035	chr11	49580098	11:55709707	chr11	55709707	1.57764e-57	-1	0.410564	0
ENSG00000205035	chr11	49580098	11:55712032	chr11	55712032	1.57764e-57	-1	0.410564	0
ENSG00000205035	chr11	49580098	11:55449139	chr11	55449139	4.32063e-57	-1	0.409093	0
ENSG00000205035	chr11	49580098	11:55929814	chr11	55929814	9.9241e-57	-1	0.407873	0
ENSG00000205035	chr11	49580098	11:55932263	chr11	55932263	9.9241e-57	-1	0.407873	0
ENSG00000205035	chr11	49580098	11:55934247	chr11	55934247	9.9241e-57	-1	0.407873	0
ENSG00000205035	chr11	49580098	11:55941174	chr11	55941174	9.9241e-57	-1	0.407873	0
ENSG00000205035	chr11	49580098	11:55942207	chr11	55942207	9.9241e-57	-1	0.407873	0
ENSG00000205035	chr11	49580098	11:55955575	chr11	55955575	9.9241e-57	-1	0.407873	0
ENSG00000205035	chr11	49580098	11:55962757	chr11	55962757	9.9241e-57	-1	0.407873	0
ENSG00000205035	chr11	49580098	11:55964326	chr11	55964326	9.9241e-57	-1	0.407873	0
ENSG00000205035	chr11	49580098	11:55965879	chr11	55965879	9.9241e-57	-1	0.407873	0
ENSG00000205035	chr11	49580098	11:55967943	chr11	55967943	9.9241e-57	-1	0.407873	0
ENSG00000205035	chr11	49580098	11:55970262	chr11	55970262	9.9241e-57	-1	0.407873	0
ENSG00000205035	chr11	49580098	11:55975910	chr11	55975910	9.9241e-57	-1	0.407873	0
ENSG00000205035	chr11	49580098	11:55977261	chr11	55977261	9.9241e-57	-1	0.407873	0
ENSG00000205035	chr11	49580098	11:55977492	chr11	55977492	9.9241e-57	-1	0.407873	0
ENSG00000205035	chr11	49580098	11:55977590	chr11	55977590	9.9241e-57	-1	0.407873	0
ENSG00000205035	chr11	49580098	11:55979874	chr11	55979874	9.9241e-57	-1	0.407873	0
ENSG00000205035	chr11	49580098	11:55987051	chr11	55987051	9.9241e-57	-1	0.407873	0
ENSG00000205035	chr11	49580098	11:55989452	chr11	55989452	9.9241e-57	-1	0.407873	0
ENSG00000205035	chr11	49580098	11:55993531	chr11	55993531	9.9241e-57	-1	0.407873	0
ENSG00000205035	chr11	49580098	11:55994934	chr11	55994934	9.9241e-57	-1	0.407873	0
ENSG00000205035	chr11	49580098	11:55997980	chr11	55997980	9.9241e-57	-1	0.407873	0
ENSG00000205035	chr11	49580098	11:56001088	chr11	56001088	9.9241e-57	-1	0.407873	0
ENSG00000205035	chr11	49580098	11:56001121	chr11	56001121	9.9241e-57	-1	0.407873	0
ENSG00000205035	chr11	49580098	11:56001889	chr11	56001889	9.9241e-57	-1	0.407873	0
ENSG00000205035	chr11	49580098	11:56005091	chr11	56005091	9.9241e-57	-1	0.407873	0
ENSG00000205035	chr11	49580098	11:56007078	chr11	56007078	9.9241e-57	-1	0.407873	0
ENSG00000205035	chr11	49580098	11:56007607	chr11	56007607	9.9241e-57	-1	0.407873	0
ENSG00000205035	chr11	49580098	11:56007779	chr11	56007779	9.9241e-57	-1	0.407873	0
ENSG00000205035	chr11	49580098	11:56015709	chr11	56015709	9.9241e-57	-1	0.407873	0
ENSG00000205035	chr11	49580098	11:56021701	chr11	56021701	9.9241e-57	-1	0.407873	0
ENSG00000205035	chr11	49580098	11:55700071	chr11	55700071	1.00132e-56	-1	0.407859	0
ENSG00000205035	chr11	49580098	11:55700556	chr11	55700556	1.00132e-56	-1	0.407859	0
ENSG00000205035	chr11	49580098	11:55700710	chr11	55700710	1.00132e-56	-1	0.407859	0
ENSG00000205035	chr11	49580098	11:55700928	chr11	55700928	1.00132e-56	-1	0.407859	0
ENSG00000205035	chr11	49580098	11:55701298	chr11	55701298	1.00132e-56	-1	0.407859	0
ENSG00000205035	chr11	49580098	11:55701912	chr11	55701912	1.00132e-56	-1	0.407859	0
ENSG00000205035	chr11	49580098	11:55701956	chr11	55701956	1.00132e-56	-1	0.407859	0
ENSG00000205035	chr11	49580098	11:55702693	chr11	55702693	1.00132e-56	-1	0.407859	0
ENSG00000205035	chr11	49580098	11:55702729	chr11	55702729	1.00132e-56	-1	0.407859	0
ENSG00000205035	chr11	49580098	11:55704618	chr11	55704618	1.00132e-56	-1	0.407859	0
ENSG00000205035	chr11	49580098	11:55704970	chr11	55704970	1.00132e-56	-1	0.407859	0
ENSG00000205035	chr11	49580098	11:55705853	chr11	55705853	1.00132e-56	-1	0.407859	0
ENSG00000205035	chr11	49580098	11:55706043	chr11	55706043	1.00132e-56	-1	0.407859	0
ENSG00000205035	chr11	49580098	11:55707232	chr11	55707232	1.00132e-56	-1	0.407859	0
ENSG00000205035	chr11	49580098	11:55709180	chr11	55709180	1.00132e-56	-1	0.407859	0
ENSG00000205035	chr11	49580098	11:55709601	chr11	55709601	1.00132e-56	-1	0.407859	0
ENSG00000205035	chr11	49580098	11:55709896	chr11	55709896	1.00132e-56	-1	0.407859	0
ENSG00000205035	chr11	49580098	11:55709940	chr11	55709940	1.00132e-56	-1	0.407859	0
ENSG00000205035	chr11	49580098	11:55710288	chr11	55710288	1.00132e-56	-1	0.407859	0
ENSG00000205035	chr11	49580098	11:55710323	chr11	55710323	1.00132e-56	-1	0.407859	0
ENSG00000205035	chr11	49580098	11:55710719	chr11	55710719	1.00132e-56	-1	0.407859	0
ENSG00000205035	chr11	49580098	11:55711331	chr11	55711331	1.00132e-56	-1	0.407859	0
ENSG00000205035	chr11	49580098	11:55711475	chr11	55711475	1.00132e-56	-1	0.407859	0
ENSG00000205035	chr11	49580098	11:55711964	chr11	55711964	1.00132e-56	-1	0.407859	0
ENSG00000205035	chr11	49580098	11:55712768	chr11	55712768	1.00132e-56	-1	0.407859	0
ENSG00000205035	chr11	49580098	11:55712985	chr11	55712985	1.00132e-56	-1	0.407859	0
ENSG00000205035	chr11	49580098	11:55713266	chr11	55713266	1.00132e-56	-1	0.407859	0
ENSG00000205035	chr11	49580098	11:55718896	chr11	55718896	1.00132e-56	-1	0.407859	0
ENSG00000196656	chr4	114135549	12:56354272	chr12	56354272	1.20198e-56	-1	0.407591	0
ENSG00000205035	chr11	49580098	11:55666935	chr11	55666935	1.46017e-56	-1	0.407304	0
ENSG00000205035	chr11	49580098	11:55702423	chr11	55702423	2.665e-56	-1	0.406416	0
ENSG00000205035	chr11	49580098	11:55903642	chr11	55903642	3.47449e-56	-1	0.406024	0
ENSG00000205035	chr11	49580098	11:55716318	chr11	55716318	5.36906e-56	-1	0.405379	0
ENSG00000205035	chr11	49580098	11:55716400	chr11	55716400	5.36906e-56	-1	0.405379	0
ENSG00000205035	chr11	49580098	11:55722033	chr11	55722033	5.36906e-56	-1	0.405379	0
ENSG00000205035	chr11	49580098	11:55723235	chr11	55723235	5.36906e-56	-1	0.405379	0
ENSG00000205035	chr11	49580098	11:55724122	chr11	55724122	5.36906e-56	-1	0.405379	0
ENSG00000205035	chr11	49580098	11:55725097	chr11	55725097	5.36906e-56	-1	0.405379	0
ENSG00000205035	chr11	49580098	11:55762444	chr11	55762444	5.36906e-56	-1	0.405379	0
ENSG00000205035	chr11	49580098	11:55776053	chr11	55776053	5.36906e-56	-1	0.405379	0
ENSG00000205035	chr11	49580098	11:55776503	chr11	55776503	5.36906e-56	-1	0.405379	0
ENSG00000205035	chr11	49580098	11:55777397	chr11	55777397	5.36906e-56	-1	0.405379	0
ENSG00000205035	chr11	49580098	11:55779711	chr11	55779711	5.36906e-56	-1	0.405379	0
ENSG00000205035	chr11	49580098	11:55781242	chr11	55781242	5.36906e-56	-1	0.405379	0
ENSG00000205035	chr11	49580098	11:55837651	chr11	55837651	6.19577e-56	-1	0.405167	0
ENSG00000205035	chr11	49580098	11:55616190	chr11	55616190	6.67443e-56	-1	-0.405057	0
ENSG00000205035	chr11	49580098	11:55912920	chr11	55912920	7.81865e-56	-1	0.404822	0
ENSG00000233954	chr1	16134144	1:46795720	chr1	46795720	1.12579e-55	-1	-0.404279	0
ENSG00000205035	chr11	49580098	11:55826233	chr11	55826233	1.69348e-55	-1	0.403671	0
ENSG00000205035	chr11	49580098	11:55828295	chr11	55828295	1.69348e-55	-1	0.403671	0
ENSG00000205035	chr11	49580098	11:55838821	chr11	55838821	1.69348e-55	-1	0.403671	0
ENSG00000205035	chr11	49580098	11:55840456	chr11	55840456	1.69348e-55	-1	0.403671	0
ENSG00000205035	chr11	49580098	11:55844035	chr11	55844035	1.69348e-55	-1	0.403671	0
ENSG00000205035	chr11	49580098	11:55846372	chr11	55846372	1.69348e-55	-1	0.403671	0
ENSG00000205035	chr11	49580098	11:55846816	chr11	55846816	1.69348e-55	-1	0.403671	0
ENSG00000205035	chr11	49580098	11:55855016	chr11	55855016	1.69348e-55	-1	0.403671	0
ENSG00000205035	chr11	49580098	11:55860388	chr11	55860388	1.69348e-55	-1	0.403671	0
ENSG00000205035	chr11	49580098	11:55863313	chr11	55863313	1.69348e-55	-1	0.403671	0
ENSG00000205035	chr11	49580098	11:55863430	chr11	55863430	1.69348e-55	-1	0.403671	0
ENSG00000205035	chr11	49580098	11:55875807	chr11	55875807	1.69348e-55	-1	0.403671	0
ENSG00000205035	chr11	49580098	11:55876050	chr11	55876050	1.69348e-55	-1	0.403671	0
ENSG00000205035	chr11	49580098	11:55876113	chr11	55876113	1.69348e-55	-1	0.403671	0
ENSG00000205035	chr11	49580098	11:55883019	chr11	55883019	1.69348e-55	-1	0.403671	0
ENSG00000205035	chr11	49580098	11:55883551	chr11	55883551	1.69348e-55	-1	0.403671	0
ENSG00000205035	chr11	49580098	11:55884294	chr11	55884294	1.69348e-55	-1	0.403671	0
ENSG00000205035	chr11	49580098	11:55918922	chr11	55918922	1.69348e-55	-1	0.403671	0
ENSG00000205035	chr11	49580098	11:55919698	chr11	55919698	1.69348e-55	-1	0.403671	0
ENSG00000205035	chr11	49580098	11:55919739	chr11	55919739	1.69348e-55	-1	0.403671	0
ENSG00000205035	chr11	49580098	11:55923033	chr11	55923033	1.69348e-55	-1	0.403671	0
ENSG00000205035	chr11	49580098	11:56042495	chr11	56042495	1.69348e-55	-1	0.403671	0
ENSG00000205035	chr11	49580098	11:55676417	chr11	55676417	2.74672e-55	-1	0.402949	0
ENSG00000205035	chr11	49580098	11:55714044	chr11	55714044	3.07278e-55	-1	0.402781	0
ENSG00000205035	chr11	49580098	11:55714045	chr11	55714045	3.07278e-55	-1	0.402781	0
ENSG00000205035	chr11	49580098	11:55714734	chr11	55714734	3.07278e-55	-1	0.402781	0
ENSG00000205035	chr11	49580098	11:55714957	chr11	55714957	3.07278e-55	-1	0.402781	0
ENSG00000205035	chr11	49580098	11:55715042	chr11	55715042	3.07278e-55	-1	0.402781	0
ENSG00000205035	chr11	49580098	11:55715318	chr11	55715318	3.07278e-55	-1	0.402781	0
ENSG00000205035	chr11	49580098	11:55715793	chr11	55715793	3.07278e-55	-1	0.402781	0
ENSG00000205035	chr11	49580098	11:55715921	chr11	55715921	3.07278e-55	-1	0.402781	0
ENSG00000205035	chr11	49580098	11:55716447	chr11	55716447	3.07278e-55	-1	0.402781	0
ENSG00000205035	chr11	49580098	11:55716658	chr11	55716658	3.07278e-55	-1	0.402781	0
ENSG00000205035	chr11	49580098	11:55716714	chr11	55716714	3.07278e-55	-1	0.402781	0
ENSG00000205035	chr11	49580098	11:55716741	chr11	55716741	3.07278e-55	-1	0.402781	0
ENSG00000205035	chr11	49580098	11:55716764	chr11	55716764	3.07278e-55	-1	0.402781	0
ENSG00000205035	chr11	49580098	11:55716819	chr11	55716819	3.07278e-55	-1	0.402781	0
ENSG00000205035	chr11	49580098	11:55716833	chr11	55716833	3.07278e-55	-1	0.402781	0
ENSG00000205035	chr11	49580098	11:55716898	chr11	55716898	3.07278e-55	-1	0.402781	0
ENSG00000205035	chr11	49580098	11:55717072	chr11	55717072	3.07278e-55	-1	0.402781	0
ENSG00000205035	chr11	49580098	11:55717756	chr11	55717756	3.07278e-55	-1	0.402781	0
ENSG00000205035	chr11	49580098	11:55718607	chr11	55718607	3.07278e-55	-1	0.402781	0
ENSG00000205035	chr11	49580098	11:55718641	chr11	55718641	3.07278e-55	-1	0.402781	0
ENSG00000205035	chr11	49580098	11:55719614	chr11	55719614	3.07278e-55	-1	0.402781	0
ENSG00000205035	chr11	49580098	11:55719657	chr11	55719657	3.07278e-55	-1	0.402781	0
ENSG00000205035	chr11	49580098	11:55719679	chr11	55719679	3.07278e-55	-1	0.402781	0
ENSG00000205035	chr11	49580098	11:55719808	chr11	55719808	3.07278e-55	-1	0.402781	0
ENSG00000205035	chr11	49580098	11:55719999	chr11	55719999	3.07278e-55	-1	0.402781	0
ENSG00000205035	chr11	49580098	11:55720264	chr11	55720264	3.07278e-55	-1	0.402781	0
ENSG00000205035	chr11	49580098	11:55720865	chr11	55720865	3.07278e-55	-1	0.402781	0
ENSG00000205035	chr11	49580098	11:55721050	chr11	55721050	3.07278e-55	-1	0.402781	0
ENSG00000205035	chr11	49580098	11:55721099	chr11	55721099	3.07278e-55	-1	0.402781	0
ENSG00000205035	chr11	49580098	11:55721150	chr11	55721150	3.07278e-55	-1	0.402781	0
ENSG00000205035	chr11	49580098	11:55721239	chr11	55721239	3.07278e-55	-1	0.402781	0
ENSG00000205035	chr11	49580098	11:55721447	chr11	55721447	3.07278e-55	-1	0.402781	0
ENSG00000205035	chr11	49580098	11:55721532	chr11	55721532	3.07278e-55	-1	0.402781	0
ENSG00000205035	chr11	49580098	11:55721679	chr11	55721679	3.07278e-55	-1	0.402781	0
ENSG00000205035	chr11	49580098	11:55721721	chr11	55721721	3.07278e-55	-1	0.402781	0
ENSG00000205035	chr11	49580098	11:55722134	chr11	55722134	3.07278e-55	-1	0.402781	0
ENSG00000205035	chr11	49580098	11:55722286	chr11	55722286	3.07278e-55	-1	0.402781	0
ENSG00000205035	chr11	49580098	11:55722340	chr11	55722340	3.07278e-55	-1	0.402781	0
ENSG00000205035	chr11	49580098	11:55722444	chr11	55722444	3.07278e-55	-1	0.402781	0
ENSG00000205035	chr11	49580098	11:55722515	chr11	55722515	3.07278e-55	-1	0.402781	0
ENSG00000205035	chr11	49580098	11:55722648	chr11	55722648	3.07278e-55	-1	0.402781	0
ENSG00000205035	chr11	49580098	11:55722773	chr11	55722773	3.07278e-55	-1	0.402781	0
ENSG00000205035	chr11	49580098	11:55722791	chr11	55722791	3.07278e-55	-1	0.402781	0
ENSG00000205035	chr11	49580098	11:55722840	chr11	55722840	3.07278e-55	-1	0.402781	0
ENSG00000205035	chr11	49580098	11:55722888	chr11	55722888	3.07278e-55	-1	0.402781	0
ENSG00000205035	chr11	49580098	11:55723244	chr11	55723244	3.07278e-55	-1	0.402781	0
ENSG00000205035	chr11	49580098	11:55723259	chr11	55723259	3.07278e-55	-1	0.402781	0
ENSG00000205035	chr11	49580098	11:55723305	chr11	55723305	3.07278e-55	-1	0.402781	0
ENSG00000205035	chr11	49580098	11:55723421	chr11	55723421	3.07278e-55	-1	0.402781	0
ENSG00000205035	chr11	49580098	11:55723541	chr11	55723541	3.07278e-55	-1	0.402781	0
ENSG00000205035	chr11	49580098	11:55724276	chr11	55724276	3.07278e-55	-1	0.402781	0
ENSG00000205035	chr11	49580098	11:55724445	chr11	55724445	3.07278e-55	-1	0.402781	0
ENSG00000205035	chr11	49580098	11:55724472	chr11	55724472	3.07278e-55	-1	0.402781	0
ENSG00000205035	chr11	49580098	11:55724683	chr11	55724683	3.07278e-55	-1	0.402781	0
ENSG00000205035	chr11	49580098	11:55724688	chr11	55724688	3.07278e-55	-1	0.402781	0
ENSG00000205035	chr11	49580098	11:55725162	chr11	55725162	3.07278e-55	-1	0.402781	0
ENSG00000205035	chr11	49580098	11:55725245	chr11	55725245	3.07278e-55	-1	0.402781	0
ENSG00000205035	chr11	49580098	11:55725327	chr11	55725327	3.07278e-55	-1	0.402781	0
ENSG00000205035	chr11	49580098	11:55725378	chr11	55725378	3.07278e-55	-1	0.402781	0
ENSG00000205035	chr11	49580098	11:55725502	chr11	55725502	3.07278e-55	-1	0.402781	0
ENSG00000205035	chr11	49580098	11:55725874	chr11	55725874	3.07278e-55	-1	0.402781	0
ENSG00000205035	chr11	49580098	11:55725892	chr11	55725892	3.07278e-55	-1	0.402781	0
ENSG00000205035	chr11	49580098	11:55725996	chr11	55725996	3.07278e-55	-1	0.402781	0
ENSG00000205035	chr11	49580098	11:55726397	chr11	55726397	3.07278e-55	-1	0.402781	0
ENSG00000205035	chr11	49580098	11:55726563	chr11	55726563	3.07278e-55	-1	0.402781	0
ENSG00000205035	chr11	49580098	11:55726738	chr11	55726738	3.07278e-55	-1	0.402781	0
ENSG00000205035	chr11	49580098	11:55726804	chr11	55726804	3.07278e-55	-1	0.402781	0
ENSG00000205035	chr11	49580098	11:55727167	chr11	55727167	3.07278e-55	-1	0.402781	0
ENSG00000205035	chr11	49580098	11:55727348	chr11	55727348	3.07278e-55	-1	0.402781	0
ENSG00000205035	chr11	49580098	11:55727351	chr11	55727351	3.07278e-55	-1	0.402781	0
ENSG00000205035	chr11	49580098	11:55727722	chr11	55727722	3.07278e-55	-1	0.402781	0
ENSG00000205035	chr11	49580098	11:55728190	chr11	55728190	3.07278e-55	-1	0.402781	0
ENSG00000205035	chr11	49580098	11:55728385	chr11	55728385	3.07278e-55	-1	0.402781	0
ENSG00000205035	chr11	49580098	11:55728645	chr11	55728645	3.07278e-55	-1	0.402781	0
ENSG00000205035	chr11	49580098	11:55728691	chr11	55728691	3.07278e-55	-1	0.402781	0
ENSG00000205035	chr11	49580098	11:55728913	chr11	55728913	3.07278e-55	-1	0.402781	0
ENSG00000205035	chr11	49580098	11:55728947	chr11	55728947	3.07278e-55	-1	0.402781	0
ENSG00000205035	chr11	49580098	11:55729197	chr11	55729197	3.07278e-55	-1	0.402781	0
ENSG00000205035	chr11	49580098	11:55729296	chr11	55729296	3.07278e-55	-1	0.402781	0
ENSG00000205035	chr11	49580098	11:55729874	chr11	55729874	3.07278e-55	-1	0.402781	0
ENSG00000205035	chr11	49580098	11:55730192	chr11	55730192	3.07278e-55	-1	0.402781	0
ENSG00000205035	chr11	49580098	11:55730554	chr11	55730554	3.07278e-55	-1	0.402781	0
ENSG00000205035	chr11	49580098	11:55730735	chr11	55730735	3.07278e-55	-1	0.402781	0
ENSG00000205035	chr11	49580098	11:55730944	chr11	55730944	3.07278e-55	-1	0.402781	0
ENSG00000205035	chr11	49580098	11:55731518	chr11	55731518	3.07278e-55	-1	0.402781	0
ENSG00000205035	chr11	49580098	11:55731798	chr11	55731798	3.07278e-55	-1	0.402781	0
ENSG00000205035	chr11	49580098	11:55731916	chr11	55731916	3.07278e-55	-1	0.402781	0
ENSG00000205035	chr11	49580098	11:55731964	chr11	55731964	3.07278e-55	-1	0.402781	0
ENSG00000205035	chr11	49580098	11:55732264	chr11	55732264	3.07278e-55	-1	0.402781	0
ENSG00000205035	chr11	49580098	11:55732406	chr11	55732406	3.07278e-55	-1	0.402781	0
ENSG00000205035	chr11	49580098	11:55732778	chr11	55732778	3.07278e-55	-1	0.402781	0
ENSG00000205035	chr11	49580098	11:55733048	chr11	55733048	3.07278e-55	-1	0.402781	0
ENSG00000205035	chr11	49580098	11:55733137	chr11	55733137	3.07278e-55	-1	0.402781	0
ENSG00000205035	chr11	49580098	11:55733296	chr11	55733296	3.07278e-55	-1	0.402781	0
ENSG00000205035	chr11	49580098	11:55733374	chr11	55733374	3.07278e-55	-1	0.402781	0
ENSG00000205035	chr11	49580098	11:55733424	chr11	55733424	3.07278e-55	-1	0.402781	0
ENSG00000205035	chr11	49580098	11:55733646	chr11	55733646	3.07278e-55	-1	0.402781	0
ENSG00000205035	chr11	49580098	11:55733705	chr11	55733705	3.07278e-55	-1	0.402781	0
ENSG00000205035	chr11	49580098	11:55733992	chr11	55733992	3.07278e-55	-1	0.402781	0
ENSG00000205035	chr11	49580098	11:55734172	chr11	55734172	3.07278e-55	-1	0.402781	0
ENSG00000205035	chr11	49580098	11:55734261	chr11	55734261	3.07278e-55	-1	0.402781	0
ENSG00000205035	chr11	49580098	11:55734464	chr11	55734464	3.07278e-55	-1	0.402781	0
ENSG00000205035	chr11	49580098	11:55734485	chr11	55734485	3.07278e-55	-1	0.402781	0
ENSG00000205035	chr11	49580098	11:55734559	chr11	55734559	3.07278e-55	-1	0.402781	0
ENSG00000205035	chr11	49580098	11:55734837	chr11	55734837	3.07278e-55	-1	0.402781	0
ENSG00000205035	chr11	49580098	11:55734955	chr11	55734955	3.07278e-55	-1	0.402781	0
ENSG00000205035	chr11	49580098	11:55736792	chr11	55736792	3.07278e-55	-1	0.402781	0
ENSG00000205035	chr11	49580098	11:55737073	chr11	55737073	3.07278e-55	-1	0.402781	0
ENSG00000205035	chr11	49580098	11:55737237	chr11	55737237	3.07278e-55	-1	0.402781	0
ENSG00000205035	chr11	49580098	11:55737451	chr11	55737451	3.07278e-55	-1	0.402781	0
ENSG00000205035	chr11	49580098	11:55737497	chr11	55737497	3.07278e-55	-1	0.402781	0
ENSG00000205035	chr11	49580098	11:55737601	chr11	55737601	3.07278e-55	-1	0.402781	0
ENSG00000205035	chr11	49580098	11:55737693	chr11	55737693	3.07278e-55	-1	0.402781	0
ENSG00000205035	chr11	49580098	11:55737839	chr11	55737839	3.07278e-55	-1	0.402781	0
ENSG00000205035	chr11	49580098	11:55738360	chr11	55738360	3.07278e-55	-1	0.402781	0
ENSG00000205035	chr11	49580098	11:55738491	chr11	55738491	3.07278e-55	-1	0.402781	0
ENSG00000205035	chr11	49580098	11:55738500	chr11	55738500	3.07278e-55	-1	0.402781	0
ENSG00000205035	chr11	49580098	11:55738592	chr11	55738592	3.07278e-55	-1	0.402781	0
ENSG00000205035	chr11	49580098	11:55738654	chr11	55738654	3.07278e-55	-1	0.402781	0
ENSG00000205035	chr11	49580098	11:55738939	chr11	55738939	3.07278e-55	-1	0.402781	0
ENSG00000205035	chr11	49580098	11:55739149	chr11	55739149	3.07278e-55	-1	0.402781	0
ENSG00000205035	chr11	49580098	11:55739297	chr11	55739297	3.07278e-55	-1	0.402781	0
ENSG00000205035	chr11	49580098	11:55739304	chr11	55739304	3.07278e-55	-1	0.402781	0
ENSG00000205035	chr11	49580098	11:55739413	chr11	55739413	3.07278e-55	-1	0.402781	0
ENSG00000205035	chr11	49580098	11:55739669	chr11	55739669	3.07278e-55	-1	0.402781	0
ENSG00000205035	chr11	49580098	11:55739718	chr11	55739718	3.07278e-55	-1	0.402781	0
ENSG00000205035	chr11	49580098	11:55739879	chr11	55739879	3.07278e-55	-1	0.402781	0
ENSG00000205035	chr11	49580098	11:55740725	chr11	55740725	3.07278e-55	-1	0.402781	0
ENSG00000205035	chr11	49580098	11:55741243	chr11	55741243	3.07278e-55	-1	0.402781	0
ENSG00000205035	chr11	49580098	11:55742104	chr11	55742104	3.07278e-55	-1	0.402781	0
ENSG00000205035	chr11	49580098	11:55742185	chr11	55742185	3.07278e-55	-1	0.402781	0
ENSG00000205035	chr11	49580098	11:55742289	chr11	55742289	3.07278e-55	-1	0.402781	0
ENSG00000205035	chr11	49580098	11:55742424	chr11	55742424	3.07278e-55	-1	0.402781	0
ENSG00000205035	chr11	49580098	11:55742589	chr11	55742589	3.07278e-55	-1	0.402781	0
ENSG00000205035	chr11	49580098	11:55742968	chr11	55742968	3.07278e-55	-1	0.402781	0
ENSG00000205035	chr11	49580098	11:55743124	chr11	55743124	3.07278e-55	-1	0.402781	0
ENSG00000205035	chr11	49580098	11:55743243	chr11	55743243	3.07278e-55	-1	0.402781	0
ENSG00000205035	chr11	49580098	11:55743905	chr11	55743905	3.07278e-55	-1	0.402781	0
ENSG00000205035	chr11	49580098	11:55744349	chr11	55744349	3.07278e-55	-1	0.402781	0
ENSG00000205035	chr11	49580098	11:55744424	chr11	55744424	3.07278e-55	-1	0.402781	0
ENSG00000205035	chr11	49580098	11:55744447	chr11	55744447	3.07278e-55	-1	0.402781	0
ENSG00000205035	chr11	49580098	11:55744542	chr11	55744542	3.07278e-55	-1	0.402781	0
ENSG00000205035	chr11	49580098	11:55745038	chr11	55745038	3.07278e-55	-1	0.402781	0
ENSG00000205035	chr11	49580098	11:55745147	chr11	55745147	3.07278e-55	-1	0.402781	0
ENSG00000205035	chr11	49580098	11:55745195	chr11	55745195	3.07278e-55	-1	0.402781	0
ENSG00000205035	chr11	49580098	11:55745323	chr11	55745323	3.07278e-55	-1	0.402781	0
ENSG00000205035	chr11	49580098	11:55745489	chr11	55745489	3.07278e-55	-1	0.402781	0
ENSG00000205035	chr11	49580098	11:55746011	chr11	55746011	3.07278e-55	-1	0.402781	0
ENSG00000205035	chr11	49580098	11:55746356	chr11	55746356	3.07278e-55	-1	0.402781	0
ENSG00000205035	chr11	49580098	11:55746603	chr11	55746603	3.07278e-55	-1	0.402781	0
ENSG00000205035	chr11	49580098	11:55747013	chr11	55747013	3.07278e-55	-1	0.402781	0
ENSG00000205035	chr11	49580098	11:55747136	chr11	55747136	3.07278e-55	-1	0.402781	0
ENSG00000205035	chr11	49580098	11:55747411	chr11	55747411	3.07278e-55	-1	0.402781	0
ENSG00000205035	chr11	49580098	11:55747595	chr11	55747595	3.07278e-55	-1	0.402781	0
ENSG00000205035	chr11	49580098	11:55748067	chr11	55748067	3.07278e-55	-1	0.402781	0
ENSG00000205035	chr11	49580098	11:55748099	chr11	55748099	3.07278e-55	-1	0.402781	0
ENSG00000205035	chr11	49580098	11:55748193	chr11	55748193	3.07278e-55	-1	0.402781	0
ENSG00000205035	chr11	49580098	11:55748227	chr11	55748227	3.07278e-55	-1	0.402781	0
ENSG00000205035	chr11	49580098	11:55748281	chr11	55748281	3.07278e-55	-1	0.402781	0
ENSG00000205035	chr11	49580098	11:55748328	chr11	55748328	3.07278e-55	-1	0.402781	0
ENSG00000205035	chr11	49580098	11:55748392	chr11	55748392	3.07278e-55	-1	0.402781	0
ENSG00000205035	chr11	49580098	11:55748523	chr11	55748523	3.07278e-55	-1	0.402781	0
ENSG00000205035	chr11	49580098	11:55749179	chr11	55749179	3.07278e-55	-1	0.402781	0
ENSG00000205035	chr11	49580098	11:55749734	chr11	55749734	3.07278e-55	-1	0.402781	0
ENSG00000205035	chr11	49580098	11:55749753	chr11	55749753	3.07278e-55	-1	0.402781	0
ENSG00000205035	chr11	49580098	11:55749761	chr11	55749761	3.07278e-55	-1	0.402781	0
ENSG00000205035	chr11	49580098	11:55749851	chr11	55749851	3.07278e-55	-1	0.402781	0
ENSG00000205035	chr11	49580098	11:55750023	chr11	55750023	3.07278e-55	-1	0.402781	0
ENSG00000205035	chr11	49580098	11:55750043	chr11	55750043	3.07278e-55	-1	0.402781	0
ENSG00000205035	chr11	49580098	11:55750087	chr11	55750087	3.07278e-55	-1	0.402781	0
ENSG00000205035	chr11	49580098	11:55750222	chr11	55750222	3.07278e-55	-1	0.402781	0
ENSG00000205035	chr11	49580098	11:55750311	chr11	55750311	3.07278e-55	-1	0.402781	0
ENSG00000205035	chr11	49580098	11:55750336	chr11	55750336	3.07278e-55	-1	0.402781	0
ENSG00000205035	chr11	49580098	11:55750396	chr11	55750396	3.07278e-55	-1	0.402781	0
ENSG00000205035	chr11	49580098	11:55750480	chr11	55750480	3.07278e-55	-1	0.402781	0
ENSG00000205035	chr11	49580098	11:55751116	chr11	55751116	3.07278e-55	-1	0.402781	0
ENSG00000205035	chr11	49580098	11:55751613	chr11	55751613	3.07278e-55	-1	0.402781	0
ENSG00000205035	chr11	49580098	11:55751873	chr11	55751873	3.07278e-55	-1	0.402781	0
ENSG00000205035	chr11	49580098	11:55751890	chr11	55751890	3.07278e-55	-1	0.402781	0
ENSG00000205035	chr11	49580098	11:55752037	chr11	55752037	3.07278e-55	-1	0.402781	0
ENSG00000205035	chr11	49580098	11:55752160	chr11	55752160	3.07278e-55	-1	0.402781	0
ENSG00000205035	chr11	49580098	11:55752294	chr11	55752294	3.07278e-55	-1	0.402781	0
ENSG00000205035	chr11	49580098	11:55752435	chr11	55752435	3.07278e-55	-1	0.402781	0
ENSG00000205035	chr11	49580098	11:55752662	chr11	55752662	3.07278e-55	-1	0.402781	0
ENSG00000205035	chr11	49580098	11:55752885	chr11	55752885	3.07278e-55	-1	0.402781	0
ENSG00000205035	chr11	49580098	11:55753038	chr11	55753038	3.07278e-55	-1	0.402781	0
ENSG00000205035	chr11	49580098	11:55753306	chr11	55753306	3.07278e-55	-1	0.402781	0
ENSG00000205035	chr11	49580098	11:55759497	chr11	55759497	3.07278e-55	-1	0.402781	0
ENSG00000205035	chr11	49580098	11:55759588	chr11	55759588	3.07278e-55	-1	0.402781	0
ENSG00000205035	chr11	49580098	11:55759616	chr11	55759616	3.07278e-55	-1	0.402781	0
ENSG00000205035	chr11	49580098	11:55759669	chr11	55759669	3.07278e-55	-1	0.402781	0
ENSG00000205035	chr11	49580098	11:55759712	chr11	55759712	3.07278e-55	-1	0.402781	0
ENSG00000205035	chr11	49580098	11:55759743	chr11	55759743	3.07278e-55	-1	0.402781	0
ENSG00000205035	chr11	49580098	11:55759810	chr11	55759810	3.07278e-55	-1	0.402781	0
ENSG00000205035	chr11	49580098	11:55759841	chr11	55759841	3.07278e-55	-1	0.402781	0
ENSG00000205035	chr11	49580098	11:55759971	chr11	55759971	3.07278e-55	-1	0.402781	0
ENSG00000205035	chr11	49580098	11:55759992	chr11	55759992	3.07278e-55	-1	0.402781	0
ENSG00000205035	chr11	49580098	11:55760006	chr11	55760006	3.07278e-55	-1	0.402781	0
ENSG00000205035	chr11	49580098	11:55760072	chr11	55760072	3.07278e-55	-1	0.402781	0
ENSG00000205035	chr11	49580098	11:55760230	chr11	55760230	3.07278e-55	-1	0.402781	0
ENSG00000205035	chr11	49580098	11:55760259	chr11	55760259	3.07278e-55	-1	0.402781	0
ENSG00000205035	chr11	49580098	11:55760300	chr11	55760300	3.07278e-55	-1	0.402781	0
ENSG00000205035	chr11	49580098	11:55760302	chr11	55760302	3.07278e-55	-1	0.402781	0
ENSG00000205035	chr11	49580098	11:55760650	chr11	55760650	3.07278e-55	-1	0.402781	0
ENSG00000205035	chr11	49580098	11:55760813	chr11	55760813	3.07278e-55	-1	0.402781	0
ENSG00000205035	chr11	49580098	11:55760920	chr11	55760920	3.07278e-55	-1	0.402781	0
ENSG00000205035	chr11	49580098	11:55761256	chr11	55761256	3.07278e-55	-1	0.402781	0
ENSG00000205035	chr11	49580098	11:55761281	chr11	55761281	3.07278e-55	-1	0.402781	0
ENSG00000205035	chr11	49580098	11:55762215	chr11	55762215	3.07278e-55	-1	0.402781	0
ENSG00000205035	chr11	49580098	11:55762382	chr11	55762382	3.07278e-55	-1	0.402781	0
ENSG00000205035	chr11	49580098	11:55762805	chr11	55762805	3.07278e-55	-1	0.402781	0
ENSG00000205035	chr11	49580098	11:55763255	chr11	55763255	3.07278e-55	-1	0.402781	0
ENSG00000205035	chr11	49580098	11:55763466	chr11	55763466	3.07278e-55	-1	0.402781	0
ENSG00000205035	chr11	49580098	11:55763679	chr11	55763679	3.07278e-55	-1	0.402781	0
ENSG00000205035	chr11	49580098	11:55763735	chr11	55763735	3.07278e-55	-1	0.402781	0
ENSG00000205035	chr11	49580098	11:55763809	chr11	55763809	3.07278e-55	-1	0.402781	0
ENSG00000205035	chr11	49580098	11:55763840	chr11	55763840	3.07278e-55	-1	0.402781	0
ENSG00000205035	chr11	49580098	11:55764421	chr11	55764421	3.07278e-55	-1	0.402781	0
ENSG00000205035	chr11	49580098	11:55764426	chr11	55764426	3.07278e-55	-1	0.402781	0
ENSG00000205035	chr11	49580098	11:55764706	chr11	55764706	3.07278e-55	-1	0.402781	0
ENSG00000205035	chr11	49580098	11:55764745	chr11	55764745	3.07278e-55	-1	0.402781	0
ENSG00000205035	chr11	49580098	11:55765285	chr11	55765285	3.07278e-55	-1	0.402781	0
ENSG00000205035	chr11	49580098	11:55765610	chr11	55765610	3.07278e-55	-1	0.402781	0
ENSG00000205035	chr11	49580098	11:55765703	chr11	55765703	3.07278e-55	-1	0.402781	0
ENSG00000205035	chr11	49580098	11:55765893	chr11	55765893	3.07278e-55	-1	0.402781	0
ENSG00000205035	chr11	49580098	11:55766162	chr11	55766162	3.07278e-55	-1	0.402781	0
ENSG00000205035	chr11	49580098	11:55766302	chr11	55766302	3.07278e-55	-1	0.402781	0
ENSG00000205035	chr11	49580098	11:55766362	chr11	55766362	3.07278e-55	-1	0.402781	0
ENSG00000205035	chr11	49580098	11:55766637	chr11	55766637	3.07278e-55	-1	0.402781	0
ENSG00000205035	chr11	49580098	11:55766988	chr11	55766988	3.07278e-55	-1	0.402781	0
ENSG00000205035	chr11	49580098	11:55767520	chr11	55767520	3.07278e-55	-1	0.402781	0
ENSG00000205035	chr11	49580098	11:55767832	chr11	55767832	3.07278e-55	-1	0.402781	0
ENSG00000205035	chr11	49580098	11:55767985	chr11	55767985	3.07278e-55	-1	0.402781	0
ENSG00000205035	chr11	49580098	11:55768050	chr11	55768050	3.07278e-55	-1	0.402781	0
ENSG00000205035	chr11	49580098	11:55768413	chr11	55768413	3.07278e-55	-1	0.402781	0
ENSG00000205035	chr11	49580098	11:55768693	chr11	55768693	3.07278e-55	-1	0.402781	0
ENSG00000205035	chr11	49580098	11:55768698	chr11	55768698	3.07278e-55	-1	0.402781	0
ENSG00000205035	chr11	49580098	11:55768741	chr11	55768741	3.07278e-55	-1	0.402781	0
ENSG00000205035	chr11	49580098	11:55768903	chr11	55768903	3.07278e-55	-1	0.402781	0
ENSG00000205035	chr11	49580098	11:55769329	chr11	55769329	3.07278e-55	-1	0.402781	0
ENSG00000205035	chr11	49580098	11:55769369	chr11	55769369	3.07278e-55	-1	0.402781	0
ENSG00000205035	chr11	49580098	11:55769523	chr11	55769523	3.07278e-55	-1	0.402781	0
ENSG00000205035	chr11	49580098	11:55769880	chr11	55769880	3.07278e-55	-1	0.402781	0
ENSG00000205035	chr11	49580098	11:55770059	chr11	55770059	3.07278e-55	-1	0.402781	0
ENSG00000205035	chr11	49580098	11:55770090	chr11	55770090	3.07278e-55	-1	0.402781	0
ENSG00000205035	chr11	49580098	11:55770196	chr11	55770196	3.07278e-55	-1	0.402781	0
ENSG00000205035	chr11	49580098	11:55770866	chr11	55770866	3.07278e-55	-1	0.402781	0
ENSG00000205035	chr11	49580098	11:55771041	chr11	55771041	3.07278e-55	-1	0.402781	0
ENSG00000205035	chr11	49580098	11:55771646	chr11	55771646	3.07278e-55	-1	0.402781	0
ENSG00000205035	chr11	49580098	11:55771692	chr11	55771692	3.07278e-55	-1	0.402781	0
ENSG00000205035	chr11	49580098	11:55771867	chr11	55771867	3.07278e-55	-1	0.402781	0
ENSG00000205035	chr11	49580098	11:55771922	chr11	55771922	3.07278e-55	-1	0.402781	0
ENSG00000205035	chr11	49580098	11:55772099	chr11	55772099	3.07278e-55	-1	0.402781	0
ENSG00000205035	chr11	49580098	11:55772137	chr11	55772137	3.07278e-55	-1	0.402781	0
ENSG00000205035	chr11	49580098	11:55772512	chr11	55772512	3.07278e-55	-1	0.402781	0
ENSG00000205035	chr11	49580098	11:55772819	chr11	55772819	3.07278e-55	-1	0.402781	0
ENSG00000205035	chr11	49580098	11:55776653	chr11	55776653	3.07278e-55	-1	0.402781	0
ENSG00000205035	chr11	49580098	11:55777415	chr11	55777415	3.07278e-55	-1	0.402781	0
ENSG00000205035	chr11	49580098	11:55778094	chr11	55778094	3.07278e-55	-1	0.402781	0
ENSG00000205035	chr11	49580098	11:55778670	chr11	55778670	3.07278e-55	-1	0.402781	0
ENSG00000205035	chr11	49580098	11:55778787	chr11	55778787	3.07278e-55	-1	0.402781	0
ENSG00000205035	chr11	49580098	11:55778992	chr11	55778992	3.07278e-55	-1	0.402781	0
ENSG00000205035	chr11	49580098	11:55779221	chr11	55779221	3.07278e-55	-1	0.402781	0
ENSG00000205035	chr11	49580098	11:55779979	chr11	55779979	3.07278e-55	-1	0.402781	0
ENSG00000205035	chr11	49580098	11:55781072	chr11	55781072	3.07278e-55	-1	0.402781	0
ENSG00000205035	chr11	49580098	11:55781312	chr11	55781312	3.07278e-55	-1	0.402781	0
ENSG00000205035	chr11	49580098	11:55781922	chr11	55781922	3.07278e-55	-1	0.402781	0
ENSG00000205035	chr11	49580098	11:55782039	chr11	55782039	3.07278e-55	-1	0.402781	0
ENSG00000205035	chr11	49580098	11:55782040	chr11	55782040	3.07278e-55	-1	0.402781	0
ENSG00000205035	chr11	49580098	11:55782113	chr11	55782113	3.07278e-55	-1	0.402781	0
ENSG00000205035	chr11	49580098	11:55782143	chr11	55782143	3.07278e-55	-1	0.402781	0
ENSG00000205035	chr11	49580098	11:55782229	chr11	55782229	3.07278e-55	-1	0.402781	0
ENSG00000205035	chr11	49580098	11:55782236	chr11	55782236	3.07278e-55	-1	0.402781	0
ENSG00000205035	chr11	49580098	11:55782335	chr11	55782335	3.07278e-55	-1	0.402781	0
ENSG00000205035	chr11	49580098	11:55782460	chr11	55782460	3.07278e-55	-1	0.402781	0
ENSG00000205035	chr11	49580098	11:55782461	chr11	55782461	3.07278e-55	-1	0.402781	0
ENSG00000205035	chr11	49580098	11:55783058	chr11	55783058	3.07278e-55	-1	0.402781	0
ENSG00000205035	chr11	49580098	11:55783220	chr11	55783220	3.07278e-55	-1	0.402781	0
ENSG00000205035	chr11	49580098	11:55784381	chr11	55784381	3.07278e-55	-1	0.402781	0
ENSG00000205035	chr11	49580098	11:55784600	chr11	55784600	3.07278e-55	-1	0.402781	0
ENSG00000205035	chr11	49580098	11:55784722	chr11	55784722	3.07278e-55	-1	0.402781	0
ENSG00000205035	chr11	49580098	11:55784958	chr11	55784958	3.07278e-55	-1	0.402781	0
ENSG00000205035	chr11	49580098	11:55785148	chr11	55785148	3.07278e-55	-1	0.402781	0
ENSG00000205035	chr11	49580098	11:55785345	chr11	55785345	3.07278e-55	-1	0.402781	0
ENSG00000205035	chr11	49580098	11:55785540	chr11	55785540	3.07278e-55	-1	0.402781	0
ENSG00000205035	chr11	49580098	11:56106004	chr11	56106004	3.75307e-55	-1	0.402481	0
ENSG00000205035	chr11	49580098	11:56107141	chr11	56107141	3.75307e-55	-1	0.402481	0
ENSG00000205035	chr11	49580098	11:56111303	chr11	56111303	3.75307e-55	-1	0.402481	0
ENSG00000205035	chr11	49580098	11:56111516	chr11	56111516	3.75307e-55	-1	0.402481	0
ENSG00000205035	chr11	49580098	11:56116311	chr11	56116311	3.75307e-55	-1	0.402481	0
ENSG00000205035	chr11	49580098	11:56116816	chr11	56116816	3.75307e-55	-1	0.402481	0
ENSG00000205035	chr11	49580098	11:56122674	chr11	56122674	3.75307e-55	-1	0.402481	0
ENSG00000205035	chr11	49580098	11:56122830	chr11	56122830	3.75307e-55	-1	0.402481	0
ENSG00000205035	chr11	49580098	11:56123109	chr11	56123109	3.75307e-55	-1	0.402481	0
ENSG00000205035	chr11	49580098	11:56124864	chr11	56124864	3.75307e-55	-1	0.402481	0
ENSG00000205035	chr11	49580098	11:56125494	chr11	56125494	3.75307e-55	-1	0.402481	0
ENSG00000205035	chr11	49580098	11:56125742	chr11	56125742	3.75307e-55	-1	0.402481	0
ENSG00000205035	chr11	49580098	11:56125963	chr11	56125963	3.75307e-55	-1	0.402481	0
ENSG00000205035	chr11	49580098	11:56127618	chr11	56127618	3.75307e-55	-1	0.402481	0
ENSG00000205035	chr11	49580098	11:56129290	chr11	56129290	3.75307e-55	-1	0.402481	0
ENSG00000205035	chr11	49580098	11:56142966	chr11	56142966	3.75307e-55	-1	0.402481	0
ENSG00000205035	chr11	49580098	11:56053512	chr11	56053512	4.7242e-55	-1	0.402137	0
ENSG00000205035	chr11	49580098	11:56053912	chr11	56053912	4.7242e-55	-1	0.402137	0
ENSG00000205035	chr11	49580098	11:56054362	chr11	56054362	4.7242e-55	-1	0.402137	0
ENSG00000205035	chr11	49580098	11:56080583	chr11	56080583	4.7242e-55	-1	0.402137	0
ENSG00000205035	chr11	49580098	11:56084439	chr11	56084439	4.7242e-55	-1	0.402137	0
ENSG00000205035	chr11	49580098	11:56088682	chr11	56088682	4.7242e-55	-1	0.402137	0
ENSG00000205035	chr11	49580098	11:56090879	chr11	56090879	5.39138e-55	-1	0.401938	0
ENSG00000205035	chr11	49580098	11:56091364	chr11	56091364	5.39138e-55	-1	0.401938	0
ENSG00000205035	chr11	49580098	11:56186455	chr11	56186455	5.48581e-55	-1	0.401912	0
ENSG00000205035	chr11	49580098	11:56157830	chr11	56157830	5.56109e-55	-1	0.401892	0
ENSG00000205035	chr11	49580098	11:55007483	chr11	55007483	6.00019e-55	-1	0.401778	0
ENSG00000205035	chr11	49580098	11:55011000	chr11	55011000	6.00019e-55	-1	0.401778	0
ENSG00000233954	chr1	16134144	1:46778123	chr1	46778123	7.37578e-55	-1	-0.401468	0
ENSG00000205035	chr11	49580098	11:55767277	chr11	55767277	8.56809e-55	-1	0.401242	0
ENSG00000205035	chr11	49580098	11:56093864	chr11	56093864	9.30931e-55	-1	0.401118	0
ENSG00000205035	chr11	49580098	11:56094525	chr11	56094525	9.30931e-55	-1	0.401118	0
ENSG00000205035	chr11	49580098	11:56094623	chr11	56094623	9.30931e-55	-1	0.401118	0
ENSG00000205035	chr11	49580098	11:55822658	chr11	55822658	9.48144e-55	-1	0.40109	0
ENSG00000205035	chr11	49580098	11:55823579	chr11	55823579	9.48144e-55	-1	0.40109	0
ENSG00000205035	chr11	49580098	11:55823913	chr11	55823913	9.48144e-55	-1	0.40109	0
ENSG00000205035	chr11	49580098	11:55825072	chr11	55825072	9.48144e-55	-1	0.40109	0
ENSG00000205035	chr11	49580098	11:55825327	chr11	55825327	9.48144e-55	-1	0.40109	0
ENSG00000205035	chr11	49580098	11:54798443	chr11	54798443	1.01659e-54	-1	0.400985	0
ENSG00000205035	chr11	49580098	11:54800231	chr11	54800231	1.01659e-54	-1	0.400985	0
ENSG00000205035	chr11	49580098	11:54800265	chr11	54800265	1.01659e-54	-1	0.400985	0
ENSG00000205035	chr11	49580098	11:54808326	chr11	54808326	1.01659e-54	-1	0.400985	0
ENSG00000205035	chr11	49580098	11:54855302	chr11	54855302	1.01659e-54	-1	0.400985	0
ENSG00000205035	chr11	49580098	11:54856080	chr11	54856080	1.01659e-54	-1	0.400985	0
ENSG00000205035	chr11	49580098	11:54856625	chr11	54856625	1.01659e-54	-1	0.400985	0
ENSG00000205035	chr11	49580098	11:54856663	chr11	54856663	1.01659e-54	-1	0.400985	0
ENSG00000205035	chr11	49580098	11:54857334	chr11	54857334	1.01659e-54	-1	0.400985	0
ENSG00000205035	chr11	49580098	11:54858500	chr11	54858500	1.01659e-54	-1	0.400985	0
ENSG00000205035	chr11	49580098	11:54858560	chr11	54858560	1.01659e-54	-1	0.400985	0
ENSG00000205035	chr11	49580098	11:54859073	chr11	54859073	1.01659e-54	-1	0.400985	0
ENSG00000205035	chr11	49580098	11:54859595	chr11	54859595	1.01659e-54	-1	0.400985	0
ENSG00000205035	chr11	49580098	11:54862231	chr11	54862231	1.01659e-54	-1	0.400985	0
ENSG00000205035	chr11	49580098	11:54869378	chr11	54869378	1.01659e-54	-1	0.400985	0
ENSG00000205035	chr11	49580098	11:54872326	chr11	54872326	1.01659e-54	-1	0.400985	0
ENSG00000205035	chr11	49580098	11:54873052	chr11	54873052	1.01659e-54	-1	0.400985	0
ENSG00000205035	chr11	49580098	11:54879177	chr11	54879177	1.01659e-54	-1	0.400985	0
ENSG00000205035	chr11	49580098	11:54884391	chr11	54884391	1.01659e-54	-1	0.400985	0
ENSG00000205035	chr11	49580098	11:54900480	chr11	54900480	1.01659e-54	-1	0.400985	0
ENSG00000205035	chr11	49580098	11:54901813	chr11	54901813	1.01659e-54	-1	0.400985	0
ENSG00000205035	chr11	49580098	11:54904666	chr11	54904666	1.01659e-54	-1	0.400985	0
ENSG00000205035	chr11	49580098	11:54906432	chr11	54906432	1.01659e-54	-1	0.400985	0
ENSG00000205035	chr11	49580098	11:54907411	chr11	54907411	1.01659e-54	-1	0.400985	0
ENSG00000205035	chr11	49580098	11:54907978	chr11	54907978	1.01659e-54	-1	0.400985	0
ENSG00000205035	chr11	49580098	11:54908250	chr11	54908250	1.01659e-54	-1	0.400985	0
ENSG00000205035	chr11	49580098	11:54908552	chr11	54908552	1.01659e-54	-1	0.400985	0
ENSG00000205035	chr11	49580098	11:54911331	chr11	54911331	1.01659e-54	-1	0.400985	0
ENSG00000205035	chr11	49580098	11:54913378	chr11	54913378	1.01659e-54	-1	0.400985	0
ENSG00000205035	chr11	49580098	11:54919697	chr11	54919697	1.01659e-54	-1	0.400985	0
ENSG00000205035	chr11	49580098	11:54923718	chr11	54923718	1.01659e-54	-1	0.400985	0
ENSG00000205035	chr11	49580098	11:54924997	chr11	54924997	1.01659e-54	-1	0.400985	0
ENSG00000205035	chr11	49580098	11:54927818	chr11	54927818	1.01659e-54	-1	0.400985	0
ENSG00000205035	chr11	49580098	11:54927967	chr11	54927967	1.01659e-54	-1	0.400985	0
ENSG00000205035	chr11	49580098	11:54929013	chr11	54929013	1.01659e-54	-1	0.400985	0
ENSG00000205035	chr11	49580098	11:54929891	chr11	54929891	1.01659e-54	-1	0.400985	0
ENSG00000205035	chr11	49580098	11:54930474	chr11	54930474	1.01659e-54	-1	0.400985	0
ENSG00000205035	chr11	49580098	11:54930948	chr11	54930948	1.01659e-54	-1	0.400985	0
ENSG00000205035	chr11	49580098	11:54931620	chr11	54931620	1.01659e-54	-1	0.400985	0
ENSG00000205035	chr11	49580098	11:54932090	chr11	54932090	1.01659e-54	-1	0.400985	0
ENSG00000205035	chr11	49580098	11:54932962	chr11	54932962	1.01659e-54	-1	0.400985	0
ENSG00000205035	chr11	49580098	11:54933813	chr11	54933813	1.01659e-54	-1	0.400985	0
ENSG00000205035	chr11	49580098	11:54933929	chr11	54933929	1.01659e-54	-1	0.400985	0
ENSG00000205035	chr11	49580098	11:54935282	chr11	54935282	1.01659e-54	-1	0.400985	0
ENSG00000205035	chr11	49580098	11:54936427	chr11	54936427	1.01659e-54	-1	0.400985	0
ENSG00000205035	chr11	49580098	11:54937628	chr11	54937628	1.01659e-54	-1	0.400985	0
ENSG00000205035	chr11	49580098	11:54937644	chr11	54937644	1.01659e-54	-1	0.400985	0
ENSG00000205035	chr11	49580098	11:54938523	chr11	54938523	1.01659e-54	-1	0.400985	0
ENSG00000205035	chr11	49580098	11:54942002	chr11	54942002	1.01659e-54	-1	0.400985	0
ENSG00000205035	chr11	49580098	11:54942907	chr11	54942907	1.01659e-54	-1	0.400985	0
ENSG00000205035	chr11	49580098	11:54943262	chr11	54943262	1.01659e-54	-1	0.400985	0
ENSG00000205035	chr11	49580098	11:54945268	chr11	54945268	1.01659e-54	-1	0.400985	0
ENSG00000205035	chr11	49580098	11:54947539	chr11	54947539	1.01659e-54	-1	0.400985	0
ENSG00000205035	chr11	49580098	11:54949539	chr11	54949539	1.01659e-54	-1	0.400985	0
ENSG00000205035	chr11	49580098	11:54950665	chr11	54950665	1.01659e-54	-1	0.400985	0
ENSG00000205035	chr11	49580098	11:54950793	chr11	54950793	1.01659e-54	-1	0.400985	0
ENSG00000205035	chr11	49580098	11:54951188	chr11	54951188	1.01659e-54	-1	0.400985	0
ENSG00000205035	chr11	49580098	11:54983737	chr11	54983737	1.01659e-54	-1	0.400985	0
ENSG00000205035	chr11	49580098	11:54985492	chr11	54985492	1.01659e-54	-1	0.400985	0
ENSG00000205035	chr11	49580098	11:54987085	chr11	54987085	1.01659e-54	-1	0.400985	0
ENSG00000205035	chr11	49580098	11:54990414	chr11	54990414	1.01659e-54	-1	0.400985	0
ENSG00000205035	chr11	49580098	11:54993040	chr11	54993040	1.01659e-54	-1	0.400985	0
ENSG00000205035	chr11	49580098	11:54993243	chr11	54993243	1.01659e-54	-1	0.400985	0
ENSG00000205035	chr11	49580098	11:54993245	chr11	54993245	1.01659e-54	-1	0.400985	0
ENSG00000205035	chr11	49580098	11:54995757	chr11	54995757	1.01659e-54	-1	0.400985	0
ENSG00000205035	chr11	49580098	11:54995857	chr11	54995857	1.01659e-54	-1	0.400985	0
ENSG00000205035	chr11	49580098	11:54996087	chr11	54996087	1.01659e-54	-1	0.400985	0
ENSG00000205035	chr11	49580098	11:55003507	chr11	55003507	1.01659e-54	-1	0.400985	0
ENSG00000205035	chr11	49580098	11:55003878	chr11	55003878	1.01659e-54	-1	0.400985	0
ENSG00000205035	chr11	49580098	11:55003884	chr11	55003884	1.01659e-54	-1	0.400985	0
ENSG00000205035	chr11	49580098	11:55004654	chr11	55004654	1.01659e-54	-1	0.400985	0
ENSG00000205035	chr11	49580098	11:55006287	chr11	55006287	1.01659e-54	-1	0.400985	0
ENSG00000205035	chr11	49580098	11:55006317	chr11	55006317	1.01659e-54	-1	0.400985	0
ENSG00000205035	chr11	49580098	11:55011165	chr11	55011165	1.01659e-54	-1	0.400985	0
ENSG00000205035	chr11	49580098	11:55013249	chr11	55013249	1.01659e-54	-1	0.400985	0
ENSG00000205035	chr11	49580098	11:55018508	chr11	55018508	1.01659e-54	-1	0.400985	0
ENSG00000205035	chr11	49580098	11:55040450	chr11	55040450	1.01659e-54	-1	0.400985	0
ENSG00000205035	chr11	49580098	11:55042118	chr11	55042118	1.01659e-54	-1	0.400985	0
ENSG00000205035	chr11	49580098	11:55045363	chr11	55045363	1.01659e-54	-1	0.400985	0
ENSG00000205035	chr11	49580098	11:55864820	chr11	55864820	1.1034e-54	-1	0.400862	0
ENSG00000205035	chr11	49580098	11:55749540	chr11	55749540	1.14998e-54	-1	0.400799	0
ENSG00000205035	chr11	49580098	11:55811427	chr11	55811427	1.29649e-54	-1	0.400619	0
ENSG00000205035	chr11	49580098	11:55811433	chr11	55811433	1.29649e-54	-1	0.400619	0
ENSG00000205035	chr11	49580098	11:55811738	chr11	55811738	1.29649e-54	-1	0.400619	0
ENSG00000205035	chr11	49580098	11:56055660	chr11	56055660	1.60691e-54	-1	0.400295	0
ENSG00000205035	chr11	49580098	11:54914606	chr11	54914606	1.61935e-54	-1	0.400283	0
ENSG00000205035	chr11	49580098	11:55826258	chr11	55826258	1.63833e-54	-1	0.400266	0
ENSG00000205035	chr11	49580098	11:55826432	chr11	55826432	1.63833e-54	-1	0.400266	0
ENSG00000205035	chr11	49580098	11:55826530	chr11	55826530	1.63833e-54	-1	0.400266	0
ENSG00000205035	chr11	49580098	11:55826894	chr11	55826894	1.63833e-54	-1	0.400266	0
ENSG00000205035	chr11	49580098	11:55827330	chr11	55827330	1.63833e-54	-1	0.400266	0
ENSG00000205035	chr11	49580098	11:55827352	chr11	55827352	1.63833e-54	-1	0.400266	0
ENSG00000205035	chr11	49580098	11:55827553	chr11	55827553	1.63833e-54	-1	0.400266	0
ENSG00000205035	chr11	49580098	11:55827654	chr11	55827654	1.63833e-54	-1	0.400266	0
ENSG00000205035	chr11	49580098	11:55827689	chr11	55827689	1.63833e-54	-1	0.400266	0
ENSG00000205035	chr11	49580098	11:55827804	chr11	55827804	1.63833e-54	-1	0.400266	0
ENSG00000205035	chr11	49580098	11:55828869	chr11	55828869	1.63833e-54	-1	0.400266	0
ENSG00000205035	chr11	49580098	11:55829011	chr11	55829011	1.63833e-54	-1	0.400266	0
ENSG00000205035	chr11	49580098	11:55830166	chr11	55830166	1.63833e-54	-1	0.400266	0
ENSG00000205035	chr11	49580098	11:55830608	chr11	55830608	1.63833e-54	-1	0.400266	0
ENSG00000205035	chr11	49580098	11:55830647	chr11	55830647	1.63833e-54	-1	0.400266	0
ENSG00000205035	chr11	49580098	11:55830680	chr11	55830680	1.63833e-54	-1	0.400266	0
ENSG00000205035	chr11	49580098	11:55831385	chr11	55831385	1.63833e-54	-1	0.400266	0
ENSG00000205035	chr11	49580098	11:55832012	chr11	55832012	1.63833e-54	-1	0.400266	0
ENSG00000205035	chr11	49580098	11:55832305	chr11	55832305	1.63833e-54	-1	0.400266	0
ENSG00000205035	chr11	49580098	11:55832624	chr11	55832624	1.63833e-54	-1	0.400266	0
ENSG00000205035	chr11	49580098	11:55832982	chr11	55832982	1.63833e-54	-1	0.400266	0
ENSG00000205035	chr11	49580098	11:55833317	chr11	55833317	1.63833e-54	-1	0.400266	0
ENSG00000205035	chr11	49580098	11:55834255	chr11	55834255	1.63833e-54	-1	0.400266	0
ENSG00000205035	chr11	49580098	11:55834335	chr11	55834335	1.63833e-54	-1	0.400266	0
ENSG00000205035	chr11	49580098	11:55834359	chr11	55834359	1.63833e-54	-1	0.400266	0
ENSG00000205035	chr11	49580098	11:55834602	chr11	55834602	1.63833e-54	-1	0.400266	0
ENSG00000205035	chr11	49580098	11:55834825	chr11	55834825	1.63833e-54	-1	0.400266	0
ENSG00000205035	chr11	49580098	11:55835140	chr11	55835140	1.63833e-54	-1	0.400266	0
ENSG00000205035	chr11	49580098	11:55835410	chr11	55835410	1.63833e-54	-1	0.400266	0
ENSG00000205035	chr11	49580098	11:55835749	chr11	55835749	1.63833e-54	-1	0.400266	0
ENSG00000205035	chr11	49580098	11:55835828	chr11	55835828	1.63833e-54	-1	0.400266	0
ENSG00000205035	chr11	49580098	11:55836093	chr11	55836093	1.63833e-54	-1	0.400266	0
ENSG00000205035	chr11	49580098	11:55836392	chr11	55836392	1.63833e-54	-1	0.400266	0
ENSG00000205035	chr11	49580098	11:55836398	chr11	55836398	1.63833e-54	-1	0.400266	0
ENSG00000205035	chr11	49580098	11:55837188	chr11	55837188	1.63833e-54	-1	0.400266	0
ENSG00000205035	chr11	49580098	11:55837281	chr11	55837281	1.63833e-54	-1	0.400266	0
ENSG00000205035	chr11	49580098	11:55837433	chr11	55837433	1.63833e-54	-1	0.400266	0
ENSG00000205035	chr11	49580098	11:55837622	chr11	55837622	1.63833e-54	-1	0.400266	0
ENSG00000205035	chr11	49580098	11:55838825	chr11	55838825	1.63833e-54	-1	0.400266	0
ENSG00000205035	chr11	49580098	11:55838899	chr11	55838899	1.63833e-54	-1	0.400266	0
ENSG00000205035	chr11	49580098	11:55839328	chr11	55839328	1.63833e-54	-1	0.400266	0
ENSG00000205035	chr11	49580098	11:55839877	chr11	55839877	1.63833e-54	-1	0.400266	0
ENSG00000205035	chr11	49580098	11:55840031	chr11	55840031	1.63833e-54	-1	0.400266	0
ENSG00000205035	chr11	49580098	11:55840157	chr11	55840157	1.63833e-54	-1	0.400266	0
ENSG00000205035	chr11	49580098	11:55840322	chr11	55840322	1.63833e-54	-1	0.400266	0
ENSG00000205035	chr11	49580098	11:55840597	chr11	55840597	1.63833e-54	-1	0.400266	0
ENSG00000205035	chr11	49580098	11:55840853	chr11	55840853	1.63833e-54	-1	0.400266	0
ENSG00000205035	chr11	49580098	11:55841152	chr11	55841152	1.63833e-54	-1	0.400266	0
ENSG00000205035	chr11	49580098	11:55841783	chr11	55841783	1.63833e-54	-1	0.400266	0
ENSG00000205035	chr11	49580098	11:55842202	chr11	55842202	1.63833e-54	-1	0.400266	0
ENSG00000205035	chr11	49580098	11:55842280	chr11	55842280	1.63833e-54	-1	0.400266	0
ENSG00000205035	chr11	49580098	11:55842348	chr11	55842348	1.63833e-54	-1	0.400266	0
ENSG00000205035	chr11	49580098	11:55842467	chr11	55842467	1.63833e-54	-1	0.400266	0
ENSG00000205035	chr11	49580098	11:55842676	chr11	55842676	1.63833e-54	-1	0.400266	0
ENSG00000205035	chr11	49580098	11:55842799	chr11	55842799	1.63833e-54	-1	0.400266	0
ENSG00000205035	chr11	49580098	11:55842870	chr11	55842870	1.63833e-54	-1	0.400266	0
ENSG00000205035	chr11	49580098	11:55843007	chr11	55843007	1.63833e-54	-1	0.400266	0
ENSG00000205035	chr11	49580098	11:55843356	chr11	55843356	1.63833e-54	-1	0.400266	0
ENSG00000205035	chr11	49580098	11:55843758	chr11	55843758	1.63833e-54	-1	0.400266	0
ENSG00000205035	chr11	49580098	11:55844097	chr11	55844097	1.63833e-54	-1	0.400266	0
ENSG00000205035	chr11	49580098	11:55844197	chr11	55844197	1.63833e-54	-1	0.400266	0
ENSG00000205035	chr11	49580098	11:55844289	chr11	55844289	1.63833e-54	-1	0.400266	0
ENSG00000205035	chr11	49580098	11:55844319	chr11	55844319	1.63833e-54	-1	0.400266	0
ENSG00000205035	chr11	49580098	11:55844515	chr11	55844515	1.63833e-54	-1	0.400266	0
ENSG00000205035	chr11	49580098	11:55845030	chr11	55845030	1.63833e-54	-1	0.400266	0
ENSG00000205035	chr11	49580098	11:55845543	chr11	55845543	1.63833e-54	-1	0.400266	0
ENSG00000205035	chr11	49580098	11:55845660	chr11	55845660	1.63833e-54	-1	0.400266	0
ENSG00000205035	chr11	49580098	11:55845671	chr11	55845671	1.63833e-54	-1	0.400266	0
ENSG00000205035	chr11	49580098	11:55846621	chr11	55846621	1.63833e-54	-1	0.400266	0
ENSG00000205035	chr11	49580098	11:55847053	chr11	55847053	1.63833e-54	-1	0.400266	0
ENSG00000205035	chr11	49580098	11:55847248	chr11	55847248	1.63833e-54	-1	0.400266	0
ENSG00000205035	chr11	49580098	11:55847299	chr11	55847299	1.63833e-54	-1	0.400266	0
ENSG00000205035	chr11	49580098	11:55847355	chr11	55847355	1.63833e-54	-1	0.400266	0
ENSG00000205035	chr11	49580098	11:55847729	chr11	55847729	1.63833e-54	-1	0.400266	0
ENSG00000205035	chr11	49580098	11:55847766	chr11	55847766	1.63833e-54	-1	0.400266	0
ENSG00000205035	chr11	49580098	11:55848342	chr11	55848342	1.63833e-54	-1	0.400266	0
ENSG00000205035	chr11	49580098	11:55849016	chr11	55849016	1.63833e-54	-1	0.400266	0
ENSG00000205035	chr11	49580098	11:55849115	chr11	55849115	1.63833e-54	-1	0.400266	0
ENSG00000205035	chr11	49580098	11:55849312	chr11	55849312	1.63833e-54	-1	0.400266	0
ENSG00000205035	chr11	49580098	11:55849439	chr11	55849439	1.63833e-54	-1	0.400266	0
ENSG00000205035	chr11	49580098	11:55849451	chr11	55849451	1.63833e-54	-1	0.400266	0
ENSG00000205035	chr11	49580098	11:55849599	chr11	55849599	1.63833e-54	-1	0.400266	0
ENSG00000205035	chr11	49580098	11:55849632	chr11	55849632	1.63833e-54	-1	0.400266	0
ENSG00000205035	chr11	49580098	11:55849662	chr11	55849662	1.63833e-54	-1	0.400266	0
ENSG00000205035	chr11	49580098	11:55849683	chr11	55849683	1.63833e-54	-1	0.400266	0
ENSG00000205035	chr11	49580098	11:55850448	chr11	55850448	1.63833e-54	-1	0.400266	0
ENSG00000205035	chr11	49580098	11:55851124	chr11	55851124	1.63833e-54	-1	0.400266	0
ENSG00000205035	chr11	49580098	11:55851608	chr11	55851608	1.63833e-54	-1	0.400266	0
ENSG00000205035	chr11	49580098	11:55851770	chr11	55851770	1.63833e-54	-1	0.400266	0
ENSG00000205035	chr11	49580098	11:55851884	chr11	55851884	1.63833e-54	-1	0.400266	0
ENSG00000205035	chr11	49580098	11:55851900	chr11	55851900	1.63833e-54	-1	0.400266	0
ENSG00000205035	chr11	49580098	11:55852205	chr11	55852205	1.63833e-54	-1	0.400266	0
ENSG00000205035	chr11	49580098	11:55852228	chr11	55852228	1.63833e-54	-1	0.400266	0
ENSG00000205035	chr11	49580098	11:55852309	chr11	55852309	1.63833e-54	-1	0.400266	0
ENSG00000205035	chr11	49580098	11:55852551	chr11	55852551	1.63833e-54	-1	0.400266	0
ENSG00000205035	chr11	49580098	11:55852748	chr11	55852748	1.63833e-54	-1	0.400266	0
ENSG00000205035	chr11	49580098	11:55853340	chr11	55853340	1.63833e-54	-1	0.400266	0
ENSG00000205035	chr11	49580098	11:55853638	chr11	55853638	1.63833e-54	-1	0.400266	0
ENSG00000205035	chr11	49580098	11:55853925	chr11	55853925	1.63833e-54	-1	0.400266	0
ENSG00000205035	chr11	49580098	11:55854233	chr11	55854233	1.63833e-54	-1	0.400266	0
ENSG00000205035	chr11	49580098	11:55854331	chr11	55854331	1.63833e-54	-1	0.400266	0
ENSG00000205035	chr11	49580098	11:55854447	chr11	55854447	1.63833e-54	-1	0.400266	0
ENSG00000205035	chr11	49580098	11:55854712	chr11	55854712	1.63833e-54	-1	0.400266	0
ENSG00000205035	chr11	49580098	11:55855151	chr11	55855151	1.63833e-54	-1	0.400266	0
ENSG00000205035	chr11	49580098	11:55855375	chr11	55855375	1.63833e-54	-1	0.400266	0
ENSG00000205035	chr11	49580098	11:55855572	chr11	55855572	1.63833e-54	-1	0.400266	0
ENSG00000205035	chr11	49580098	11:55855659	chr11	55855659	1.63833e-54	-1	0.400266	0
ENSG00000205035	chr11	49580098	11:55856085	chr11	55856085	1.63833e-54	-1	0.400266	0
ENSG00000205035	chr11	49580098	11:55856239	chr11	55856239	1.63833e-54	-1	0.400266	0
ENSG00000205035	chr11	49580098	11:55856703	chr11	55856703	1.63833e-54	-1	0.400266	0
ENSG00000205035	chr11	49580098	11:55856742	chr11	55856742	1.63833e-54	-1	0.400266	0
ENSG00000205035	chr11	49580098	11:55857308	chr11	55857308	1.63833e-54	-1	0.400266	0
ENSG00000205035	chr11	49580098	11:55857561	chr11	55857561	1.63833e-54	-1	0.400266	0
ENSG00000205035	chr11	49580098	11:55857886	chr11	55857886	1.63833e-54	-1	0.400266	0
ENSG00000205035	chr11	49580098	11:55858045	chr11	55858045	1.63833e-54	-1	0.400266	0
ENSG00000205035	chr11	49580098	11:55858107	chr11	55858107	1.63833e-54	-1	0.400266	0
ENSG00000205035	chr11	49580098	11:55858370	chr11	55858370	1.63833e-54	-1	0.400266	0
ENSG00000205035	chr11	49580098	11:55858771	chr11	55858771	1.63833e-54	-1	0.400266	0
ENSG00000205035	chr11	49580098	11:55858923	chr11	55858923	1.63833e-54	-1	0.400266	0
ENSG00000205035	chr11	49580098	11:55859100	chr11	55859100	1.63833e-54	-1	0.400266	0
ENSG00000205035	chr11	49580098	11:55859372	chr11	55859372	1.63833e-54	-1	0.400266	0
ENSG00000205035	chr11	49580098	11:55860351	chr11	55860351	1.63833e-54	-1	0.400266	0
ENSG00000205035	chr11	49580098	11:55860467	chr11	55860467	1.63833e-54	-1	0.400266	0
ENSG00000205035	chr11	49580098	11:55860586	chr11	55860586	1.63833e-54	-1	0.400266	0
ENSG00000205035	chr11	49580098	11:55861999	chr11	55861999	1.63833e-54	-1	0.400266	0
ENSG00000205035	chr11	49580098	11:55862295	chr11	55862295	1.63833e-54	-1	0.400266	0
ENSG00000205035	chr11	49580098	11:55862474	chr11	55862474	1.63833e-54	-1	0.400266	0
ENSG00000205035	chr11	49580098	11:55862475	chr11	55862475	1.63833e-54	-1	0.400266	0
ENSG00000205035	chr11	49580098	11:55863035	chr11	55863035	1.63833e-54	-1	0.400266	0
ENSG00000205035	chr11	49580098	11:55863330	chr11	55863330	1.63833e-54	-1	0.400266	0
ENSG00000205035	chr11	49580098	11:55863423	chr11	55863423	1.63833e-54	-1	0.400266	0
ENSG00000205035	chr11	49580098	11:55863933	chr11	55863933	1.63833e-54	-1	0.400266	0
ENSG00000205035	chr11	49580098	11:55865202	chr11	55865202	1.63833e-54	-1	0.400266	0
ENSG00000205035	chr11	49580098	11:55865643	chr11	55865643	1.63833e-54	-1	0.400266	0
ENSG00000205035	chr11	49580098	11:55865647	chr11	55865647	1.63833e-54	-1	0.400266	0
ENSG00000205035	chr11	49580098	11:55865838	chr11	55865838	1.63833e-54	-1	0.400266	0
ENSG00000205035	chr11	49580098	11:55865973	chr11	55865973	1.63833e-54	-1	0.400266	0
ENSG00000205035	chr11	49580098	11:55866067	chr11	55866067	1.63833e-54	-1	0.400266	0
ENSG00000205035	chr11	49580098	11:55866187	chr11	55866187	1.63833e-54	-1	0.400266	0
ENSG00000205035	chr11	49580098	11:55867275	chr11	55867275	1.63833e-54	-1	0.400266	0
ENSG00000205035	chr11	49580098	11:55868406	chr11	55868406	1.63833e-54	-1	0.400266	0
ENSG00000205035	chr11	49580098	11:55868806	chr11	55868806	1.63833e-54	-1	0.400266	0
ENSG00000205035	chr11	49580098	11:55868855	chr11	55868855	1.63833e-54	-1	0.400266	0
ENSG00000205035	chr11	49580098	11:55869850	chr11	55869850	1.63833e-54	-1	0.400266	0
ENSG00000205035	chr11	49580098	11:55869939	chr11	55869939	1.63833e-54	-1	0.400266	0
ENSG00000205035	chr11	49580098	11:55870401	chr11	55870401	1.63833e-54	-1	0.400266	0
ENSG00000205035	chr11	49580098	11:55870545	chr11	55870545	1.63833e-54	-1	0.400266	0
ENSG00000205035	chr11	49580098	11:55871091	chr11	55871091	1.63833e-54	-1	0.400266	0
ENSG00000205035	chr11	49580098	11:55871364	chr11	55871364	1.63833e-54	-1	0.400266	0
ENSG00000205035	chr11	49580098	11:55871600	chr11	55871600	1.63833e-54	-1	0.400266	0
ENSG00000205035	chr11	49580098	11:55871636	chr11	55871636	1.63833e-54	-1	0.400266	0
ENSG00000205035	chr11	49580098	11:55871724	chr11	55871724	1.63833e-54	-1	0.400266	0
ENSG00000205035	chr11	49580098	11:55871847	chr11	55871847	1.63833e-54	-1	0.400266	0
ENSG00000205035	chr11	49580098	11:55872363	chr11	55872363	1.63833e-54	-1	0.400266	0
ENSG00000205035	chr11	49580098	11:55872424	chr11	55872424	1.63833e-54	-1	0.400266	0
ENSG00000205035	chr11	49580098	11:55872980	chr11	55872980	1.63833e-54	-1	0.400266	0
ENSG00000205035	chr11	49580098	11:55873590	chr11	55873590	1.63833e-54	-1	0.400266	0
ENSG00000205035	chr11	49580098	11:55873654	chr11	55873654	1.63833e-54	-1	0.400266	0
ENSG00000205035	chr11	49580098	11:55873902	chr11	55873902	1.63833e-54	-1	0.400266	0
ENSG00000205035	chr11	49580098	11:55874108	chr11	55874108	1.63833e-54	-1	0.400266	0
ENSG00000205035	chr11	49580098	11:55874430	chr11	55874430	1.63833e-54	-1	0.400266	0
ENSG00000205035	chr11	49580098	11:55874815	chr11	55874815	1.63833e-54	-1	0.400266	0
ENSG00000205035	chr11	49580098	11:55875284	chr11	55875284	1.63833e-54	-1	0.400266	0
ENSG00000205035	chr11	49580098	11:55875290	chr11	55875290	1.63833e-54	-1	0.400266	0
ENSG00000205035	chr11	49580098	11:55876574	chr11	55876574	1.63833e-54	-1	0.400266	0
ENSG00000205035	chr11	49580098	11:55876658	chr11	55876658	1.63833e-54	-1	0.400266	0
ENSG00000205035	chr11	49580098	11:55876853	chr11	55876853	1.63833e-54	-1	0.400266	0
ENSG00000205035	chr11	49580098	11:55876923	chr11	55876923	1.63833e-54	-1	0.400266	0
ENSG00000205035	chr11	49580098	11:55877103	chr11	55877103	1.63833e-54	-1	0.400266	0
ENSG00000205035	chr11	49580098	11:55877127	chr11	55877127	1.63833e-54	-1	0.400266	0
ENSG00000205035	chr11	49580098	11:55877253	chr11	55877253	1.63833e-54	-1	0.400266	0
ENSG00000205035	chr11	49580098	11:55877439	chr11	55877439	1.63833e-54	-1	0.400266	0
ENSG00000205035	chr11	49580098	11:55877975	chr11	55877975	1.63833e-54	-1	0.400266	0
ENSG00000205035	chr11	49580098	11:55878115	chr11	55878115	1.63833e-54	-1	0.400266	0
ENSG00000205035	chr11	49580098	11:55878236	chr11	55878236	1.63833e-54	-1	0.400266	0
ENSG00000205035	chr11	49580098	11:55878277	chr11	55878277	1.63833e-54	-1	0.400266	0
ENSG00000205035	chr11	49580098	11:55878314	chr11	55878314	1.63833e-54	-1	0.400266	0
ENSG00000205035	chr11	49580098	11:55878325	chr11	55878325	1.63833e-54	-1	0.400266	0
ENSG00000205035	chr11	49580098	11:55878584	chr11	55878584	1.63833e-54	-1	0.400266	0
ENSG00000205035	chr11	49580098	11:55878741	chr11	55878741	1.63833e-54	-1	0.400266	0
ENSG00000205035	chr11	49580098	11:55878888	chr11	55878888	1.63833e-54	-1	0.400266	0
ENSG00000205035	chr11	49580098	11:55879115	chr11	55879115	1.63833e-54	-1	0.400266	0
ENSG00000205035	chr11	49580098	11:55879564	chr11	55879564	1.63833e-54	-1	0.400266	0
ENSG00000205035	chr11	49580098	11:55879596	chr11	55879596	1.63833e-54	-1	0.400266	0
ENSG00000205035	chr11	49580098	11:55879790	chr11	55879790	1.63833e-54	-1	0.400266	0
ENSG00000205035	chr11	49580098	11:55879932	chr11	55879932	1.63833e-54	-1	0.400266	0
ENSG00000205035	chr11	49580098	11:55880014	chr11	55880014	1.63833e-54	-1	0.400266	0
ENSG00000205035	chr11	49580098	11:55880470	chr11	55880470	1.63833e-54	-1	0.400266	0
ENSG00000205035	chr11	49580098	11:55880503	chr11	55880503	1.63833e-54	-1	0.400266	0
ENSG00000205035	chr11	49580098	11:55880513	chr11	55880513	1.63833e-54	-1	0.400266	0
ENSG00000205035	chr11	49580098	11:55880668	chr11	55880668	1.63833e-54	-1	0.400266	0
ENSG00000205035	chr11	49580098	11:55880920	chr11	55880920	1.63833e-54	-1	0.400266	0
ENSG00000205035	chr11	49580098	11:55881079	chr11	55881079	1.63833e-54	-1	0.400266	0
ENSG00000205035	chr11	49580098	11:55881741	chr11	55881741	1.63833e-54	-1	0.400266	0
ENSG00000205035	chr11	49580098	11:55882504	chr11	55882504	1.63833e-54	-1	0.400266	0
ENSG00000205035	chr11	49580098	11:55882658	chr11	55882658	1.63833e-54	-1	0.400266	0
ENSG00000205035	chr11	49580098	11:55882841	chr11	55882841	1.63833e-54	-1	0.400266	0
ENSG00000205035	chr11	49580098	11:55883313	chr11	55883313	1.63833e-54	-1	0.400266	0
ENSG00000205035	chr11	49580098	11:55883381	chr11	55883381	1.63833e-54	-1	0.400266	0
ENSG00000205035	chr11	49580098	11:55883432	chr11	55883432	1.63833e-54	-1	0.400266	0
ENSG00000205035	chr11	49580098	11:55883497	chr11	55883497	1.63833e-54	-1	0.400266	0
ENSG00000205035	chr11	49580098	11:55883662	chr11	55883662	1.63833e-54	-1	0.400266	0
ENSG00000205035	chr11	49580098	11:55884371	chr11	55884371	1.63833e-54	-1	0.400266	0
ENSG00000205035	chr11	49580098	11:55884434	chr11	55884434	1.63833e-54	-1	0.400266	0
ENSG00000205035	chr11	49580098	11:55884866	chr11	55884866	1.63833e-54	-1	0.400266	0
ENSG00000205035	chr11	49580098	11:55885108	chr11	55885108	1.63833e-54	-1	0.400266	0
ENSG00000205035	chr11	49580098	11:55885260	chr11	55885260	1.63833e-54	-1	0.400266	0
ENSG00000205035	chr11	49580098	11:55885328	chr11	55885328	1.63833e-54	-1	0.400266	0
ENSG00000205035	chr11	49580098	11:55885570	chr11	55885570	1.63833e-54	-1	0.400266	0
ENSG00000205035	chr11	49580098	11:55885682	chr11	55885682	1.63833e-54	-1	0.400266	0
ENSG00000205035	chr11	49580098	11:55886617	chr11	55886617	1.63833e-54	-1	0.400266	0
ENSG00000205035	chr11	49580098	11:55886764	chr11	55886764	1.63833e-54	-1	0.400266	0
ENSG00000205035	chr11	49580098	11:55887108	chr11	55887108	1.63833e-54	-1	0.400266	0
ENSG00000205035	chr11	49580098	11:55887207	chr11	55887207	1.63833e-54	-1	0.400266	0
ENSG00000205035	chr11	49580098	11:55887408	chr11	55887408	1.63833e-54	-1	0.400266	0
ENSG00000205035	chr11	49580098	11:55887771	chr11	55887771	1.63833e-54	-1	0.400266	0
ENSG00000205035	chr11	49580098	11:55887944	chr11	55887944	1.63833e-54	-1	0.400266	0
ENSG00000205035	chr11	49580098	11:55888254	chr11	55888254	1.63833e-54	-1	0.400266	0
ENSG00000205035	chr11	49580098	11:55888307	chr11	55888307	1.63833e-54	-1	0.400266	0
ENSG00000205035	chr11	49580098	11:55888566	chr11	55888566	1.63833e-54	-1	0.400266	0
ENSG00000205035	chr11	49580098	11:55888619	chr11	55888619	1.63833e-54	-1	0.400266	0
ENSG00000205035	chr11	49580098	11:55888921	chr11	55888921	1.63833e-54	-1	0.400266	0
ENSG00000205035	chr11	49580098	11:55888939	chr11	55888939	1.63833e-54	-1	0.400266	0
ENSG00000205035	chr11	49580098	11:55889088	chr11	55889088	1.63833e-54	-1	0.400266	0
ENSG00000205035	chr11	49580098	11:55889232	chr11	55889232	1.63833e-54	-1	0.400266	0
ENSG00000205035	chr11	49580098	11:55889687	chr11	55889687	1.63833e-54	-1	0.400266	0
ENSG00000205035	chr11	49580098	11:55889815	chr11	55889815	1.63833e-54	-1	0.400266	0
ENSG00000205035	chr11	49580098	11:55890156	chr11	55890156	1.63833e-54	-1	0.400266	0
ENSG00000205035	chr11	49580098	11:55890273	chr11	55890273	1.63833e-54	-1	0.400266	0
ENSG00000205035	chr11	49580098	11:55890320	chr11	55890320	1.63833e-54	-1	0.400266	0
ENSG00000205035	chr11	49580098	11:55890726	chr11	55890726	1.63833e-54	-1	0.400266	0
ENSG00000205035	chr11	49580098	11:55891034	chr11	55891034	1.63833e-54	-1	0.400266	0
ENSG00000205035	chr11	49580098	11:55891300	chr11	55891300	1.63833e-54	-1	0.400266	0
ENSG00000205035	chr11	49580098	11:55891437	chr11	55891437	1.63833e-54	-1	0.400266	0
ENSG00000205035	chr11	49580098	11:55891548	chr11	55891548	1.63833e-54	-1	0.400266	0
ENSG00000205035	chr11	49580098	11:55891629	chr11	55891629	1.63833e-54	-1	0.400266	0
ENSG00000205035	chr11	49580098	11:55891766	chr11	55891766	1.63833e-54	-1	0.400266	0
ENSG00000205035	chr11	49580098	11:55891979	chr11	55891979	1.63833e-54	-1	0.400266	0
ENSG00000205035	chr11	49580098	11:55892026	chr11	55892026	1.63833e-54	-1	0.400266	0
ENSG00000205035	chr11	49580098	11:55892229	chr11	55892229	1.63833e-54	-1	0.400266	0
ENSG00000205035	chr11	49580098	11:55892469	chr11	55892469	1.63833e-54	-1	0.400266	0
ENSG00000205035	chr11	49580098	11:55892842	chr11	55892842	1.63833e-54	-1	0.400266	0
ENSG00000205035	chr11	49580098	11:55892961	chr11	55892961	1.63833e-54	-1	0.400266	0
ENSG00000205035	chr11	49580098	11:55892969	chr11	55892969	1.63833e-54	-1	0.400266	0
ENSG00000205035	chr11	49580098	11:55893712	chr11	55893712	1.63833e-54	-1	0.400266	0
ENSG00000205035	chr11	49580098	11:55893789	chr11	55893789	1.63833e-54	-1	0.400266	0
ENSG00000205035	chr11	49580098	11:55893853	chr11	55893853	1.63833e-54	-1	0.400266	0
ENSG00000205035	chr11	49580098	11:55894232	chr11	55894232	1.63833e-54	-1	0.400266	0
ENSG00000205035	chr11	49580098	11:55894895	chr11	55894895	1.63833e-54	-1	0.400266	0
ENSG00000205035	chr11	49580098	11:55894910	chr11	55894910	1.63833e-54	-1	0.400266	0
ENSG00000205035	chr11	49580098	11:55895026	chr11	55895026	1.63833e-54	-1	0.400266	0
ENSG00000205035	chr11	49580098	11:55895190	chr11	55895190	1.63833e-54	-1	0.400266	0
ENSG00000205035	chr11	49580098	11:55895377	chr11	55895377	1.63833e-54	-1	0.400266	0
ENSG00000205035	chr11	49580098	11:55895581	chr11	55895581	1.63833e-54	-1	0.400266	0
ENSG00000205035	chr11	49580098	11:55896211	chr11	55896211	1.63833e-54	-1	0.400266	0
ENSG00000205035	chr11	49580098	11:55896379	chr11	55896379	1.63833e-54	-1	0.400266	0
ENSG00000205035	chr11	49580098	11:55896402	chr11	55896402	1.63833e-54	-1	0.400266	0
ENSG00000205035	chr11	49580098	11:55896745	chr11	55896745	1.63833e-54	-1	0.400266	0
ENSG00000205035	chr11	49580098	11:55901298	chr11	55901298	1.63833e-54	-1	0.400266	0
ENSG00000205035	chr11	49580098	11:55901465	chr11	55901465	1.63833e-54	-1	0.400266	0
ENSG00000205035	chr11	49580098	11:55902884	chr11	55902884	1.63833e-54	-1	0.400266	0
ENSG00000205035	chr11	49580098	11:55903355	chr11	55903355	1.63833e-54	-1	0.400266	0
ENSG00000205035	chr11	49580098	11:55906138	chr11	55906138	1.63833e-54	-1	0.400266	0
ENSG00000205035	chr11	49580098	11:55906244	chr11	55906244	1.63833e-54	-1	0.400266	0
ENSG00000205035	chr11	49580098	11:55912455	chr11	55912455	1.63833e-54	-1	0.400266	0
ENSG00000205035	chr11	49580098	11:55914112	chr11	55914112	1.63833e-54	-1	0.400266	0
ENSG00000205035	chr11	49580098	11:55915618	chr11	55915618	1.63833e-54	-1	0.400266	0
ENSG00000205035	chr11	49580098	11:55932554	chr11	55932554	1.63833e-54	-1	0.400266	0
ENSG00000205035	chr11	49580098	11:55932638	chr11	55932638	1.63833e-54	-1	0.400266	0
ENSG00000205035	chr11	49580098	11:55932949	chr11	55932949	1.63833e-54	-1	0.400266	0
ENSG00000205035	chr11	49580098	11:55938893	chr11	55938893	1.63833e-54	-1	0.400266	0
ENSG00000205035	chr11	49580098	11:55943648	chr11	55943648	1.63833e-54	-1	0.400266	0
ENSG00000205035	chr11	49580098	11:55947451	chr11	55947451	1.63833e-54	-1	0.400266	0
ENSG00000205035	chr11	49580098	11:55947455	chr11	55947455	1.63833e-54	-1	0.400266	0
ENSG00000205035	chr11	49580098	11:55947588	chr11	55947588	1.63833e-54	-1	0.400266	0
ENSG00000205035	chr11	49580098	11:55947929	chr11	55947929	1.63833e-54	-1	0.400266	0
ENSG00000205035	chr11	49580098	11:55958007	chr11	55958007	1.63833e-54	-1	0.400266	0
ENSG00000205035	chr11	49580098	11:55959020	chr11	55959020	1.63833e-54	-1	0.400266	0
ENSG00000205035	chr11	49580098	11:55961241	chr11	55961241	1.63833e-54	-1	0.400266	0
ENSG00000205035	chr11	49580098	11:55961727	chr11	55961727	1.63833e-54	-1	0.400266	0
ENSG00000205035	chr11	49580098	11:55966168	chr11	55966168	1.63833e-54	-1	0.400266	0
ENSG00000205035	chr11	49580098	11:55967123	chr11	55967123	1.63833e-54	-1	0.400266	0
ENSG00000205035	chr11	49580098	11:55967306	chr11	55967306	1.63833e-54	-1	0.400266	0
ENSG00000205035	chr11	49580098	11:55968335	chr11	55968335	1.63833e-54	-1	0.400266	0
ENSG00000205035	chr11	49580098	11:55977182	chr11	55977182	1.63833e-54	-1	0.400266	0
ENSG00000205035	chr11	49580098	11:55983598	chr11	55983598	1.63833e-54	-1	0.400266	0
ENSG00000205035	chr11	49580098	11:55984738	chr11	55984738	1.63833e-54	-1	0.400266	0
ENSG00000205035	chr11	49580098	11:55985615	chr11	55985615	1.63833e-54	-1	0.400266	0
ENSG00000205035	chr11	49580098	11:55987478	chr11	55987478	1.63833e-54	-1	0.400266	0
ENSG00000205035	chr11	49580098	11:55987976	chr11	55987976	1.63833e-54	-1	0.400266	0
ENSG00000205035	chr11	49580098	11:55989934	chr11	55989934	1.63833e-54	-1	0.400266	0
ENSG00000205035	chr11	49580098	11:56001223	chr11	56001223	1.63833e-54	-1	0.400266	0
ENSG00000205035	chr11	49580098	11:56005520	chr11	56005520	1.63833e-54	-1	0.400266	0
ENSG00000205035	chr11	49580098	11:56006455	chr11	56006455	1.63833e-54	-1	0.400266	0
ENSG00000205035	chr11	49580098	11:56008444	chr11	56008444	1.63833e-54	-1	0.400266	0
ENSG00000205035	chr11	49580098	11:56008630	chr11	56008630	1.63833e-54	-1	0.400266	0
ENSG00000205035	chr11	49580098	11:56010264	chr11	56010264	1.63833e-54	-1	0.400266	0
ENSG00000205035	chr11	49580098	11:56018244	chr11	56018244	1.63833e-54	-1	0.400266	0
ENSG00000205035	chr11	49580098	11:56022932	chr11	56022932	1.63833e-54	-1	0.400266	0
ENSG00000205035	chr11	49580098	11:56028310	chr11	56028310	1.63833e-54	-1	0.400266	0
ENSG00000205035	chr11	49580098	11:56028689	chr11	56028689	1.63833e-54	-1	0.400266	0
ENSG00000205035	chr11	49580098	11:56029753	chr11	56029753	1.63833e-54	-1	0.400266	0
ENSG00000205035	chr11	49580098	11:56031991	chr11	56031991	1.63833e-54	-1	0.400266	0
ENSG00000205035	chr11	49580098	11:56032119	chr11	56032119	1.63833e-54	-1	0.400266	0
ENSG00000205035	chr11	49580098	11:56036327	chr11	56036327	1.63833e-54	-1	0.400266	0
ENSG00000205035	chr11	49580098	11:56037254	chr11	56037254	1.63833e-54	-1	0.400266	0
ENSG00000205035	chr11	49580098	11:56041723	chr11	56041723	1.63833e-54	-1	-0.400266	0
ENSG00000205035	chr11	49580098	11:56042750	chr11	56042750	1.63833e-54	-1	0.400266	0
ENSG00000205035	chr11	49580098	11:56043056	chr11	56043056	1.63833e-54	-1	0.400266	0
ENSG00000205035	chr11	49580098	11:55679541	chr11	55679541	2.45029e-54	-1	-0.399658	0
ENSG00000205035	chr11	49580098	11:55826753	chr11	55826753	2.47931e-54	-1	0.39964	0
ENSG00000205035	chr11	49580098	11:55753372	chr11	55753372	2.56822e-54	-1	0.399587	0
ENSG00000205035	chr11	49580098	11:55753389	chr11	55753389	2.56822e-54	-1	0.399587	0
ENSG00000205035	chr11	49580098	11:55753390	chr11	55753390	2.56822e-54	-1	0.399587	0
ENSG00000205035	chr11	49580098	11:55791423	chr11	55791423	3.16613e-54	-1	0.39927	0
ENSG00000205035	chr11	49580098	11:55821724	chr11	55821724	3.58443e-54	-1	0.399082	0
ENSG00000205035	chr11	49580098	11:55822289	chr11	55822289	3.58443e-54	-1	0.399082	0
ENSG00000205035	chr11	49580098	11:54937830	chr11	54937830	3.66259e-54	-1	0.399049	0
ENSG00000205035	chr11	49580098	11:55826754	chr11	55826754	3.75395e-54	-1	0.399012	0
ENSG00000205035	chr11	49580098	11:54810008	chr11	54810008	4.74322e-54	-1	0.398657	0
ENSG00000205035	chr11	49580098	11:54810250	chr11	54810250	4.74322e-54	-1	0.398657	0
ENSG00000205035	chr11	49580098	11:54810461	chr11	54810461	4.74322e-54	-1	0.398657	0
ENSG00000205035	chr11	49580098	11:54811397	chr11	54811397	4.74322e-54	-1	0.398657	0
ENSG00000205035	chr11	49580098	11:54811848	chr11	54811848	4.74322e-54	-1	0.398657	0
ENSG00000205035	chr11	49580098	11:54811870	chr11	54811870	4.74322e-54	-1	0.398657	0
ENSG00000205035	chr11	49580098	11:54812845	chr11	54812845	4.74322e-54	-1	0.398657	0
ENSG00000205035	chr11	49580098	11:54813776	chr11	54813776	4.74322e-54	-1	0.398657	0
ENSG00000205035	chr11	49580098	11:54815088	chr11	54815088	4.74322e-54	-1	0.398657	0
ENSG00000205035	chr11	49580098	11:54817609	chr11	54817609	4.74322e-54	-1	0.398657	0
ENSG00000205035	chr11	49580098	11:54819428	chr11	54819428	4.74322e-54	-1	0.398657	0
ENSG00000205035	chr11	49580098	11:54821372	chr11	54821372	4.74322e-54	-1	0.398657	0
ENSG00000205035	chr11	49580098	11:54822390	chr11	54822390	4.74322e-54	-1	0.398657	0
ENSG00000205035	chr11	49580098	11:54822906	chr11	54822906	4.74322e-54	-1	0.398657	0
ENSG00000205035	chr11	49580098	11:54824518	chr11	54824518	4.74322e-54	-1	0.398657	0
ENSG00000205035	chr11	49580098	11:54828212	chr11	54828212	4.74322e-54	-1	0.398657	0
ENSG00000205035	chr11	49580098	11:54830140	chr11	54830140	4.74322e-54	-1	0.398657	0
ENSG00000205035	chr11	49580098	11:54833533	chr11	54833533	4.74322e-54	-1	0.398657	0
ENSG00000205035	chr11	49580098	11:54833728	chr11	54833728	4.74322e-54	-1	0.398657	0
ENSG00000205035	chr11	49580098	11:54840287	chr11	54840287	4.74322e-54	-1	0.398657	0
ENSG00000205035	chr11	49580098	11:54842025	chr11	54842025	4.74322e-54	-1	0.398657	0
ENSG00000205035	chr11	49580098	11:54842180	chr11	54842180	4.74322e-54	-1	0.398657	0
ENSG00000205035	chr11	49580098	11:54845667	chr11	54845667	4.74322e-54	-1	0.398657	0
ENSG00000205035	chr11	49580098	11:54845965	chr11	54845965	4.74322e-54	-1	0.398657	0
ENSG00000205035	chr11	49580098	11:54847536	chr11	54847536	4.74322e-54	-1	0.398657	0
ENSG00000205035	chr11	49580098	11:54850809	chr11	54850809	4.74322e-54	-1	0.398657	0
ENSG00000205035	chr11	49580098	11:54852046	chr11	54852046	4.74322e-54	-1	0.398657	0
ENSG00000205035	chr11	49580098	11:55857481	chr11	55857481	5.31548e-54	-1	0.398484	0
ENSG00000205035	chr11	49580098	11:56137893	chr11	56137893	5.96127e-54	-1	0.39831	0
ENSG00000205035	chr11	49580098	11:56154335	chr11	56154335	5.96127e-54	-1	0.39831	0
ENSG00000205035	chr11	49580098	11:56155848	chr11	56155848	5.96127e-54	-1	0.39831	0
ENSG00000205035	chr11	49580098	11:56157297	chr11	56157297	5.96127e-54	-1	0.39831	0
ENSG00000205035	chr11	49580098	11:56162753	chr11	56162753	5.96127e-54	-1	0.39831	0
ENSG00000205035	chr11	49580098	11:55782896	chr11	55782896	7.27294e-54	-1	0.398008	0
ENSG00000205035	chr11	49580098	11:55862260	chr11	55862260	7.91156e-54	-1	0.39788	0
ENSG00000205035	chr11	49580098	11:55662321	chr11	55662321	8.3616e-54	-1	0.397795	0
ENSG00000205035	chr11	49580098	11:56182001	chr11	56182001	8.56951e-54	-1	0.397758	0
ENSG00000205035	chr11	49580098	11:56190551	chr11	56190551	8.56951e-54	-1	0.397758	0
ENSG00000205035	chr11	49580098	11:56191199	chr11	56191199	8.56951e-54	-1	0.397758	0
ENSG00000205035	chr11	49580098	11:55761786	chr11	55761786	9.20333e-54	-1	0.397649	0
ENSG00000205035	chr11	49580098	11:55816354	chr11	55816354	1.06898e-53	-1	0.397421	0
ENSG00000205035	chr11	49580098	11:55819548	chr11	55819548	1.06898e-53	-1	0.397421	0
ENSG00000205035	chr11	49580098	11:55820072	chr11	55820072	1.06898e-53	-1	0.397421	0
ENSG00000205035	chr11	49580098	11:55820364	chr11	55820364	1.06898e-53	-1	0.397421	0
ENSG00000205035	chr11	49580098	11:55821359	chr11	55821359	1.06898e-53	-1	0.397421	0
ENSG00000205035	chr11	49580098	11:55786106	chr11	55786106	1.17988e-53	-1	0.397271	0
ENSG00000205035	chr11	49580098	11:55786155	chr11	55786155	1.17988e-53	-1	0.397271	0
ENSG00000205035	chr11	49580098	11:55786387	chr11	55786387	1.17988e-53	-1	0.397271	0
ENSG00000205035	chr11	49580098	11:55786716	chr11	55786716	1.17988e-53	-1	0.397271	0
ENSG00000205035	chr11	49580098	11:55786751	chr11	55786751	1.17988e-53	-1	0.397271	0
ENSG00000205035	chr11	49580098	11:55786765	chr11	55786765	1.17988e-53	-1	0.397271	0
ENSG00000205035	chr11	49580098	11:55787153	chr11	55787153	1.17988e-53	-1	0.397271	0
ENSG00000205035	chr11	49580098	11:55787194	chr11	55787194	1.17988e-53	-1	0.397271	0
ENSG00000205035	chr11	49580098	11:55787210	chr11	55787210	1.17988e-53	-1	0.397271	0
ENSG00000205035	chr11	49580098	11:55787575	chr11	55787575	1.17988e-53	-1	0.397271	0
ENSG00000205035	chr11	49580098	11:55933718	chr11	55933718	1.19257e-53	-1	0.397255	0
ENSG00000205035	chr11	49580098	11:54990335	chr11	54990335	1.26071e-53	-1	0.39717	0
ENSG00000233954	chr1	16134144	1:46787455	chr1	46787455	1.69253e-53	-1	-0.39672	0
ENSG00000205035	chr11	49580098	11:54901973	chr11	54901973	2.05772e-53	-1	0.396422	0
ENSG00000205035	chr11	49580098	11:55835099	chr11	55835099	2.56906e-53	-1	0.396082	0
ENSG00000205035	chr11	49580098	11:55782196	chr11	55782196	2.61532e-53	-1	0.396055	0
ENSG00000237550	chr15	82665092	4:39427201	chr4	39427201	3.02934e-53	-1	0.395829	0
ENSG00000205035	chr11	49580098	11:55893816	chr11	55893816	3.54926e-53	-1	-0.395587	0
ENSG00000205035	chr11	49580098	11:55809062	chr11	55809062	4.10704e-53	-1	0.395363	0
ENSG00000205035	chr11	49580098	11:55810211	chr11	55810211	4.10704e-53	-1	0.395363	0
ENSG00000205035	chr11	49580098	11:55674095	chr11	55674095	4.64187e-53	-1	0.395175	0
ENSG00000205035	chr11	49580098	11:55786360	chr11	55786360	4.90968e-53	-1	0.395089	0
ENSG00000205035	chr11	49580098	11:56096069	chr11	56096069	5.30588e-53	-1	0.394969	0
ENSG00000205035	chr11	49580098	11:56097168	chr11	56097168	5.30588e-53	-1	0.394969	0
ENSG00000205035	chr11	49580098	11:56097483	chr11	56097483	5.30588e-53	-1	0.394969	0
ENSG00000205035	chr11	49580098	11:56097566	chr11	56097566	5.30588e-53	-1	0.394969	0
ENSG00000205035	chr11	49580098	11:56099304	chr11	56099304	5.30588e-53	-1	0.394969	0
ENSG00000205035	chr11	49580098	11:56099739	chr11	56099739	5.30588e-53	-1	0.394969	0
ENSG00000205035	chr11	49580098	11:56099742	chr11	56099742	5.30588e-53	-1	0.394969	0
ENSG00000205035	chr11	49580098	11:56100887	chr11	56100887	5.30588e-53	-1	0.394969	0
ENSG00000205035	chr11	49580098	11:56101795	chr11	56101795	5.30588e-53	-1	0.394969	0
ENSG00000205035	chr11	49580098	11:56103851	chr11	56103851	5.30588e-53	-1	0.394969	0
ENSG00000205035	chr11	49580098	11:56104697	chr11	56104697	5.30588e-53	-1	0.394969	0
ENSG00000205035	chr11	49580098	11:56105361	chr11	56105361	5.30588e-53	-1	0.394969	0
ENSG00000205035	chr11	49580098	11:56105393	chr11	56105393	5.30588e-53	-1	0.394969	0
ENSG00000205035	chr11	49580098	11:56106985	chr11	56106985	5.30588e-53	-1	0.394969	0
ENSG00000205035	chr11	49580098	11:56109707	chr11	56109707	5.30588e-53	-1	0.394969	0
ENSG00000205035	chr11	49580098	11:56113168	chr11	56113168	5.30588e-53	-1	0.394969	0
ENSG00000205035	chr11	49580098	11:56115557	chr11	56115557	5.30588e-53	-1	0.394969	0
ENSG00000205035	chr11	49580098	11:56116593	chr11	56116593	5.30588e-53	-1	0.394969	0
ENSG00000205035	chr11	49580098	11:56117092	chr11	56117092	5.30588e-53	-1	0.394969	0
ENSG00000205035	chr11	49580098	11:56118024	chr11	56118024	5.30588e-53	-1	0.394969	0
ENSG00000205035	chr11	49580098	11:56118440	chr11	56118440	5.30588e-53	-1	0.394969	0
ENSG00000205035	chr11	49580098	11:56119295	chr11	56119295	5.30588e-53	-1	0.394969	0
ENSG00000205035	chr11	49580098	11:56119356	chr11	56119356	5.30588e-53	-1	0.394969	0
ENSG00000205035	chr11	49580098	11:56122307	chr11	56122307	5.30588e-53	-1	0.394969	0
ENSG00000205035	chr11	49580098	11:56122603	chr11	56122603	5.30588e-53	-1	0.394969	0
ENSG00000205035	chr11	49580098	11:56123433	chr11	56123433	5.30588e-53	-1	0.394969	0
ENSG00000205035	chr11	49580098	11:56124577	chr11	56124577	5.30588e-53	-1	0.394969	0
ENSG00000205035	chr11	49580098	11:56124976	chr11	56124976	5.30588e-53	-1	0.394969	0
ENSG00000205035	chr11	49580098	11:56127657	chr11	56127657	5.30588e-53	-1	0.394969	0
ENSG00000205035	chr11	49580098	11:56127829	chr11	56127829	5.30588e-53	-1	0.394969	0
ENSG00000205035	chr11	49580098	11:56129023	chr11	56129023	5.30588e-53	-1	0.394969	0
ENSG00000205035	chr11	49580098	11:56129596	chr11	56129596	5.30588e-53	-1	0.394969	0
ENSG00000205035	chr11	49580098	11:56129779	chr11	56129779	5.30588e-53	-1	0.394969	0
ENSG00000205035	chr11	49580098	11:56130504	chr11	56130504	5.30588e-53	-1	0.394969	0
ENSG00000205035	chr11	49580098	11:56132082	chr11	56132082	5.30588e-53	-1	0.394969	0
ENSG00000205035	chr11	49580098	11:56132412	chr11	56132412	5.30588e-53	-1	0.394969	0
ENSG00000205035	chr11	49580098	11:56133394	chr11	56133394	5.30588e-53	-1	0.394969	0
ENSG00000205035	chr11	49580098	11:56135047	chr11	56135047	5.30588e-53	-1	0.394969	0
ENSG00000205035	chr11	49580098	11:56137198	chr11	56137198	5.30588e-53	-1	0.394969	0
ENSG00000205035	chr11	49580098	11:56138570	chr11	56138570	5.30588e-53	-1	0.394969	0
ENSG00000205035	chr11	49580098	11:56139623	chr11	56139623	5.30588e-53	-1	0.394969	0
ENSG00000205035	chr11	49580098	11:56140581	chr11	56140581	5.30588e-53	-1	0.394969	0
ENSG00000205035	chr11	49580098	11:56142476	chr11	56142476	5.30588e-53	-1	0.394969	0
ENSG00000205035	chr11	49580098	11:56142564	chr11	56142564	5.30588e-53	-1	0.394969	0
ENSG00000205035	chr11	49580098	11:56149488	chr11	56149488	5.30588e-53	-1	0.394969	0
ENSG00000205035	chr11	49580098	11:56149549	chr11	56149549	5.30588e-53	-1	0.394969	0
ENSG00000205035	chr11	49580098	11:55810273	chr11	55810273	5.71636e-53	-1	0.394855	0
ENSG00000205035	chr11	49580098	11:55810328	chr11	55810328	5.71636e-53	-1	0.394855	0
ENSG00000205035	chr11	49580098	11:55810544	chr11	55810544	5.71636e-53	-1	0.394855	0
ENSG00000205035	chr11	49580098	11:55810637	chr11	55810637	5.71636e-53	-1	0.394855	0
ENSG00000205035	chr11	49580098	11:55810703	chr11	55810703	5.71636e-53	-1	0.394855	0
ENSG00000205035	chr11	49580098	11:55810929	chr11	55810929	5.71636e-53	-1	0.394855	0
ENSG00000205035	chr11	49580098	11:55810977	chr11	55810977	5.71636e-53	-1	0.394855	0
ENSG00000205035	chr11	49580098	11:55811017	chr11	55811017	5.71636e-53	-1	0.394855	0
ENSG00000205035	chr11	49580098	11:55811138	chr11	55811138	5.71636e-53	-1	0.394855	0
ENSG00000205035	chr11	49580098	11:55811324	chr11	55811324	5.71636e-53	-1	0.394855	0
ENSG00000205035	chr11	49580098	11:55811734	chr11	55811734	5.71636e-53	-1	0.394855	0
ENSG00000205035	chr11	49580098	11:55811851	chr11	55811851	5.71636e-53	-1	0.394855	0
ENSG00000205035	chr11	49580098	11:55811875	chr11	55811875	5.71636e-53	-1	0.394855	0
ENSG00000205035	chr11	49580098	11:55811954	chr11	55811954	5.71636e-53	-1	0.394855	0
ENSG00000205035	chr11	49580098	11:55812343	chr11	55812343	5.71636e-53	-1	0.394855	0
ENSG00000205035	chr11	49580098	11:55812364	chr11	55812364	5.71636e-53	-1	0.394855	0
ENSG00000205035	chr11	49580098	11:55812869	chr11	55812869	5.71636e-53	-1	0.394855	0
ENSG00000205035	chr11	49580098	11:55812874	chr11	55812874	5.71636e-53	-1	0.394855	0
ENSG00000205035	chr11	49580098	11:55813104	chr11	55813104	5.71636e-53	-1	0.394855	0
ENSG00000205035	chr11	49580098	11:55813461	chr11	55813461	5.71636e-53	-1	0.394855	0
ENSG00000205035	chr11	49580098	11:55813482	chr11	55813482	5.71636e-53	-1	0.394855	0
ENSG00000205035	chr11	49580098	11:56045082	chr11	56045082	7.14293e-53	-1	0.394512	0
ENSG00000205035	chr11	49580098	11:56046400	chr11	56046400	7.14293e-53	-1	0.394512	0
ENSG00000205035	chr11	49580098	11:56050916	chr11	56050916	7.14293e-53	-1	0.394512	0
ENSG00000205035	chr11	49580098	11:56051260	chr11	56051260	7.14293e-53	-1	0.394512	0
ENSG00000205035	chr11	49580098	11:56051290	chr11	56051290	7.14293e-53	-1	0.394512	0
ENSG00000205035	chr11	49580098	11:56053428	chr11	56053428	7.14293e-53	-1	0.394512	0
ENSG00000205035	chr11	49580098	11:56054715	chr11	56054715	7.14293e-53	-1	0.394512	0
ENSG00000205035	chr11	49580098	11:56057023	chr11	56057023	7.14293e-53	-1	0.394512	0
ENSG00000205035	chr11	49580098	11:56058871	chr11	56058871	7.14293e-53	-1	0.394512	0
ENSG00000205035	chr11	49580098	11:56061160	chr11	56061160	7.14293e-53	-1	0.394512	0
ENSG00000205035	chr11	49580098	11:56061382	chr11	56061382	7.14293e-53	-1	0.394512	0
ENSG00000205035	chr11	49580098	11:56061432	chr11	56061432	7.14293e-53	-1	0.394512	0
ENSG00000205035	chr11	49580098	11:56062207	chr11	56062207	7.14293e-53	-1	0.394512	0
ENSG00000205035	chr11	49580098	11:56064163	chr11	56064163	7.14293e-53	-1	0.394512	0
ENSG00000205035	chr11	49580098	11:56064316	chr11	56064316	7.14293e-53	-1	0.394512	0
ENSG00000205035	chr11	49580098	11:56064970	chr11	56064970	7.14293e-53	-1	0.394512	0
ENSG00000205035	chr11	49580098	11:56065811	chr11	56065811	7.14293e-53	-1	0.394512	0
ENSG00000205035	chr11	49580098	11:56066627	chr11	56066627	7.14293e-53	-1	0.394512	0
ENSG00000205035	chr11	49580098	11:56069549	chr11	56069549	7.14293e-53	-1	0.394512	0
ENSG00000205035	chr11	49580098	11:56069689	chr11	56069689	7.14293e-53	-1	0.394512	0
ENSG00000205035	chr11	49580098	11:56071822	chr11	56071822	7.14293e-53	-1	0.394512	0
ENSG00000205035	chr11	49580098	11:56075445	chr11	56075445	7.14293e-53	-1	0.394512	0
ENSG00000205035	chr11	49580098	11:56075459	chr11	56075459	7.14293e-53	-1	0.394512	0
ENSG00000205035	chr11	49580098	11:56076810	chr11	56076810	7.14293e-53	-1	0.394512	0
ENSG00000205035	chr11	49580098	11:56076924	chr11	56076924	7.14293e-53	-1	0.394512	0
ENSG00000205035	chr11	49580098	11:56077613	chr11	56077613	7.14293e-53	-1	0.394512	0
ENSG00000205035	chr11	49580098	11:56078318	chr11	56078318	7.14293e-53	-1	0.394512	0
ENSG00000205035	chr11	49580098	11:56078637	chr11	56078637	7.14293e-53	-1	0.394512	0
ENSG00000205035	chr11	49580098	11:56078731	chr11	56078731	7.14293e-53	-1	0.394512	0
ENSG00000205035	chr11	49580098	11:56078815	chr11	56078815	7.14293e-53	-1	0.394512	0
ENSG00000205035	chr11	49580098	11:56079117	chr11	56079117	7.14293e-53	-1	0.394512	0
ENSG00000205035	chr11	49580098	11:56081260	chr11	56081260	7.14293e-53	-1	0.394512	0
ENSG00000205035	chr11	49580098	11:56082901	chr11	56082901	7.14293e-53	-1	0.394512	0
ENSG00000205035	chr11	49580098	11:56082935	chr11	56082935	7.14293e-53	-1	0.394512	0
ENSG00000205035	chr11	49580098	11:56085144	chr11	56085144	7.14293e-53	-1	0.394512	0
ENSG00000205035	chr11	49580098	11:56086806	chr11	56086806	7.14293e-53	-1	0.394512	0
ENSG00000205035	chr11	49580098	11:56088424	chr11	56088424	7.14293e-53	-1	0.394512	0
ENSG00000205035	chr11	49580098	11:56089383	chr11	56089383	7.14293e-53	-1	0.394512	0
ENSG00000205035	chr11	49580098	11:56194203	chr11	56194203	7.46604e-53	-1	0.394444	0
ENSG00000205035	chr11	49580098	11:56195988	chr11	56195988	7.46604e-53	-1	0.394444	0
ENSG00000205035	chr11	49580098	11:56090137	chr11	56090137	7.90958e-53	-1	0.394355	0
ENSG00000205035	chr11	49580098	11:55030685	chr11	55030685	1.06878e-52	-1	0.393891	0
ENSG00000205035	chr11	49580098	11:55021087	chr11	55021087	1.08183e-52	-1	0.393872	0
ENSG00000205035	chr11	49580098	11:55021634	chr11	55021634	1.08183e-52	-1	0.393872	0
ENSG00000205035	chr11	49580098	11:55022307	chr11	55022307	1.08183e-52	-1	0.393872	0
ENSG00000205035	chr11	49580098	11:55022931	chr11	55022931	1.08183e-52	-1	0.393872	0
ENSG00000205035	chr11	49580098	11:55024349	chr11	55024349	1.08183e-52	-1	0.393872	0
ENSG00000205035	chr11	49580098	11:55025503	chr11	55025503	1.08183e-52	-1	0.393872	0
ENSG00000205035	chr11	49580098	11:55026490	chr11	55026490	1.08183e-52	-1	0.393872	0
ENSG00000205035	chr11	49580098	11:55030894	chr11	55030894	1.08183e-52	-1	0.393872	0
ENSG00000205035	chr11	49580098	11:55042496	chr11	55042496	1.08183e-52	-1	0.393872	0
ENSG00000205035	chr11	49580098	11:55045251	chr11	55045251	1.08183e-52	-1	0.393872	0
ENSG00000205035	chr11	49580098	11:55046877	chr11	55046877	1.08183e-52	-1	0.393872	0
ENSG00000205035	chr11	49580098	11:55047032	chr11	55047032	1.08183e-52	-1	0.393872	0
ENSG00000205035	chr11	49580098	11:55047047	chr11	55047047	1.08183e-52	-1	0.393872	0
ENSG00000205035	chr11	49580098	11:55047694	chr11	55047694	1.08183e-52	-1	0.393872	0
ENSG00000205035	chr11	49580098	11:55049130	chr11	55049130	1.08183e-52	-1	0.393872	0
ENSG00000205035	chr11	49580098	11:55055790	chr11	55055790	1.08183e-52	-1	0.393872	0
ENSG00000205035	chr11	49580098	11:55056251	chr11	55056251	1.08183e-52	-1	0.393872	0
ENSG00000205035	chr11	49580098	11:55058862	chr11	55058862	1.08183e-52	-1	0.393872	0
ENSG00000205035	chr11	49580098	11:55062591	chr11	55062591	1.08183e-52	-1	0.393872	0
ENSG00000205035	chr11	49580098	11:55064571	chr11	55064571	1.08183e-52	-1	0.393872	0
ENSG00000205035	chr11	49580098	11:55065711	chr11	55065711	1.08183e-52	-1	0.393872	0
ENSG00000205035	chr11	49580098	11:55066266	chr11	55066266	1.08183e-52	-1	0.393872	0
ENSG00000205035	chr11	49580098	11:55069238	chr11	55069238	1.08183e-52	-1	0.393872	0
ENSG00000205035	chr11	49580098	11:55078185	chr11	55078185	1.08183e-52	-1	0.393872	0
ENSG00000205035	chr11	49580098	11:55079010	chr11	55079010	1.08183e-52	-1	0.393872	0
ENSG00000205035	chr11	49580098	11:55079850	chr11	55079850	1.08183e-52	-1	0.393872	0
ENSG00000205035	chr11	49580098	11:55080847	chr11	55080847	1.08183e-52	-1	0.393872	0
ENSG00000205035	chr11	49580098	11:55788160	chr11	55788160	1.2655e-52	-1	0.39363	0
ENSG00000205035	chr11	49580098	11:55788413	chr11	55788413	1.2655e-52	-1	0.39363	0
ENSG00000205035	chr11	49580098	11:55788689	chr11	55788689	1.2655e-52	-1	0.39363	0
ENSG00000205035	chr11	49580098	11:55789079	chr11	55789079	1.2655e-52	-1	0.39363	0
ENSG00000205035	chr11	49580098	11:55789190	chr11	55789190	1.2655e-52	-1	0.39363	0
ENSG00000205035	chr11	49580098	11:55789247	chr11	55789247	1.2655e-52	-1	0.39363	0
ENSG00000205035	chr11	49580098	11:55789274	chr11	55789274	1.2655e-52	-1	0.39363	0
ENSG00000205035	chr11	49580098	11:55789383	chr11	55789383	1.2655e-52	-1	0.39363	0
ENSG00000205035	chr11	49580098	11:55789637	chr11	55789637	1.2655e-52	-1	0.39363	0
ENSG00000205035	chr11	49580098	11:55790126	chr11	55790126	1.2655e-52	-1	0.39363	0
ENSG00000205035	chr11	49580098	11:55790339	chr11	55790339	1.2655e-52	-1	0.39363	0
ENSG00000205035	chr11	49580098	11:55790397	chr11	55790397	1.2655e-52	-1	0.39363	0
ENSG00000205035	chr11	49580098	11:55790545	chr11	55790545	1.2655e-52	-1	0.39363	0
ENSG00000205035	chr11	49580098	11:55790727	chr11	55790727	1.2655e-52	-1	0.39363	0
ENSG00000205035	chr11	49580098	11:55791011	chr11	55791011	1.2655e-52	-1	0.39363	0
ENSG00000205035	chr11	49580098	11:55791230	chr11	55791230	1.2655e-52	-1	0.39363	0
ENSG00000205035	chr11	49580098	11:55791334	chr11	55791334	1.2655e-52	-1	0.39363	0
ENSG00000205035	chr11	49580098	11:55791662	chr11	55791662	1.2655e-52	-1	0.39363	0
ENSG00000205035	chr11	49580098	11:55791746	chr11	55791746	1.2655e-52	-1	0.39363	0
ENSG00000205035	chr11	49580098	11:55791814	chr11	55791814	1.2655e-52	-1	0.39363	0
ENSG00000205035	chr11	49580098	11:55792001	chr11	55792001	1.2655e-52	-1	0.39363	0
ENSG00000205035	chr11	49580098	11:55792019	chr11	55792019	1.2655e-52	-1	0.39363	0
ENSG00000205035	chr11	49580098	11:55792061	chr11	55792061	1.2655e-52	-1	0.39363	0
ENSG00000205035	chr11	49580098	11:55792508	chr11	55792508	1.2655e-52	-1	0.39363	0
ENSG00000205035	chr11	49580098	11:55793020	chr11	55793020	1.2655e-52	-1	0.39363	0
ENSG00000205035	chr11	49580098	11:55794398	chr11	55794398	1.2655e-52	-1	0.39363	0
ENSG00000205035	chr11	49580098	11:55794477	chr11	55794477	1.2655e-52	-1	0.39363	0
ENSG00000205035	chr11	49580098	11:55794758	chr11	55794758	1.2655e-52	-1	0.39363	0
ENSG00000205035	chr11	49580098	11:55794862	chr11	55794862	1.2655e-52	-1	0.39363	0
ENSG00000205035	chr11	49580098	11:55795228	chr11	55795228	1.2655e-52	-1	0.39363	0
ENSG00000205035	chr11	49580098	11:55795256	chr11	55795256	1.2655e-52	-1	0.39363	0
ENSG00000205035	chr11	49580098	11:55795718	chr11	55795718	1.2655e-52	-1	0.39363	0
ENSG00000205035	chr11	49580098	11:55796723	chr11	55796723	1.2655e-52	-1	0.39363	0
ENSG00000205035	chr11	49580098	11:55796779	chr11	55796779	1.2655e-52	-1	0.39363	0
ENSG00000205035	chr11	49580098	11:55796857	chr11	55796857	1.2655e-52	-1	0.39363	0
ENSG00000205035	chr11	49580098	11:55797671	chr11	55797671	1.2655e-52	-1	0.39363	0
ENSG00000205035	chr11	49580098	11:55799390	chr11	55799390	1.2655e-52	-1	0.39363	0
ENSG00000205035	chr11	49580098	11:55799414	chr11	55799414	1.2655e-52	-1	0.39363	0
ENSG00000205035	chr11	49580098	11:55799612	chr11	55799612	1.2655e-52	-1	0.39363	0
ENSG00000205035	chr11	49580098	11:55799980	chr11	55799980	1.2655e-52	-1	0.39363	0
ENSG00000205035	chr11	49580098	11:55800236	chr11	55800236	1.2655e-52	-1	0.39363	0
ENSG00000205035	chr11	49580098	11:55800447	chr11	55800447	1.2655e-52	-1	0.39363	0
ENSG00000205035	chr11	49580098	11:55800483	chr11	55800483	1.2655e-52	-1	0.39363	0
ENSG00000205035	chr11	49580098	11:55800500	chr11	55800500	1.2655e-52	-1	0.39363	0
ENSG00000205035	chr11	49580098	11:55800744	chr11	55800744	1.2655e-52	-1	0.39363	0
ENSG00000205035	chr11	49580098	11:55800759	chr11	55800759	1.2655e-52	-1	0.39363	0
ENSG00000205035	chr11	49580098	11:55800903	chr11	55800903	1.2655e-52	-1	0.39363	0
ENSG00000205035	chr11	49580098	11:55800914	chr11	55800914	1.2655e-52	-1	0.39363	0
ENSG00000205035	chr11	49580098	11:55800928	chr11	55800928	1.2655e-52	-1	0.39363	0
ENSG00000205035	chr11	49580098	11:55801104	chr11	55801104	1.2655e-52	-1	0.39363	0
ENSG00000205035	chr11	49580098	11:55801251	chr11	55801251	1.2655e-52	-1	0.39363	0
ENSG00000205035	chr11	49580098	11:55801729	chr11	55801729	1.2655e-52	-1	0.39363	0
ENSG00000205035	chr11	49580098	11:55801808	chr11	55801808	1.2655e-52	-1	0.39363	0
ENSG00000205035	chr11	49580098	11:55802008	chr11	55802008	1.2655e-52	-1	0.39363	0
ENSG00000205035	chr11	49580098	11:55802351	chr11	55802351	1.2655e-52	-1	0.39363	0
ENSG00000205035	chr11	49580098	11:55802779	chr11	55802779	1.2655e-52	-1	0.39363	0
ENSG00000205035	chr11	49580098	11:55802882	chr11	55802882	1.2655e-52	-1	0.39363	0
ENSG00000205035	chr11	49580098	11:55802947	chr11	55802947	1.2655e-52	-1	0.39363	0
ENSG00000205035	chr11	49580098	11:55803147	chr11	55803147	1.2655e-52	-1	0.39363	0
ENSG00000205035	chr11	49580098	11:55803261	chr11	55803261	1.2655e-52	-1	0.39363	0
ENSG00000205035	chr11	49580098	11:55803312	chr11	55803312	1.2655e-52	-1	0.39363	0
ENSG00000205035	chr11	49580098	11:55803530	chr11	55803530	1.2655e-52	-1	0.39363	0
ENSG00000205035	chr11	49580098	11:55803631	chr11	55803631	1.2655e-52	-1	0.39363	0
ENSG00000205035	chr11	49580098	11:55803672	chr11	55803672	1.2655e-52	-1	0.39363	0
ENSG00000205035	chr11	49580098	11:55803785	chr11	55803785	1.2655e-52	-1	0.39363	0
ENSG00000205035	chr11	49580098	11:55803854	chr11	55803854	1.2655e-52	-1	0.39363	0
ENSG00000205035	chr11	49580098	11:55804177	chr11	55804177	1.2655e-52	-1	0.39363	0
ENSG00000205035	chr11	49580098	11:55804268	chr11	55804268	1.2655e-52	-1	0.39363	0
[truncated: 5,054 more rows]
