# Supplementary material for: Illuminating links between cis-regulators and trans-acting variants in the human prefrontal cortex
Source: Genome Med. 2022 Nov 24;14:133. doi: 10.1186/s13073-022-01133-8 (PMC9685876; doi:10.1186/s13073-022-01133-8)
Supplement: Supplementary file 5 — Additional file 5. Mediation analysis results for candidate trans-eQTLs. [file 13073_2022_1133_MOESM5_ESM.txt]

SNPs	transGene	cisGene	coloc_SNP	mediation.effect.ACME.	mediation.pval	fdr
1_10004608	ENSG00000080819	ENSG00000173614	1:10004608	-0.000385478105837095	0.732	0.800807579672696
1_10012146	ENSG00000080819	ENSG00000173614	1:10012146	-0.000393153239167439	0.664	0.740576513288842
1_1010717	ENSG00000121892	ENSG00000187642	1:1010717	-0.0205842749337335	0.076	0.12879843444227
1_1010717	ENSG00000121892	ENSG00000272512	1:1010717	-0.0469737986384408	0	0
1_1010717	ENSG00000121892	ENSG00000188157	1:1010717	-0.0205699539829363	0.216	0.299159057865659
1_1010717	ENSG00000121892	ENSG00000217801	1:1010717	0.134533803217551	0	0
1_1010717	ENSG00000121892	ENSG00000273443	1:1010717	-0.0396664009804906	0	0
1_1010717	ENSG00000121892	ENSG00000131591	1:1010717	-0.0255526112450498	0.112	0.175320351655575
1_1014836	ENSG00000121892	ENSG00000187642	1:1014836	-0.0137650761551829	0.18	0.256496634255797
1_1014836	ENSG00000121892	ENSG00000188290	1:1014836	0.0116931514760016	0.304	0.396563368709346
1_1014836	ENSG00000121892	ENSG00000188157	1:1014836	-0.025628612421267	0.128	0.19467198850483
1_1014836	ENSG00000121892	ENSG00000217801	1:1014836	0.156823476701388	0	0
1_1014836	ENSG00000121892	ENSG00000273443	1:1014836	-0.0382252769712308	0	0
1_1014836	ENSG00000121892	ENSG00000131591	1:1014836	-0.0410831989728018	0.02	0.0432950801045336
1_104523925	ENSG00000177697	ENSG00000215869	1:104523925	-0.0016110953061683	0.356	0.451715750915751
1_107502548	ENSG00000003137	ENSG00000198890	1:107502548	0.0031854850872101	0.564	0.651153072354866
1_108055100	ENSG00000144741	ENSG00000226483	1:108055100	-0.00995828697969275	0.156	0.228045116243382
1_108685175	ENSG00000101928	ENSG00000260879	1:108685175	-0.0253099878472373	0	0
1_108685175	ENSG00000101928	ENSG00000085491	1:108685175	-0.0757811987216028	0	0
1_108685175	ENSG00000101928	ENSG00000143107	1:108685175	0.00307279390674114	0.044	0.0832212846222575
1_109074304	ENSG00000166173	ENSG00000085491	1:109074304	-0.00383418701691297	0.144	0.213700576413772
1_109097231	ENSG00000146648	ENSG00000162636	1:109097231	0.000040359489740726	0.936	0.956534463337446
1_109128790	ENSG00000146648	ENSG00000162636	1:109128790	0.0000161334636778618	0.992	0.994924405137924
1_109159285	ENSG00000146648	ENSG00000162636	1:109159285	0.0000326645674621996	0.944	0.96238698630137
1_109194013	ENSG00000146648	ENSG00000162636	1:109194013	0.0000165413143241247	0.964	0.97650616758826
1_109200991	ENSG00000146648	ENSG00000162636	1:109200991	0.0000162313483753077	0.888	0.922524456077213
1_109207496	ENSG00000146648	ENSG00000162636	1:109207496	0.0000303712887895502	0.904	0.934458683739352
1_10939963	ENSG00000174460	ENSG00000235643	1:10939963	0.00166620869743703	0.116	0.180337168502652
1_10939963	ENSG00000174460	ENSG00000175206	1:10939963	0.0265323532809727	0	0
1_10942618	ENSG00000174460	ENSG00000235643	1:10942618	0.00180482797095916	0.124	0.189709146390428
1_10942618	ENSG00000174460	ENSG00000175206	1:10942618	0.0267943368521281	0	0
1_110271234	ENSG00000099326	ENSG00000213366	1:110271234	-0.0356768093108007	0	0
1_110271234	ENSG00000099326	ENSG00000134184	1:110271234	0.00189176869253703	0.156	0.228045116243382
1_110271234	ENSG00000099326	ENSG00000134201	1:110271234	-0.0744480655592872	0	0
1_110664048	ENSG00000164096	ENSG00000116337	1:110664048	0.000984975714715614	0.72	0.790584980692755
1_111567414	ENSG00000171097	ENSG00000232811	1:111567414	-0.00609805682524005	0.004	0.0113202614379085
1_111567490	ENSG00000171097	ENSG00000232811	1:111567490	-0.00608852136661738	0	0
1_111567911	ENSG00000171097	ENSG00000232811	1:111567911	-0.00609351023685833	0	0
1_111570823	ENSG00000171097	ENSG00000232811	1:111570823	-0.00608168929679354	0	0
1_11163797	ENSG00000183775	ENSG00000230337	1:11163797	0.00643201431868718	0	0
1_11165396	ENSG00000183775	ENSG00000230337	1:11165396	0.00653149670663484	0	0
1_11165513	ENSG00000183775	ENSG00000230337	1:11165513	0.00653581156900994	0	0
1_11167760	ENSG00000183775	ENSG00000230337	1:11167760	0.00655050336453422	0	0
1_111774255	ENSG00000165716	ENSG00000162777	1:111774255	0.00555127577978058	0.036	0.0704325323475046
1_11180510	ENSG00000183775	ENSG00000230337	1:11180510	0.00655615946848736	0	0
1_111896856	ENSG00000136940	ENSG00000173947	1:111896856	0.0158803594790829	0.004	0.0113202614379085
1_111896992	ENSG00000136044	ENSG00000260948	1:111896992	-0.00908899223875939	0.012	0.0285601499063086
1_11192956	ENSG00000183775	ENSG00000230337	1:11192956	0.00655147781341972	0	0
1_112029688	ENSG00000137364	ENSG00000156171	1:112029688	-0.00271598096488603	0.12	0.185030754289414
1_112030690	ENSG00000137364	ENSG00000156171	1:112030690	-0.00262876349999744	0.18	0.256496634255797
1_112035164	ENSG00000137364	ENSG00000156171	1:112035164	-0.00255679946061301	0.164	0.237444182688654
1_112037453	ENSG00000137364	ENSG00000156171	1:112037453	-0.00254083314026446	0.212	0.294518302464635
1_112039886	ENSG00000137364	ENSG00000156171	1:112039886	-0.00232657341739227	0.288	0.379406444475176
1_112044407	ENSG00000137364	ENSG00000156171	1:112044407	-0.00164391157282575	0.424	0.522580411437443
1_112071027	ENSG00000138617	ENSG00000121933	1:112071027	-0.00199682799266391	0.112	0.175320351655575
1_11211395	ENSG00000183775	ENSG00000230337	1:11211395	0.00654706408938116	0	0
1_11218459	ENSG00000183775	ENSG00000230337	1:11218459	0.00654132358959821	0	0
1_11235720	ENSG00000183775	ENSG00000230337	1:11235720	0.00653499466226538	0	0
1_112399115	ENSG00000163879	ENSG00000231437	1:112399115	0.000752996423775586	0.44	0.538607041891545
1_11262701	ENSG00000183775	ENSG00000230337	1:11262701	0.00658050799984562	0	0
1_11281795	ENSG00000183775	ENSG00000230337	1:11281795	0.00694263299735108	0	0
1_11293216	ENSG00000183775	ENSG00000230337	1:11293216	0.00656110207807652	0	0
1_112952063	ENSG00000106617	ENSG00000007341	1:112952063	-0.0223584910567325	0.008	0.020466765140325
1_112952063	ENSG00000106617	ENSG00000155367	1:112952063	0.00576424384784599	0.28	0.370944996870871
1_11298739	ENSG00000183775	ENSG00000230337	1:11298739	0.00654271343555749	0	0
1_11305800	ENSG00000183775	ENSG00000230337	1:11305800	0.0064883890491709	0	0
1_1130843	ENSG00000148450	ENSG00000224870	1:1130843	-0.0411118562381132	0	0
1_1130843	ENSG00000148450	ENSG00000235098	1:1130843	-0.0294572162031071	0	0
1_1131581	ENSG00000148450	ENSG00000224870	1:1131581	-0.036587267252336	0	0
1_1131581	ENSG00000148450	ENSG00000235098	1:1131581	-0.0251672525438448	0	0
1_11317310	ENSG00000183775	ENSG00000230337	1:11317310	0.00631463830317564	0	0
1_113293202	ENSG00000168994	ENSG00000134245	1:113293202	0.000267411298876523	0.892	0.925771313395435
1_1133273	ENSG00000148450	ENSG00000224870	1:1133273	-0.0376166258398714	0	0
1_1133273	ENSG00000148450	ENSG00000235098	1:1133273	-0.0253006039924872	0	0
1_1133787	ENSG00000148450	ENSG00000224870	1:1133787	-0.0375568662254407	0	0
1_1133787	ENSG00000148450	ENSG00000235098	1:1133787	-0.025266654226993	0	0
1_1133815	ENSG00000148450	ENSG00000224870	1:1133815	-0.0375731529154563	0	0
1_1133815	ENSG00000148450	ENSG00000235098	1:1133815	-0.0252628878281083	0	0
1_113927563	ENSG00000115084	ENSG00000081026	1:113927563	-0.0198164997729653	0.028	0.0571764201500536
1_113927563	ENSG00000115084	ENSG00000118655	1:113927563	0.00830562609445735	0.26	0.348814872192099
1_113941165	ENSG00000115084	ENSG00000081026	1:113941165	-0.0205968071197587	0.016	0.0360236350744505
1_113941165	ENSG00000115084	ENSG00000118655	1:113941165	0.00692516334878754	0.292	0.383853170496102
1_113967674	ENSG00000115084	ENSG00000081026	1:113967674	-0.0203960006874883	0.02	0.0432950801045336
1_113967674	ENSG00000115084	ENSG00000118655	1:113967674	0.00670931105039413	0.368	0.464313642384106
1_113991792	ENSG00000115084	ENSG00000081026	1:113991792	-0.0204375304591785	0.032	0.0639261822376009
1_113991792	ENSG00000115084	ENSG00000118655	1:113991792	0.00685317644793592	0.248	0.33536063595713
1_114007147	ENSG00000115084	ENSG00000081026	1:114007147	-0.0201305226599407	0.012	0.0285601499063086
1_114007147	ENSG00000115084	ENSG00000118655	1:114007147	0.00712008197094923	0.3	0.392312444230901
1_115348875	ENSG00000149196	ENSG00000134198	1:115348875	0.00647046216431075	0.304	0.396563368709346
1_115348875	ENSG00000204160	ENSG00000134198	1:115348875	0.000982567902464635	0.308	0.400547167235495
1_116214111	ENSG00000101019	ENSG00000118729	1:116214111	-0.00715866329914611	0.232	0.317191532113384
1_116689545	ENSG00000182923	ENSG00000163393	1:116689545	0.00206790045430666	0.312	0.404616704104554
1_116689545	ENSG00000182923	ENSG00000173212	1:116689545	0.00854143923190723	0	0
1_118518464	ENSG00000107902	ENSG00000196505	1:118518464	0.0984502373284597	0	0
1_118519259	ENSG00000107902	ENSG00000196505	1:118519259	0.099550940282403	0	0
1_119717099	ENSG00000197779	ENSG00000231365	1:119717099	-0.106352497808376	0	0
1_119717099	ENSG00000197779	ENSG00000227056	1:119717099	-0.06230335479857	0	0
1_119717099	ENSG00000197779	ENSG00000116882	1:119717099	-0.001401149776186	0.404	0.502120686280906
1_119717099	ENSG00000197779	ENSG00000203858	1:119717099	-0.00552875053643182	0.024	0.0502857142857143
1_119812364	ENSG00000079156	ENSG00000235595	1:119812364	0.0120865558472184	0.072	0.123524898694282
1_11981606	ENSG00000167635	ENSG00000083444	1:11981606	-0.0151143216213536	0.004	0.0113202614379085
1_11981606	ENSG00000167635	ENSG00000116691	1:11981606	0.0108394081673965	0.116	0.180337168502652
1_11982580	ENSG00000167635	ENSG00000083444	1:11982580	-0.0148347863497647	0.008	0.020466765140325
1_11982580	ENSG00000167635	ENSG00000116691	1:11982580	0.0110266911871193	0.072	0.123524898694282
1_11983831	ENSG00000167635	ENSG00000083444	1:11983831	-0.0150050504973992	0.016	0.0360236350744505
1_11983831	ENSG00000167635	ENSG00000116691	1:11983831	0.0110114939034386	0.068	0.118076558512577
1_120470445	ENSG00000122497	ENSG00000273131	1:120470445	0.0182822888351001	0	0
1_121242137	ENSG00000122497	ENSG00000188610	1:121242137	-0.0226272531711934	0.008	0.020466765140325
1_121242137	ENSG00000122497	ENSG00000213244	1:121242137	-0.00960470424400996	0.008	0.020466765140325
1_121242137	ENSG00000122497	ENSG00000223345	1:121242137	0.0053215157415723	0.408	0.506398436482085
1_121242137	ENSG00000122497	ENSG00000234998	1:121242137	0.00271241971757133	0.62	0.701689438042058
1_121242137	ENSG00000122497	ENSG00000227082	1:121242137	-0.0121298763236383	0	0
1_121242137	ENSG00000122497	ENSG00000272583	1:121242137	0.00881277821723171	0.168	0.242204767309875
1_121242137	ENSG00000178104	ENSG00000188610	1:121242137	0.0160061096265265	0.292	0.383853170496102
1_121242137	ENSG00000178104	ENSG00000236933	1:121242137	0.0402737160106598	0	0
1_121242137	ENSG00000178104	ENSG00000213244	1:121242137	0.000175741733633032	0.944	0.96238698630137
1_121242137	ENSG00000178104	ENSG00000223345	1:121242137	0.0377285422799506	0	0
1_121242137	ENSG00000178104	ENSG00000234998	1:121242137	0.0197814328188848	0	0
1_121242137	ENSG00000178104	ENSG00000171943	1:121242137	-0.0955276659372936	0	0
1_121242137	ENSG00000178104	ENSG00000231429	1:121242137	0.0377755952687032	0	0
1_121242137	ENSG00000178104	ENSG00000272583	1:121242137	0.0390457867449048	0	0
1_121242137	ENSG00000203832	ENSG00000188610	1:121242137	0.0424415049732126	0	0
1_121242137	ENSG00000203832	ENSG00000236933	1:121242137	0.0282417831367128	0	0
1_121242137	ENSG00000203832	ENSG00000213244	1:121242137	0.00209377133855696	0.532	0.622507308684437
1_121242137	ENSG00000203832	ENSG00000223345	1:121242137	0.0457332665832402	0	0
1_121242137	ENSG00000203832	ENSG00000234998	1:121242137	0.0174207684705331	0	0
1_121242137	ENSG00000203832	ENSG00000171943	1:121242137	-0.0895008148490012	0	0
1_121242137	ENSG00000203832	ENSG00000231429	1:121242137	0.0454635374806359	0	0
1_121242137	ENSG00000203832	ENSG00000272583	1:121242137	0.0424334859825667	0	0
1_121242137	ENSG00000225241	ENSG00000188610	1:121242137	0.00425852081925289	0.7	0.773259117527686
1_121242137	ENSG00000225241	ENSG00000213244	1:121242137	0.000667683127604933	0.688	0.76208
1_121242137	ENSG00000225241	ENSG00000223345	1:121242137	0.0278311867631392	0	0
1_121242137	ENSG00000225241	ENSG00000234998	1:121242137	0.0163612063969147	0.024	0.0502857142857143
1_121242137	ENSG00000225241	ENSG00000272583	1:121242137	0.0304905191562058	0	0
1_121242137	ENSG00000236943	ENSG00000188610	1:121242137	0.00523697305547954	0.356	0.451715750915751
1_121242137	ENSG00000236943	ENSG00000236933	1:121242137	0.0844371158321244	0	0
1_121242137	ENSG00000236943	ENSG00000213244	1:121242137	0.000101800746500523	0.88	0.916863174012906
1_121242137	ENSG00000236943	ENSG00000223345	1:121242137	0.00860896554626794	0	0
1_121242137	ENSG00000236943	ENSG00000234998	1:121242137	0.00884826905274513	0.08	0.134192639549216
1_121242137	ENSG00000236943	ENSG00000171943	1:121242137	0.0229399154195515	0	0
1_121242137	ENSG00000236943	ENSG00000231429	1:121242137	0.0236215883412419	0	0
1_121242137	ENSG00000269501	ENSG00000188610	1:121242137	0.00826342345830761	0	0
1_121242137	ENSG00000269501	ENSG00000236933	1:121242137	0.0878129993966751	0	0
1_121242137	ENSG00000269501	ENSG00000213244	1:121242137	-0.0190520045808637	0	0
1_121242137	ENSG00000269501	ENSG00000223345	1:121242137	-0.00176807444468437	0.54	0.629933872152829
1_121242137	ENSG00000269501	ENSG00000234998	1:121242137	0.0134242573421746	0.052	0.0955171615888932
1_121242137	ENSG00000269501	ENSG00000171943	1:121242137	0.0195025606932605	0	0
1_121242137	ENSG00000269501	ENSG00000227082	1:121242137	-0.0159398278317992	0	0
1_121242137	ENSG00000269501	ENSG00000231429	1:121242137	0.0100767269401665	0	0
1_121242137	ENSG00000269501	ENSG00000272583	1:121242137	0.0212370933999051	0	0
1_121242495	ENSG00000122497	ENSG00000188610	1:121242495	-0.0222233574684188	0.004	0.0113202614379085
1_121242495	ENSG00000122497	ENSG00000213244	1:121242495	-0.0095998984838617	0.004	0.0113202614379085
1_121242495	ENSG00000122497	ENSG00000223345	1:121242495	0.00512612839425608	0.424	0.522580411437443
1_121242495	ENSG00000122497	ENSG00000234998	1:121242495	0.00260058499782621	0.608	0.69081679389313
1_121242495	ENSG00000122497	ENSG00000227082	1:121242495	-0.0121958275107011	0	0
1_121242495	ENSG00000122497	ENSG00000272583	1:121242495	0.00800740773746818	0.188	0.265907646622123
1_121242495	ENSG00000178104	ENSG00000188610	1:121242495	0.0158347906680273	0.316	0.408968955913321
1_121242495	ENSG00000178104	ENSG00000236933	1:121242495	0.0404263281005219	0	0
1_121242495	ENSG00000178104	ENSG00000213244	1:121242495	0.0000922082099015354	0.944	0.96238698630137
1_121242495	ENSG00000178104	ENSG00000223345	1:121242495	0.0371026686778726	0	0
1_121242495	ENSG00000178104	ENSG00000234998	1:121242495	0.0194812058351918	0	0
1_121242495	ENSG00000178104	ENSG00000171943	1:121242495	-0.0957123381836537	0	0
1_121242495	ENSG00000178104	ENSG00000231429	1:121242495	0.0376758919686109	0	0
1_121242495	ENSG00000178104	ENSG00000272583	1:121242495	0.0375625546428684	0	0
1_121242495	ENSG00000203832	ENSG00000188610	1:121242495	0.042619838060374	0	0
1_121242495	ENSG00000203832	ENSG00000236933	1:121242495	0.0283521957115278	0	0
1_121242495	ENSG00000203832	ENSG00000213244	1:121242495	0.00203670409810057	0.52	0.612074632398369
1_121242495	ENSG00000203832	ENSG00000223345	1:121242495	0.0452653861647369	0	0
1_121242495	ENSG00000203832	ENSG00000234998	1:121242495	0.0172495869660352	0	0
1_121242495	ENSG00000203832	ENSG00000171943	1:121242495	-0.0895716478145583	0	0
1_121242495	ENSG00000203832	ENSG00000231429	1:121242495	0.0454304392060541	0	0
1_121242495	ENSG00000203832	ENSG00000272583	1:121242495	0.0413072359369856	0	0
1_121242495	ENSG00000225241	ENSG00000188610	1:121242495	0.00488640499559117	0.636	0.716689655172414
1_121242495	ENSG00000225241	ENSG00000213244	1:121242495	0.000649451462311158	0.66	0.737107685092913
1_121242495	ENSG00000225241	ENSG00000223345	1:121242495	0.0276461619513595	0	0
1_121242495	ENSG00000225241	ENSG00000234998	1:121242495	0.0162898959985646	0.044	0.0832212846222575
1_121242495	ENSG00000225241	ENSG00000272583	1:121242495	0.0293436095648188	0.004	0.0113202614379085
1_121242495	ENSG00000236943	ENSG00000188610	1:121242495	0.0052723672953104	0.32	0.413107467136468
1_121242495	ENSG00000236943	ENSG00000236933	1:121242495	0.0848912341740659	0	0
1_121242495	ENSG00000236943	ENSG00000213244	1:121242495	0.0000998924028563277	0.912	0.939720064899946
1_121242495	ENSG00000236943	ENSG00000223345	1:121242495	0.00851316629558478	0	0
1_121242495	ENSG00000236943	ENSG00000234998	1:121242495	0.00860433157740637	0.1	0.160302902818679
1_121242495	ENSG00000236943	ENSG00000171943	1:121242495	0.0230011232811152	0	0
1_121242495	ENSG00000236943	ENSG00000231429	1:121242495	0.0235897562680035	0	0
1_121242495	ENSG00000269501	ENSG00000188610	1:121242495	0.00830554529706655	0	0
1_121242495	ENSG00000269501	ENSG00000236933	1:121242495	0.0883929045301064	0	0
1_121242495	ENSG00000269501	ENSG00000213244	1:121242495	-0.0188230050457569	0	0
1_121242495	ENSG00000269501	ENSG00000223345	1:121242495	-0.00175131226111283	0.556	0.644416109015695
1_121242495	ENSG00000269501	ENSG00000234998	1:121242495	0.0132999135277872	0.024	0.0502857142857143
1_121242495	ENSG00000269501	ENSG00000171943	1:121242495	0.0195715302005007	0	0
1_121242495	ENSG00000269501	ENSG00000227082	1:121242495	-0.0160187462003136	0	0
1_121242495	ENSG00000269501	ENSG00000231429	1:121242495	0.0100718427136163	0	0
1_121242495	ENSG00000269501	ENSG00000272583	1:121242495	0.0205640583944493	0	0
1_121272544	ENSG00000122497	ENSG00000188610	1:121272544	-0.0186632965651384	0.032	0.0639261822376009
1_121272544	ENSG00000122497	ENSG00000213244	1:121272544	-0.00797192039943589	0.036	0.0704325323475046
1_121272544	ENSG00000122497	ENSG00000223345	1:121272544	0.00833507356447714	0.176	0.251870502516337
1_121272544	ENSG00000122497	ENSG00000234998	1:121272544	0.00225222683838085	0.648	0.726815966089721
1_121272544	ENSG00000122497	ENSG00000227082	1:121272544	-0.00879422044959067	0	0
1_121272544	ENSG00000122497	ENSG00000272583	1:121272544	-0.00395288327740533	0.508	0.601629638838814
1_121272544	ENSG00000178104	ENSG00000188610	1:121272544	0.0118056972954237	0.388	0.485592590159627
1_121272544	ENSG00000178104	ENSG00000236933	1:121272544	0.0489278374561015	0	0
1_121272544	ENSG00000178104	ENSG00000213244	1:121272544	-0.000071088126640074	0.952	0.968108033093141
1_121272544	ENSG00000178104	ENSG00000223345	1:121272544	0.0353358696899415	0	0
1_121272544	ENSG00000178104	ENSG00000234998	1:121272544	0.015984589030507	0.004	0.0113202614379085
1_121272544	ENSG00000178104	ENSG00000171943	1:121272544	-0.105139167026468	0	0
1_121272544	ENSG00000178104	ENSG00000231429	1:121272544	0.0379314878398237	0	0
1_121272544	ENSG00000178104	ENSG00000272583	1:121272544	0.0159980797706893	0.044	0.0832212846222575
1_121272544	ENSG00000203832	ENSG00000188610	1:121272544	0.0295740239158181	0.004	0.0113202614379085
1_121272544	ENSG00000203832	ENSG00000236933	1:121272544	0.0338885615839775	0	0
1_121272544	ENSG00000203832	ENSG00000213244	1:121272544	0.00123751212376833	0.684	0.75853131548312
1_121272544	ENSG00000203832	ENSG00000223345	1:121272544	0.0400421794313649	0	0
1_121272544	ENSG00000203832	ENSG00000234998	1:121272544	0.0137495154834532	0	0
1_121272544	ENSG00000203832	ENSG00000171943	1:121272544	-0.102844724119845	0	0
1_121272544	ENSG00000203832	ENSG00000231429	1:121272544	0.0436240256977229	0	0
1_121272544	ENSG00000203832	ENSG00000272583	1:121272544	0.0202334919654671	0	0
1_121272544	ENSG00000225241	ENSG00000188610	1:121272544	0.00226775758734023	0.8	0.856606530658124
1_121272544	ENSG00000225241	ENSG00000213244	1:121272544	0.000429657671266076	0.876	0.913945128963365
1_121272544	ENSG00000225241	ENSG00000223345	1:121272544	0.0266525350030639	0	0
1_121272544	ENSG00000225241	ENSG00000234998	1:121272544	0.0129454880658508	0.084	0.139599441730635
1_121272544	ENSG00000225241	ENSG00000272583	1:121272544	0.00610793150208099	0.552	0.640832612272256
1_121272544	ENSG00000236943	ENSG00000188610	1:121272544	0.000892085083704742	0.824	0.875465536471113
1_121272544	ENSG00000236943	ENSG00000236933	1:121272544	0.107047598939505	0	0
1_121272544	ENSG00000236943	ENSG00000213244	1:121272544	0.0000757562377385892	0.912	0.939720064899946
1_121272544	ENSG00000236943	ENSG00000223345	1:121272544	0.00752901160068397	0	0
1_121272544	ENSG00000236943	ENSG00000234998	1:121272544	0.0039021537469308	0.5	0.594483275087369
1_121272544	ENSG00000236943	ENSG00000171943	1:121272544	0.0284719407905457	0	0
1_121272544	ENSG00000236943	ENSG00000231429	1:121272544	0.0224620917706696	0	0
1_121272544	ENSG00000269501	ENSG00000188610	1:121272544	0.00650845697325828	0.024	0.0502857142857143
1_121272544	ENSG00000269501	ENSG00000236933	1:121272544	0.112257172893342	0	0
1_121272544	ENSG00000269501	ENSG00000213244	1:121272544	-0.0151891043770851	0	0
1_121272544	ENSG00000269501	ENSG00000223345	1:121272544	-0.00157232087600273	0.616	0.698157763236169
1_121272544	ENSG00000269501	ENSG00000234998	1:121272544	0.0107192369575749	0.1	0.160302902818679
1_121272544	ENSG00000269501	ENSG00000171943	1:121272544	0.0240569222886945	0	0
1_121272544	ENSG00000269501	ENSG00000227082	1:121272544	-0.0114870778135189	0	0
1_121272544	ENSG00000269501	ENSG00000231429	1:121272544	0.00982884702766866	0	0
1_121272544	ENSG00000269501	ENSG00000272583	1:121272544	0.00837719197961669	0.096	0.155249299719888
1_121273510	ENSG00000122497	ENSG00000188610	1:121273510	-0.0184846105624586	0.016	0.0360236350744505
1_121273510	ENSG00000122497	ENSG00000213244	1:121273510	-0.00831354745623927	0.016	0.0360236350744505
1_121273510	ENSG00000122497	ENSG00000223345	1:121273510	0.00786116851306235	0.216	0.299159057865659
1_121273510	ENSG00000122497	ENSG00000234998	1:121273510	0.00237430072204956	0.648	0.726815966089721
1_121273510	ENSG00000122497	ENSG00000227082	1:121273510	-0.00872988925296633	0	0
1_121273510	ENSG00000122497	ENSG00000272583	1:121273510	-0.00401189442140911	0.508	0.601629638838814
1_121273510	ENSG00000178104	ENSG00000188610	1:121273510	0.0123985609863082	0.36	0.455789473684211
1_121273510	ENSG00000178104	ENSG00000236933	1:121273510	0.0489851202418497	0	0
1_121273510	ENSG00000178104	ENSG00000213244	1:121273510	-0.000318618116762554	0.972	0.981530927015424
1_121273510	ENSG00000178104	ENSG00000223345	1:121273510	0.0349134036509869	0	0
1_121273510	ENSG00000178104	ENSG00000234998	1:121273510	0.0162059039308303	0	0
1_121273510	ENSG00000178104	ENSG00000171943	1:121273510	-0.105202651785376	0	0
1_121273510	ENSG00000178104	ENSG00000231429	1:121273510	0.0380247945145847	0	0
1_121273510	ENSG00000178104	ENSG00000272583	1:121273510	0.0160420216811604	0.032	0.0639261822376009
1_121273510	ENSG00000203832	ENSG00000188610	1:121273510	0.0297967957082224	0.016	0.0360236350744505
1_121273510	ENSG00000203832	ENSG00000236933	1:121273510	0.0339270157328279	0	0
1_121273510	ENSG00000203832	ENSG00000213244	1:121273510	0.000988401886923454	0.704	0.776597070233339
1_121273510	ENSG00000203832	ENSG00000223345	1:121273510	0.0395398479946509	0	0
1_121273510	ENSG00000203832	ENSG00000234998	1:121273510	0.0138944605088877	0.004	0.0113202614379085
1_121273510	ENSG00000203832	ENSG00000171943	1:121273510	-0.103041965133579	0	0
1_121273510	ENSG00000203832	ENSG00000231429	1:121273510	0.0436416881330845	0	0
1_121273510	ENSG00000203832	ENSG00000272583	1:121273510	0.0202014133125312	0	0
1_121273510	ENSG00000225241	ENSG00000188610	1:121273510	0.00238487589033547	0.88	0.916863174012906
1_121273510	ENSG00000225241	ENSG00000213244	1:121273510	0.000316005970618587	0.848	0.892947327695794
1_121273510	ENSG00000225241	ENSG00000223345	1:121273510	0.0260891467862095	0	0
1_121273510	ENSG00000225241	ENSG00000234998	1:121273510	0.0130187424488674	0.076	0.12879843444227
1_121273510	ENSG00000225241	ENSG00000272583	1:121273510	0.00582665213315157	0.504	0.598082092805979
1_121273510	ENSG00000236943	ENSG00000188610	1:121273510	0.00121319655132687	0.804	0.859826438394611
1_121273510	ENSG00000236943	ENSG00000236933	1:121273510	0.107148671048449	0	0
1_121273510	ENSG00000236943	ENSG00000213244	1:121273510	0.0000703341437275183	0.912	0.939720064899946
1_121273510	ENSG00000236943	ENSG00000223345	1:121273510	0.00749208325738896	0	0
1_121273510	ENSG00000236943	ENSG00000234998	1:121273510	0.0041482267292105	0.448	0.545839739080386
1_121273510	ENSG00000236943	ENSG00000171943	1:121273510	0.0283752264565657	0	0
1_121273510	ENSG00000236943	ENSG00000231429	1:121273510	0.0225795758186025	0	0
1_121273510	ENSG00000269501	ENSG00000188610	1:121273510	0.00667316407112751	0.012	0.0285601499063086
1_121273510	ENSG00000269501	ENSG00000236933	1:121273510	0.112278674868051	0	0
1_121273510	ENSG00000269501	ENSG00000213244	1:121273510	-0.0150212809916464	0.004	0.0113202614379085
1_121273510	ENSG00000269501	ENSG00000223345	1:121273510	-0.00156769957951538	0.6	0.683766000717789
1_121273510	ENSG00000269501	ENSG00000234998	1:121273510	0.0109115495822361	0.084	0.139599441730635
1_121273510	ENSG00000269501	ENSG00000171943	1:121273510	0.0239771756192117	0	0
1_121273510	ENSG00000269501	ENSG00000227082	1:121273510	-0.0113938920836109	0	0
1_121273510	ENSG00000269501	ENSG00000231429	1:121273510	0.00986978757685913	0.004	0.0113202614379085
1_121273510	ENSG00000269501	ENSG00000272583	1:121273510	0.00842249491857851	0.084	0.139599441730635
1_121283476	ENSG00000122497	ENSG00000188610	1:121283476	-0.0242158553340059	0.004	0.0113202614379085
1_121283476	ENSG00000122497	ENSG00000213244	1:121283476	-0.0083652861305514	0.016	0.0360236350744505
1_121283476	ENSG00000122497	ENSG00000223345	1:121283476	0.00290639050190797	0.704	0.776597070233339
1_121283476	ENSG00000122497	ENSG00000234998	1:121283476	0.00148581739482276	0.684	0.75853131548312
1_121283476	ENSG00000122497	ENSG00000227082	1:121283476	-0.0116788676571967	0	0
1_121283476	ENSG00000122497	ENSG00000272583	1:121283476	0.00853084178215384	0.136	0.204053551740432
1_121283476	ENSG00000178104	ENSG00000188610	1:121283476	0.025204974746961	0.096	0.155249299719888
1_121283476	ENSG00000178104	ENSG00000236933	1:121283476	0.0404036959539675	0	0
1_121283476	ENSG00000178104	ENSG00000213244	1:121283476	0.00244383644988449	0.52	0.612074632398369
1_121283476	ENSG00000178104	ENSG00000223345	1:121283476	0.0397381360585668	0	0
1_121283476	ENSG00000178104	ENSG00000234998	1:121283476	0.021030426657379	0	0
1_121283476	ENSG00000178104	ENSG00000171943	1:121283476	-0.0972988411978606	0	0
1_121283476	ENSG00000178104	ENSG00000231429	1:121283476	0.037996353093013	0	0
1_121283476	ENSG00000178104	ENSG00000272583	1:121283476	0.0432665257628646	0	0
1_121283476	ENSG00000203832	ENSG00000188610	1:121283476	0.0404291866539471	0	0
1_121283476	ENSG00000203832	ENSG00000236933	1:121283476	0.0281598784208551	0	0
1_121283476	ENSG00000203832	ENSG00000213244	1:121283476	0.00358351793204545	0.296	0.388174008810573
1_121283476	ENSG00000203832	ENSG00000223345	1:121283476	0.0440293765992056	0	0
1_121283476	ENSG00000203832	ENSG00000234998	1:121283476	0.017438070486306	0	0
1_121283476	ENSG00000203832	ENSG00000171943	1:121283476	-0.0951355663094322	0	0
1_121283476	ENSG00000203832	ENSG00000231429	1:121283476	0.0434124029091789	0	0
1_121283476	ENSG00000203832	ENSG00000272583	1:121283476	0.0429868734571653	0	0
1_121283476	ENSG00000225241	ENSG00000188610	1:121283476	0.00267628114458069	0.772	0.83417332123412
1_121283476	ENSG00000225241	ENSG00000213244	1:121283476	0.00153831537099669	0.324	0.417140694688471
1_121283476	ENSG00000225241	ENSG00000223345	1:121283476	0.0257207694628568	0.004	0.0113202614379085
1_121283476	ENSG00000225241	ENSG00000234998	1:121283476	0.0142477216714892	0.068	0.118076558512577
1_121283476	ENSG00000225241	ENSG00000272583	1:121283476	0.0293448216743601	0	0
1_121283476	ENSG00000236943	ENSG00000188610	1:121283476	0.00796602792012972	0.16	0.232678421494542
1_121283476	ENSG00000236943	ENSG00000236933	1:121283476	0.0850642720669643	0	0
1_121283476	ENSG00000236943	ENSG00000213244	1:121283476	0.000161876776090903	0.864	0.904645416575071
1_121283476	ENSG00000236943	ENSG00000223345	1:121283476	0.00895854058182864	0	0
1_121283476	ENSG00000236943	ENSG00000234998	1:121283476	0.0102699796135353	0.056	0.10110993176649
1_121283476	ENSG00000236943	ENSG00000171943	1:121283476	0.0237887782692697	0	0
1_121283476	ENSG00000236943	ENSG00000231429	1:121283476	0.0239742411326571	0	0
1_121283476	ENSG00000269501	ENSG00000188610	1:121283476	0.00931464920610301	0	0
1_121283476	ENSG00000269501	ENSG00000236933	1:121283476	0.0870309207115143	0	0
1_121283476	ENSG00000269501	ENSG00000213244	1:121283476	-0.0230727349502963	0	0
1_121283476	ENSG00000269501	ENSG00000223345	1:121283476	-0.00182523801377221	0.548	0.637548607718613
1_121283476	ENSG00000269501	ENSG00000234998	1:121283476	0.0136258501532411	0.032	0.0639261822376009
1_121283476	ENSG00000269501	ENSG00000171943	1:121283476	0.0198764582164177	0	0
1_121283476	ENSG00000269501	ENSG00000227082	1:121283476	-0.0148443807300349	0	0
1_121283476	ENSG00000269501	ENSG00000231429	1:121283476	0.0100507306534408	0	0
1_121283476	ENSG00000269501	ENSG00000272583	1:121283476	0.0227968518234991	0	0
1_121286901	ENSG00000122497	ENSG00000188610	1:121286901	-0.0199341814046399	0.008	0.020466765140325
1_121286901	ENSG00000122497	ENSG00000213244	1:121286901	-0.00857661255839746	0.024	0.0502857142857143
1_121286901	ENSG00000122497	ENSG00000223345	1:121286901	0.00784192619049021	0.244	0.330867473309609
1_121286901	ENSG00000122497	ENSG00000234998	1:121286901	0.00103856408431458	0.88	0.916863174012906
1_121286901	ENSG00000122497	ENSG00000227082	1:121286901	-0.00871553721384057	0	0
1_121286901	ENSG00000122497	ENSG00000272583	1:121286901	-0.00619841798582408	0.288	0.379406444475176
1_121286901	ENSG00000178104	ENSG00000188610	1:121286901	0.0135170496666488	0.32	0.413107467136468
1_121286901	ENSG00000178104	ENSG00000236933	1:121286901	0.0504623316203106	0	0
1_121286901	ENSG00000178104	ENSG00000213244	1:121286901	-0.000200721681545301	0.964	0.97650616758826
1_121286901	ENSG00000178104	ENSG00000223345	1:121286901	0.036442181761539	0	0
1_121286901	ENSG00000178104	ENSG00000234998	1:121286901	0.0156134083015416	0	0
1_121286901	ENSG00000178104	ENSG00000171943	1:121286901	-0.10920668641675	0	0
1_121286901	ENSG00000178104	ENSG00000231429	1:121286901	0.0400095500314326	0	0
1_121286901	ENSG00000178104	ENSG00000272583	1:121286901	0.0144596445307996	0.104	0.165586495069363
1_121286901	ENSG00000203832	ENSG00000188610	1:121286901	0.0281982469569404	0.012	0.0285601499063086
1_121286901	ENSG00000203832	ENSG00000236933	1:121286901	0.0348807151405022	0	0
1_121286901	ENSG00000203832	ENSG00000213244	1:121286901	0.000932033793756522	0.852	0.896020313534997
1_121286901	ENSG00000203832	ENSG00000223345	1:121286901	0.0400325066399427	0	0
1_121286901	ENSG00000203832	ENSG00000234998	1:121286901	0.0132524558163397	0	0
1_121286901	ENSG00000203832	ENSG00000171943	1:121286901	-0.108165488338981	0	0
1_121286901	ENSG00000203832	ENSG00000231429	1:121286901	0.0451541117874965	0	0
1_121286901	ENSG00000203832	ENSG00000272583	1:121286901	0.0180987562938982	0.032	0.0639261822376009
1_121286901	ENSG00000225241	ENSG00000188610	1:121286901	0.00222779076380952	0.88	0.916863174012906
1_121286901	ENSG00000225241	ENSG00000213244	1:121286901	0.000337493031964953	0.86	0.901745734727573
1_121286901	ENSG00000225241	ENSG00000223345	1:121286901	0.0270764660420128	0	0
1_121286901	ENSG00000225241	ENSG00000234998	1:121286901	0.0118328129474666	0.132	0.199339251743817
1_121286901	ENSG00000225241	ENSG00000272583	1:121286901	0.00343360931902675	0.752	0.817943822790592
1_121286901	ENSG00000236943	ENSG00000188610	1:121286901	0.00115020491244284	0.792	0.850238575533893
1_121286901	ENSG00000236943	ENSG00000236933	1:121286901	0.110864559720862	0	0
1_121286901	ENSG00000236943	ENSG00000213244	1:121286901	0.000071777658238045	0.92	0.94540668824164
1_121286901	ENSG00000236943	ENSG00000223345	1:121286901	0.00769252607507584	0	0
1_121286901	ENSG00000236943	ENSG00000234998	1:121286901	0.0033384819411252	0.512	0.605050490013646
1_121286901	ENSG00000236943	ENSG00000171943	1:121286901	0.0300801335155843	0	0
1_121286901	ENSG00000236943	ENSG00000231429	1:121286901	0.0240752612636935	0	0
1_121286901	ENSG00000269501	ENSG00000188610	1:121286901	0.00673368206121003	0.008	0.020466765140325
1_121286901	ENSG00000269501	ENSG00000236933	1:121286901	0.116217866756317	0	0
1_121286901	ENSG00000269501	ENSG00000213244	1:121286901	-0.0149029914778876	0	0
1_121286901	ENSG00000269501	ENSG00000223345	1:121286901	-0.00160169340395067	0.616	0.698157763236169
1_121286901	ENSG00000269501	ENSG00000234998	1:121286901	0.0103355235231706	0.116	0.180337168502652
1_121286901	ENSG00000269501	ENSG00000171943	1:121286901	0.0253133644890162	0	0
1_121286901	ENSG00000269501	ENSG00000227082	1:121286901	-0.0110293200983315	0.008	0.020466765140325
1_121286901	ENSG00000269501	ENSG00000231429	1:121286901	0.010296925209956	0	0
1_121286901	ENSG00000269501	ENSG00000272583	1:121286901	0.00753008033218464	0.108	0.170473570836785
1_121288913	ENSG00000122497	ENSG00000188610	1:121288913	-0.0171676525473024	0.028	0.0571764201500536
1_121288913	ENSG00000122497	ENSG00000236933	1:121288913	0.0346891785376034	0	0
1_121288913	ENSG00000122497	ENSG00000213244	1:121288913	-0.00456313595849193	0.196	0.275565788502694
1_121288913	ENSG00000122497	ENSG00000223345	1:121288913	0.00113089497694702	0.892	0.925771313395435
1_121288913	ENSG00000122497	ENSG00000234998	1:121288913	0.00521917425967883	0.232	0.317191532113384
1_121288913	ENSG00000122497	ENSG00000171943	1:121288913	-0.0112724538022438	0.008	0.020466765140325
1_121288913	ENSG00000122497	ENSG00000231429	1:121288913	0.0124929029587381	0.004	0.0113202614379085
1_121288913	ENSG00000122497	ENSG00000272583	1:121288913	0.00989688611241827	0.08	0.134192639549216
1_121288913	ENSG00000178104	ENSG00000188610	1:121288913	0.0363972286397278	0.004	0.0113202614379085
1_121288913	ENSG00000178104	ENSG00000236933	1:121288913	0.0285301371648677	0	0
1_121288913	ENSG00000178104	ENSG00000213244	1:121288913	0.00508147248452585	0.136	0.204053551740432
1_121288913	ENSG00000178104	ENSG00000223345	1:121288913	0.0353409070692277	0	0
1_121288913	ENSG00000178104	ENSG00000234998	1:121288913	0.0234626112650501	0	0
1_121288913	ENSG00000178104	ENSG00000171943	1:121288913	-0.0774667381291425	0	0
1_121288913	ENSG00000178104	ENSG00000231429	1:121288913	0.0333420839953389	0	0
1_121288913	ENSG00000178104	ENSG00000272583	1:121288913	0.0434291607942721	0	0
1_121288913	ENSG00000203832	ENSG00000188610	1:121288913	0.0417472899570499	0	0
1_121288913	ENSG00000203832	ENSG00000236933	1:121288913	0.0199016820293928	0	0
1_121288913	ENSG00000203832	ENSG00000213244	1:121288913	0.00554066897343774	0.1	0.160302902818679
1_121288913	ENSG00000203832	ENSG00000223345	1:121288913	0.0371003589658705	0	0
1_121288913	ENSG00000203832	ENSG00000234998	1:121288913	0.0181949907720408	0	0
1_121288913	ENSG00000203832	ENSG00000171943	1:121288913	-0.0773340467138881	0	0
1_121288913	ENSG00000203832	ENSG00000231429	1:121288913	0.0368610733733996	0	0
1_121288913	ENSG00000203832	ENSG00000272583	1:121288913	0.0405833370165325	0	0
1_121288913	ENSG00000225241	ENSG00000188610	1:121288913	-0.000673602217575228	0.9	0.931790022823606
1_121288913	ENSG00000225241	ENSG00000236933	1:121288913	0.0384264782181078	0	0
1_121288913	ENSG00000225241	ENSG00000213244	1:121288913	0.00240077036501229	0.12	0.185030754289414
1_121288913	ENSG00000225241	ENSG00000223345	1:121288913	0.0166352808704105	0.012	0.0285601499063086
1_121288913	ENSG00000225241	ENSG00000234998	1:121288913	0.0136164882041902	0.052	0.0955171615888932
1_121288913	ENSG00000225241	ENSG00000171943	1:121288913	-0.0359974257634588	0	0
1_121288913	ENSG00000225241	ENSG00000231429	1:121288913	0.0221562540263225	0	0
1_121288913	ENSG00000225241	ENSG00000272583	1:121288913	0.0224132839971219	0.008	0.020466765140325
1_121288913	ENSG00000236943	ENSG00000188610	1:121288913	0.0111232974603831	0.02	0.0432950801045336
1_121288913	ENSG00000236943	ENSG00000236933	1:121288913	0.0570852959680902	0	0
1_121288913	ENSG00000236943	ENSG00000213244	1:121288913	0.00021793259011221	0.772	0.83417332123412
1_121288913	ENSG00000236943	ENSG00000223345	1:121288913	0.00789571141040591	0	0
1_121288913	ENSG00000236943	ENSG00000234998	1:121288913	0.0143687237191324	0.016	0.0360236350744505
1_121288913	ENSG00000236943	ENSG00000171943	1:121288913	0.0181480901455639	0	0
1_121288913	ENSG00000236943	ENSG00000231429	1:121288913	0.0213593118483105	0	0
1_121288913	ENSG00000236943	ENSG00000272583	1:121288913	0.0161239233431738	0	0
1_121288913	ENSG00000269501	ENSG00000188610	1:121288913	0.00985425372633025	0	0
1_121288913	ENSG00000269501	ENSG00000236933	1:121288913	0.0581433475508428	0	0
1_121288913	ENSG00000269501	ENSG00000213244	1:121288913	-0.0247786037251341	0	0
1_121288913	ENSG00000269501	ENSG00000223345	1:121288913	-0.00159949989443055	0.58	0.665191427883458
1_121288913	ENSG00000269501	ENSG00000234998	1:121288913	0.0170866482089556	0.004	0.0113202614379085
1_121288913	ENSG00000269501	ENSG00000171943	1:121288913	0.015134408289621	0	0
1_121288913	ENSG00000269501	ENSG00000231429	1:121288913	0.00871732245522619	0	0
1_121288913	ENSG00000269501	ENSG00000272583	1:121288913	0.0223366387676163	0	0
1_121293437	ENSG00000122497	ENSG00000188610	1:121293437	-0.0235698088690553	0	0
1_121293437	ENSG00000122497	ENSG00000213244	1:121293437	-0.00634894989801723	0.108	0.170473570836785
1_121293437	ENSG00000122497	ENSG00000223345	1:121293437	0.00066301314180739	0.892	0.925771313395435
1_121293437	ENSG00000122497	ENSG00000234998	1:121293437	-0.000374785286714013	0.928	0.951216226394792
1_121293437	ENSG00000122497	ENSG00000227082	1:121293437	-0.0111278597286602	0	0
1_121293437	ENSG00000122497	ENSG00000272583	1:121293437	0.00825993306383384	0.152	0.223259887441215
1_121293437	ENSG00000178104	ENSG00000188610	1:121293437	0.0361882752412054	0.032	0.0639261822376009
1_121293437	ENSG00000178104	ENSG00000236933	1:121293437	0.0405594576557307	0	0
1_121293437	ENSG00000178104	ENSG00000213244	1:121293437	0.00522677568640693	0.152	0.223259887441215
1_121293437	ENSG00000178104	ENSG00000223345	1:121293437	0.0410581305640098	0	0
1_121293437	ENSG00000178104	ENSG00000234998	1:121293437	0.0212474773362071	0	0
1_121293437	ENSG00000178104	ENSG00000171943	1:121293437	-0.0980600480643959	0	0
1_121293437	ENSG00000178104	ENSG00000231429	1:121293437	0.0380295264516693	0	0
1_121293437	ENSG00000178104	ENSG00000272583	1:121293437	0.0465961824371631	0	0
1_121293437	ENSG00000203832	ENSG00000188610	1:121293437	0.0370647731264853	0.008	0.020466765140325
1_121293437	ENSG00000203832	ENSG00000236933	1:121293437	0.0280588295711276	0	0
1_121293437	ENSG00000203832	ENSG00000213244	1:121293437	0.00536609356434437	0.12	0.185030754289414
1_121293437	ENSG00000203832	ENSG00000223345	1:121293437	0.0405867898608806	0	0
1_121293437	ENSG00000203832	ENSG00000234998	1:121293437	0.0165704717908884	0	0
1_121293437	ENSG00000203832	ENSG00000171943	1:121293437	-0.100941584769269	0	0
1_121293437	ENSG00000203832	ENSG00000231429	1:121293437	0.0404246481684896	0	0
1_121293437	ENSG00000203832	ENSG00000272583	1:121293437	0.0419699584505231	0	0
1_121293437	ENSG00000225241	ENSG00000188610	1:121293437	0.00277998138136681	0.828	0.878392783562559
1_121293437	ENSG00000225241	ENSG00000213244	1:121293437	0.00269190516071614	0.136	0.204053551740432
1_121293437	ENSG00000225241	ENSG00000223345	1:121293437	0.0231556203281742	0.004	0.0113202614379085
1_121293437	ENSG00000225241	ENSG00000234998	1:121293437	0.0105533763429882	0.196	0.275565788502694
1_121293437	ENSG00000225241	ENSG00000272583	1:121293437	0.0272465033279906	0.008	0.020466765140325
1_121293437	ENSG00000236943	ENSG00000188610	1:121293437	0.0122527829682276	0.04	0.0768303256376651
1_121293437	ENSG00000236943	ENSG00000236933	1:121293437	0.0864050104028519	0	0
1_121293437	ENSG00000236943	ENSG00000213244	1:121293437	0.000239738232681366	0.788	0.846946632065892
1_121293437	ENSG00000236943	ENSG00000223345	1:121293437	0.00935841817086747	0	0
1_121293437	ENSG00000236943	ENSG00000234998	1:121293437	0.0113471650911812	0.028	0.0571764201500536
1_121293437	ENSG00000236943	ENSG00000171943	1:121293437	0.0240729794252448	0	0
1_121293437	ENSG00000236943	ENSG00000231429	1:121293437	0.0248434812174754	0	0
1_121293437	ENSG00000269501	ENSG00000188610	1:121293437	0.0111267986159	0	0
1_121293437	ENSG00000269501	ENSG00000236933	1:121293437	0.0871297555431883	0	0
1_121293437	ENSG00000269501	ENSG00000213244	1:121293437	-0.027618627565125	0	0
1_121293437	ENSG00000269501	ENSG00000223345	1:121293437	-0.00188468372713324	0.572	0.658275083056478
1_121293437	ENSG00000269501	ENSG00000234998	1:121293437	0.0137239679176604	0.028	0.0571764201500536
1_121293437	ENSG00000269501	ENSG00000171943	1:121293437	0.0198440714975399	0	0
1_121293437	ENSG00000269501	ENSG00000227082	1:121293437	-0.0133531882869557	0.004	0.0113202614379085
1_121293437	ENSG00000269501	ENSG00000231429	1:121293437	0.0101134077984683	0	0
1_121293437	ENSG00000269501	ENSG00000272583	1:121293437	0.0247448854477189	0	0
1_12635605	ENSG00000224223	ENSG00000132879	1:12635605	-0.00319018681768259	0.772	0.83417332123412
1_1270329	ENSG00000132330	ENSG00000162576	1:1270329	0.0032179893114468	0.024	0.0502857142857143
1_1270359	ENSG00000132330	ENSG00000162576	1:1270359	0.00321908602573182	0.008	0.020466765140325
1_1271175	ENSG00000132330	ENSG00000162576	1:1271175	0.00322530576120287	0.032	0.0639261822376009
1_1272497	ENSG00000132330	ENSG00000162576	1:1272497	0.00323161203400029	0.016	0.0360236350744505
1_1276812	ENSG00000132330	ENSG00000162576	1:1276812	0.00309579527129187	0.004	0.0113202614379085
1_1278237	ENSG00000132330	ENSG00000162576	1:1278237	0.00302427218716985	0.016	0.0360236350744505
1_12788790	ENSG00000122729	ENSG00000157330	1:12788790	-0.00729441805728306	0.064	0.112712885930856
1_12788988	ENSG00000122729	ENSG00000157330	1:12788988	-0.00728600914631369	0.052	0.0955171615888932
1_12789839	ENSG00000122729	ENSG00000157330	1:12789839	-0.00726700227358166	0.08	0.134192639549216
1_12797022	ENSG00000122729	ENSG00000157330	1:12797022	-0.00709574081555204	0.064	0.112712885930856
1_12797208	ENSG00000122729	ENSG00000157330	1:12797208	-0.0070971289780018	0.08	0.134192639549216
1_12802601	ENSG00000122729	ENSG00000157330	1:12802601	-0.00772584629955732	0.044	0.0832212846222575
1_12803050	ENSG00000122729	ENSG00000157330	1:12803050	-0.00835976688647584	0.02	0.0432950801045336
1_12803315	ENSG00000122729	ENSG00000157330	1:12803315	-0.0083633625695889	0.012	0.0285601499063086
1_12803525	ENSG00000122729	ENSG00000157330	1:12803525	-0.00857330915874399	0.028	0.0571764201500536
1_12803557	ENSG00000122729	ENSG00000157330	1:12803557	-0.00836696765440349	0.024	0.0502857142857143
1_1280519	ENSG00000132330	ENSG00000162576	1:1280519	0.00294112979759665	0.028	0.0571764201500536
1_1286967	ENSG00000132330	ENSG00000162576	1:1286967	0.00273563445686488	0.024	0.0502857142857143
1_1287449	ENSG00000132330	ENSG00000162576	1:1287449	0.00272799969889141	0.032	0.0639261822376009
1_1288345	ENSG00000132330	ENSG00000162576	1:1288345	0.00272940978731482	0.064	0.112712885930856
1_1296691	ENSG00000132330	ENSG00000162576	1:1296691	0.00321910853078631	0.024	0.0502857142857143
1_1296818	ENSG00000132330	ENSG00000162576	1:1296818	0.00323012676772141	0.024	0.0502857142857143
1_1297635	ENSG00000132330	ENSG00000162576	1:1297635	0.00318402920915285	0.02	0.0432950801045336
1_1297723	ENSG00000132330	ENSG00000162576	1:1297723	0.00318564945185956	0.028	0.0571764201500536
1_1299129	ENSG00000132330	ENSG00000162576	1:1299129	0.00332977700144604	0.028	0.0571764201500536
1_1300022	ENSG00000132330	ENSG00000162576	1:1300022	0.00318998463972657	0.016	0.0360236350744505
1_1302408	ENSG00000132330	ENSG00000162576	1:1302408	0.00325648468721915	0.028	0.0571764201500536
1_1302555	ENSG00000132330	ENSG00000162576	1:1302555	0.00315156504685032	0.044	0.0832212846222575
1_145588536	ENSG00000173137	ENSG00000186364	1:145588536	0.0567826656973749	0	0
1_145588536	ENSG00000173137	ENSG00000186141	1:145588536	-0.000479394425696134	0.808	0.86308679076026
1_145592073	ENSG00000173137	ENSG00000186364	1:145592073	0.0559790380681189	0	0
1_145592073	ENSG00000173137	ENSG00000186141	1:145592073	-0.000491717773125361	0.844	0.89006354478025
1_145594799	ENSG00000173137	ENSG00000186364	1:145594799	0.0555581871821931	0	0
1_145594799	ENSG00000173137	ENSG00000186141	1:145594799	-0.000517411371445789	0.824	0.875465536471113
1_145595423	ENSG00000173137	ENSG00000186364	1:145595423	0.0563015978741762	0	0
1_145595423	ENSG00000173137	ENSG00000186141	1:145595423	-0.000513876288226063	0.868	0.907636443468716
1_145602791	ENSG00000173137	ENSG00000186364	1:145602791	0.0551970342849217	0	0
1_145602791	ENSG00000173137	ENSG00000186141	1:145602791	-0.00051469145929509	0.76	0.824386244591209
1_150242189	ENSG00000075826	ENSG00000143401	1:150242189	-0.000175653283130112	0.9	0.931790022823606
1_150419879	ENSG00000134644	ENSG00000228126	1:150419879	-0.00884619623768391	0	0
1_150498947	ENSG00000134644	ENSG00000228126	1:150498947	-0.00871586566346703	0	0
1_151012068	ENSG00000171813	ENSG00000143387	1:151012068	-0.000402368692572811	0.436	0.534534877734878
1_151013099	ENSG00000171813	ENSG00000143387	1:151013099	-0.000405639107283893	0.348	0.44306976744186
1_151014400	ENSG00000171813	ENSG00000143387	1:151014400	-0.000411261540730956	0.452	0.549728949888286
1_151015174	ENSG00000171813	ENSG00000143387	1:151015174	-0.000417119642946124	0.412	0.510531642276423
1_151382250	ENSG00000206149	ENSG00000143434	1:151382250	0.00122045830163442	0.132	0.199339251743817
1_151382250	ENSG00000206149	ENSG00000197915	1:151382250	-0.0065081034007809	0.016	0.0360236350744505
1_151385057	ENSG00000206149	ENSG00000143434	1:151385057	0.000163649664843147	0.444	0.542110228146629
1_151385057	ENSG00000206149	ENSG00000197915	1:151385057	-0.00102951508228591	0.416	0.514684849665563
1_151405160	ENSG00000206149	ENSG00000143434	1:151405160	0.00123308904064539	0.168	0.242204767309875
1_151405160	ENSG00000206149	ENSG00000197915	1:151405160	-0.00650694289842578	0.008	0.020466765140325
1_151407979	ENSG00000206149	ENSG00000143434	1:151407979	0.0012334958470813	0.148	0.218581085271318
1_151407979	ENSG00000206149	ENSG00000197915	1:151407979	-0.00650943730989876	0	0
1_151408587	ENSG00000206149	ENSG00000143434	1:151408587	0.00123358513806089	0.172	0.247036863927629
1_151408587	ENSG00000206149	ENSG00000197915	1:151408587	-0.00651006280212394	0	0
1_151412716	ENSG00000206149	ENSG00000143434	1:151412716	0.0012341876960812	0.172	0.247036863927629
1_151412716	ENSG00000206149	ENSG00000197915	1:151412716	-0.00651501487503733	0.012	0.0285601499063086
1_151415012	ENSG00000206149	ENSG00000143434	1:151415012	0.00123459297891994	0.148	0.218581085271318
1_151415012	ENSG00000206149	ENSG00000197915	1:151415012	-0.00651868421258441	0.004	0.0113202614379085
1_151424129	ENSG00000206149	ENSG00000143434	1:151424129	0.00126532888257931	0.176	0.251870502516337
1_151424129	ENSG00000206149	ENSG00000197915	1:151424129	-0.00665904699669565	0.016	0.0360236350744505
1_151424919	ENSG00000206149	ENSG00000143434	1:151424919	0.00126536403841496	0.184	0.261141835518474
1_151424919	ENSG00000206149	ENSG00000197915	1:151424919	-0.00663375982501248	0.02	0.0432950801045336
1_151443292	ENSG00000206149	ENSG00000143434	1:151443292	0.0010688991696827	0.16	0.232678421494542
1_151443292	ENSG00000206149	ENSG00000197915	1:151443292	-0.00469097217047608	0.056	0.10110993176649
1_151448723	ENSG00000206149	ENSG00000143434	1:151448723	0.0000152670900725957	1	1
1_151448723	ENSG00000206149	ENSG00000197915	1:151448723	0.000156923969427704	0.848	0.892947327695794
1_152418213	ENSG00000067334	ENSG00000227415	1:152418213	-0.00259916425085864	0.076	0.12879843444227
1_152419062	ENSG00000067334	ENSG00000227415	1:152419062	-0.00255850521788161	0.12	0.185030754289414
1_152420108	ENSG00000067334	ENSG00000227415	1:152420108	-0.00284050479833192	0.064	0.112712885930856
1_152420441	ENSG00000067334	ENSG00000227415	1:152420441	-0.00258271565092141	0.088	0.144707060245123
1_152421046	ENSG00000067334	ENSG00000227415	1:152421046	-0.00257772596118192	0.08	0.134192639549216
1_152682350	ENSG00000162434	ENSG00000237975	1:152682350	-0.000533714815872274	0.796	0.853474703134673
1_152682693	ENSG00000162434	ENSG00000237975	1:152682693	-0.000468153070424763	0.928	0.951216226394792
1_152701156	ENSG00000162434	ENSG00000237975	1:152701156	-0.000483065183606034	0.876	0.913945128963365
1_152708298	ENSG00000162434	ENSG00000237975	1:152708298	-0.000506002442172366	0.9	0.931790022823606
1_152709548	ENSG00000162434	ENSG00000237975	1:152709548	-0.000521336224970639	0.82	0.872432009828559
1_152730656	ENSG00000152359	ENSG00000237975	1:152730656	-0.00777182435573852	0	0
1_152772183	ENSG00000162434	ENSG00000237975	1:152772183	-0.000262723178911598	0.86	0.901745734727573
1_153708984	ENSG00000133835	ENSG00000198837	1:153708984	-0.0119719051232948	0.008	0.020466765140325
1_154264212	ENSG00000082014	ENSG00000160688	1:154264212	0.00885275378706169	0.032	0.0639261822376009
1_154264456	ENSG00000082014	ENSG00000160688	1:154264456	0.00873081342804485	0.056	0.10110993176649
1_154266460	ENSG00000082014	ENSG00000160688	1:154266460	0.00896448629149282	0.032	0.0639261822376009
1_154267953	ENSG00000082014	ENSG00000160688	1:154267953	0.00894280058575769	0.048	0.0894285155486016
1_154268003	ENSG00000082014	ENSG00000160688	1:154268003	0.00894414964795611	0.036	0.0704325323475046
1_154367898	ENSG00000101811	ENSG00000189171	1:154367898	0.00702837454193075	0	0
1_154367898	ENSG00000101811	ENSG00000160679	1:154367898	-0.0059208222683065	0.044	0.0832212846222575
1_154914797	ENSG00000051523	ENSG00000160741	1:154914797	0.00294318063138323	0.056	0.10110993176649
1_154914797	ENSG00000051523	ENSG00000163346	1:154914797	-0.00538635676831553	0.4	0.498026401777545
1_156583616	ENSG00000131941	ENSG00000163382	1:156583616	0.0024456964673541	0.128	0.19467198850483
1_156890854	ENSG00000107560	ENSG00000132702	1:156890854	0.00620406530801627	0.248	0.33536063595713
1_159782684	ENSG00000114784	ENSG00000188004	1:159782684	0.0230444969806154	0.056	0.10110993176649
1_159783148	ENSG00000114784	ENSG00000188004	1:159783148	0.0206082775110964	0.068	0.118076558512577
1_159783559	ENSG00000114784	ENSG00000188004	1:159783559	0.0199681377166878	0.048	0.0894285155486016
1_159783851	ENSG00000114784	ENSG00000188004	1:159783851	0.0200814343944646	0.076	0.12879843444227
1_159790349	ENSG00000114784	ENSG00000188004	1:159790349	0.0152614284208951	0.124	0.189709146390428
1_159791942	ENSG00000114784	ENSG00000188004	1:159791942	0.0166809309258385	0.088	0.144707060245123
1_159976509	ENSG00000124006	ENSG00000260766	1:159976509	0.00427194475494686	0.204	0.285150990462216
1_159976509	ENSG00000124006	ENSG00000177807	1:159976509	0.000976855861241902	0.824	0.875465536471113
1_159983651	ENSG00000145214	ENSG00000143315	1:159983651	-0.0111085711377327	0.18	0.256496634255797
1_161191681	ENSG00000126524	ENSG00000158793	1:161191681	0.00070775950784756	0.772	0.83417332123412
1_161191681	ENSG00000126524	ENSG00000143224	1:161191681	0.00219098167558043	0.232	0.317191532113384
1_161299064	ENSG00000134243	ENSG00000143252	1:161299064	-0.000158910545737582	0.524	0.615376194292054
1_161316415	ENSG00000134243	ENSG00000143252	1:161316415	-0.00014248620920711	0.536	0.626226283191268
1_161360730	ENSG00000134243	ENSG00000143252	1:161360730	-0.000150505869920947	0.484	0.579255480871914
1_161372372	ENSG00000134243	ENSG00000143252	1:161372372	-0.000178623663420189	0.444	0.542110228146629
1_161409023	ENSG00000163913	ENSG00000235477	1:161409023	-0.0017098934636447	0.156	0.228045116243382
1_161409023	ENSG00000163913	ENSG00000143226	1:161409023	0.0064967730914962	0	0
1_161409023	ENSG00000163913	ENSG00000203747	1:161409023	0.0034995681217199	0.056	0.10110993176649
1_161617341	ENSG00000119231	ENSG00000117091	1:161617341	-0.00194757992628462	0.116	0.180337168502652
1_161617341	ENSG00000119231	ENSG00000244682	1:161617341	0.0253203993975157	0	0
1_161617341	ENSG00000119231	ENSG00000225217	1:161617341	-0.00936247239378602	0.008	0.020466765140325
1_161617341	ENSG00000119231	ENSG00000117143	1:161617341	0.0190593438132018	0.14	0.208691025741335
1_161644976	ENSG00000164161	ENSG00000244682	1:161644976	0.0247021897824837	0	0
1_161647533	ENSG00000152219	ENSG00000143256	1:161647533	-0.012955157098187	0.24	0.326489111031774
1_161654843	ENSG00000152219	ENSG00000143256	1:161654843	-0.00598839015984059	0.616	0.698157763236169
1_161657896	ENSG00000152219	ENSG00000143256	1:161657896	0.00549621849740603	0.648	0.726815966089721
1_161659088	ENSG00000152219	ENSG00000143256	1:161659088	0.00542787322570585	0.644	0.72343679245283
1_161660206	ENSG00000152219	ENSG00000143256	1:161660206	0.00539702348150908	0.632	0.712898993487271
1_161661053	ENSG00000152219	ENSG00000143256	1:161661053	0.00528594171633961	0.62	0.701689438042058
1_161665165	ENSG00000164161	ENSG00000244682	1:161665165	-0.0252111407463567	0	0
1_161739190	ENSG00000112977	ENSG00000162746	1:161739190	0.0110624028533076	0	0
1_161767656	ENSG00000112977	ENSG00000162746	1:161767656	0.0112368308261072	0	0
1_161832842	ENSG00000112977	ENSG00000162746	1:161832842	0.0109342456875488	0	0
1_161849385	ENSG00000112977	ENSG00000162746	1:161849385	0.0106004198789331	0	0
1_161862555	ENSG00000112977	ENSG00000162746	1:161862555	0.0105074498345028	0	0
1_162397407	ENSG00000183172	ENSG00000198574	1:162397407	0.0299764382899971	0	0
1_162400784	ENSG00000183172	ENSG00000198574	1:162400784	-0.0361426853167162	0	0
1_162401610	ENSG00000183172	ENSG00000198574	1:162401610	-0.0382828309211127	0	0
1_162864846	ENSG00000063854	ENSG00000185860	1:162864846	0.0107150876430284	0	0
1_162866194	ENSG00000100889	ENSG00000225755	1:162866194	0.00948434560651698	0	0
1_162866194	ENSG00000100889	ENSG00000185860	1:162866194	-0.00613809743961791	0.004	0.0113202614379085
1_162867943	ENSG00000100889	ENSG00000225755	1:162867943	0.009406043507152	0	0
1_162867943	ENSG00000100889	ENSG00000185860	1:162867943	-0.00642751925030192	0.012	0.0285601499063086
1_16356583	ENSG00000174599	ENSG00000233078	1:16356583	0.01331697066631	0	0
1_16358685	ENSG00000174599	ENSG00000215720	1:16358685	-0.000601471906126562	0.468	0.564718221546646
1_16358685	ENSG00000174599	ENSG00000233078	1:16358685	0.00478101875336805	0.132	0.199339251743817
1_16358685	ENSG00000174599	ENSG00000185519	1:16358685	0.00246219908509644	0.712	0.783335681700064
1_16359106	ENSG00000174599	ENSG00000215720	1:16359106	-0.00105197627655707	0.436	0.534534877734878
1_16359106	ENSG00000174599	ENSG00000233078	1:16359106	0.0080345818320647	0.032	0.0639261822376009
1_16359106	ENSG00000174599	ENSG00000185519	1:16359106	-0.0147985508108222	0.036	0.0704325323475046
1_16364335	ENSG00000174599	ENSG00000233078	1:16364335	0.0137041284139356	0	0
1_165366584	ENSG00000182405	ENSG00000143171	1:165366584	0.000177580417037539	0.92	0.94540668824164
1_165375688	ENSG00000182405	ENSG00000143171	1:165375688	0.0011397286161154	0.424	0.522580411437443
1_165375895	ENSG00000182405	ENSG00000143171	1:165375895	-0.00218066694618028	0.152	0.223259887441215
1_165382554	ENSG00000182405	ENSG00000143171	1:165382554	0.000683200642704013	0.564	0.651153072354866
1_165402747	ENSG00000182405	ENSG00000143171	1:165402747	0.000824983539507372	0.532	0.622507308684437
1_166024026	ENSG00000241343	ENSG00000188859	1:166024026	0.0247274158829162	0	0
1_16738050	ENSG00000136936	ENSG00000132881	1:16738050	0.00756924877796897	0.004	0.0113202614379085
1_16738050	ENSG00000136936	ENSG00000186715	1:16738050	-0.00187526989330645	0.212	0.294518302464635
1_167424090	ENSG00000196967	ENSG00000198821	1:167424090	-0.00757037737256198	0.096	0.155249299719888
1_16742820	ENSG00000136936	ENSG00000132881	1:16742820	0.0077669046175957	0.012	0.0285601499063086
1_16742820	ENSG00000136936	ENSG00000186715	1:16742820	-0.00214010742774177	0.172	0.247036863927629
1_16743342	ENSG00000136936	ENSG00000132881	1:16743342	0.00780648585916847	0.008	0.020466765140325
1_16743342	ENSG00000136936	ENSG00000186715	1:16743342	-0.00211636867634061	0.216	0.299159057865659
1_167434689	ENSG00000196967	ENSG00000198821	1:167434689	-0.00737878488906765	0.116	0.180337168502652
1_167844896	ENSG00000167699	ENSG00000143147	1:167844896	-0.0068088055457338	0	0
1_167848231	ENSG00000167699	ENSG00000143147	1:167848231	-0.00685910742829558	0	0
1_167857336	ENSG00000198909	ENSG00000143164	1:167857336	-0.000583882916521778	0.596	0.679939640718563
1_167859177	ENSG00000198909	ENSG00000143164	1:167859177	-0.00022720521469381	0.784	0.844028253376279
1_168131270	ENSG00000153015	ENSG00000143147	1:168131270	0.00514304057330641	0	0
1_16859376	ENSG00000203827	ENSG00000058453	1:16859376	0.00179105060897924	0.028	0.0571764201500536
1_169270660	ENSG00000101846	ENSG00000117475	1:169270660	-0.00016712818388368	0.92	0.94540668824164
1_169442390	ENSG00000178252	ENSG00000117475	1:169442390	-0.0262154158999362	0.052	0.0955171615888932
1_169705356	ENSG00000185049	ENSG00000075945	1:169705356	-0.0480842233796673	0	0
1_169707576	ENSG00000185049	ENSG00000075945	1:169707576	-0.0479979061782232	0.004	0.0113202614379085
1_169725485	ENSG00000185049	ENSG00000075945	1:169725485	-0.0569245922981873	0	0
1_169727106	ENSG00000185049	ENSG00000075945	1:169727106	-0.0567985595198732	0.004	0.0113202614379085
1_169727143	ENSG00000185049	ENSG00000075945	1:169727143	-0.0567908783622228	0	0
1_169727940	ENSG00000185049	ENSG00000075945	1:169727940	-0.0567263419547057	0	0
1_169728517	ENSG00000185049	ENSG00000075945	1:169728517	-0.0569164149503068	0	0
1_169737462	ENSG00000185049	ENSG00000075945	1:169737462	-0.0577196220578967	0	0
1_169759370	ENSG00000138629	ENSG00000000457	1:169759370	-0.00681878924948658	0.008	0.020466765140325
1_172157585	ENSG00000173267	ENSG00000230849	1:172157585	-0.0266830033933434	0.012	0.0285601499063086
1_172159393	ENSG00000173267	ENSG00000230849	1:172159393	-0.0265971433783271	0.008	0.020466765140325
1_172161070	ENSG00000173267	ENSG00000230849	1:172161070	-0.026935279109593	0.012	0.0285601499063086
1_172163243	ENSG00000173267	ENSG00000230849	1:172163243	-0.0263092559598061	0.024	0.0502857142857143
1_172163771	ENSG00000173267	ENSG00000230849	1:172163771	-0.026373434083686	0.036	0.0704325323475046
1_172164390	ENSG00000173267	ENSG00000230849	1:172164390	-0.0264112610376356	0.008	0.020466765140325
1_172165797	ENSG00000173267	ENSG00000230849	1:172165797	-0.0272680105873044	0.02	0.0432950801045336
1_172169364	ENSG00000173267	ENSG00000230849	1:172169364	-0.0266561874388484	0.02	0.0432950801045336
1_172170918	ENSG00000173267	ENSG00000230849	1:172170918	-0.027207761535277	0.02	0.0432950801045336
1_172176125	ENSG00000173267	ENSG00000230849	1:172176125	-0.0265946700525841	0.02	0.0432950801045336
1_172975691	ENSG00000095485	ENSG00000230849	1:172975691	0.00360632962166462	0.32	0.413107467136468
1_172975691	ENSG00000158301	ENSG00000230849	1:172975691	0.000953963837334065	0.372	0.468739682539683
1_172976017	ENSG00000095485	ENSG00000230849	1:172976017	0.00359556642616128	0.368	0.464313642384106
1_172976017	ENSG00000158301	ENSG00000230849	1:172976017	0.000952909750479886	0.332	0.425714362632925
1_17315242	ENSG00000249673	ENSG00000268869	1:17315242	0.0339387506141601	0	0
1_17321428	ENSG00000249673	ENSG00000268869	1:17321428	0.031590859935026	0	0
1_17323198	ENSG00000249673	ENSG00000268869	1:17323198	0.0322627553693722	0	0
1_17324537	ENSG00000249673	ENSG00000268869	1:17324537	0.0330164917207645	0	0
1_17338460	ENSG00000175324	ENSG00000268869	1:17338460	-0.00909634072160597	0	0
1_17338460	ENSG00000175324	ENSG00000058453	1:17338460	-0.0103588140946749	0.028	0.0571764201500536
1_17338460	ENSG00000175324	ENSG00000186715	1:17338460	0.00114122979020106	0.652	0.73005606817514
1_17338460	ENSG00000175324	ENSG00000238142	1:17338460	0.0217873195998955	0.004	0.0113202614379085
1_17338460	ENSG00000175324	ENSG00000159363	1:17338460	0.0134074274423992	0.376	0.472841716171617
1_173535122	ENSG00000198755	ENSG00000238272	1:173535122	0.00105547565202358	0.444	0.542110228146629
1_173535122	ENSG00000198755	ENSG00000162753	1:173535122	0.0353579737620158	0	0
1_173535392	ENSG00000198755	ENSG00000238272	1:173535392	0.00105641098529953	0.432	0.530757980266976
1_173535392	ENSG00000198755	ENSG00000162753	1:173535392	0.0353753239864142	0	0
1_173538221	ENSG00000198755	ENSG00000238272	1:173538221	0.00105979482686568	0.488	0.583163520040143
1_173538221	ENSG00000198755	ENSG00000162753	1:173538221	0.0354005426649295	0	0
1_173538753	ENSG00000198755	ENSG00000238272	1:173538753	0.00105795526197329	0.444	0.542110228146629
1_173538753	ENSG00000198755	ENSG00000162753	1:173538753	0.0353678147926044	0	0
1_173540004	ENSG00000198755	ENSG00000238272	1:173540004	0.00105032705911091	0.46	0.55728856670482
1_173540004	ENSG00000198755	ENSG00000162753	1:173540004	0.0352692414858813	0	0
1_173541184	ENSG00000198755	ENSG00000238272	1:173541184	0.00104283213832152	0.444	0.542110228146629
1_173541184	ENSG00000198755	ENSG00000162753	1:173541184	0.0351683501613558	0	0
1_173544945	ENSG00000198755	ENSG00000238272	1:173544945	0.00104342301261502	0.472	0.568321051633698
1_173544945	ENSG00000198755	ENSG00000162753	1:173544945	0.0352138148801188	0	0
1_173545446	ENSG00000198755	ENSG00000238272	1:173545446	0.00105061610671343	0.448	0.545839739080386
1_173545446	ENSG00000198755	ENSG00000162753	1:173545446	0.0353405631807295	0	0
1_173549827	ENSG00000198755	ENSG00000238272	1:173549827	0.00107515402610038	0.436	0.534534877734878
1_173549827	ENSG00000198755	ENSG00000162753	1:173549827	0.0354206146244302	0	0
1_173550127	ENSG00000198755	ENSG00000238272	1:173550127	0.00103827592657129	0.476	0.571944500504541
1_173550127	ENSG00000198755	ENSG00000162753	1:173550127	0.0355671006131722	0	0
1_173564878	ENSG00000198755	ENSG00000238272	1:173564878	0.00101571283789547	0.496	0.590685835729466
1_173564878	ENSG00000198755	ENSG00000162753	1:173564878	0.036611672474808	0	0
1_175015919	ENSG00000122565	ENSG00000120332	1:175015919	0.00600279053268319	0	0
1_175060153	ENSG00000173041	ENSG00000235750	1:175060153	-0.00461151235943093	0.232	0.317191532113384
1_175131889	ENSG00000092330	ENSG00000120332	1:175131889	-0.000792205366297698	0.156	0.228045116243382
1_17558359	ENSG00000130653	ENSG00000142623	1:17558359	0.00530733036919574	0	0
1_175827920	ENSG00000179151	ENSG00000120332	1:175827920	0.00200959441259063	0.532	0.622507308684437
1_175832077	ENSG00000179151	ENSG00000120332	1:175832077	0.00215997327759249	0.512	0.605050490013646
1_17683326	ENSG00000187123	ENSG00000227751	1:17683326	0.000227720481705598	0.936	0.956534463337446
1_17687422	ENSG00000187123	ENSG00000227751	1:17687422	0.000225405541143334	0.984	0.989609797297297
1_17708928	ENSG00000164099	ENSG00000227751	1:17708928	0.000386506215623074	0.856	0.898689149721717
1_177154174	ENSG00000124507	ENSG00000198797	1:177154174	-0.00925572641069717	0.044	0.0832212846222575
1_177775010	ENSG00000245573	ENSG00000254154	1:177775010	0.00287792583911886	0.284	0.375200610221205
1_177775084	ENSG00000245573	ENSG00000254154	1:177775084	0.00245747510756093	0.32	0.413107467136468
1_177801746	ENSG00000184903	ENSG00000120341	1:177801746	0.0123612141292384	0	0
1_177854399	ENSG00000103260	ENSG00000242193	1:177854399	0.0198060099875184	0.004	0.0113202614379085
1_177870257	ENSG00000103260	ENSG00000242193	1:177870257	0.0207863486497027	0.016	0.0360236350744505
1_177903578	ENSG00000136717	ENSG00000254154	1:177903578	-0.00165282005979687	0.096	0.155249299719888
1_178491879	ENSG00000174111	ENSG00000240021	1:178491879	0.00291917218109169	0.004	0.0113202614379085
1_178674512	ENSG00000125741	ENSG00000116194	1:178674512	0.0254289272795503	0.012	0.0285601499063086
1_178678563	ENSG00000125741	ENSG00000116194	1:178678563	-0.0241668614235477	0.028	0.0571764201500536
1_179081051	ENSG00000197977	ENSG00000116199	1:179081051	0.000250951564514582	0.32	0.413107467136468
1_179087046	ENSG00000197977	ENSG00000116199	1:179087046	0.000249909228484605	0.28	0.370944996870871
1_179731272	ENSG00000182858	ENSG00000162779	1:179731272	0.019367067810972	0	0
1_180950126	ENSG00000148204	ENSG00000135835	1:180950126	0.00316633270094046	0.168	0.242204767309875
1_180950126	ENSG00000148204	ENSG00000135823	1:180950126	-0.0584035088793736	0	0
1_180950126	ENSG00000148204	ENSG00000153029	1:180950126	-0.00153628516554893	0.256	0.344345665066365
1_180950126	ENSG00000148204	ENSG00000272198	1:180950126	0.0298435054378475	0.004	0.0113202614379085
1_181779386	ENSG00000163913	ENSG00000135828	1:181779386	-0.00424020716195851	0.08	0.134192639549216
1_181780092	ENSG00000163913	ENSG00000135828	1:181780092	-0.00440637626258444	0.08	0.134192639549216
1_18184082	ENSG00000099330	ENSG00000272426	1:18184082	-0.0007028217876576	0.58	0.665191427883458
1_18184082	ENSG00000099330	ENSG00000009709	1:18184082	0.00679967329130615	0.464	0.560886238182856
1_182558819	ENSG00000196338	ENSG00000121446	1:182558819	-0.00738305252816744	0	0
1_182558819	ENSG00000196338	ENSG00000135828	1:182558819	-0.138698921536625	0	0
1_182559353	ENSG00000196338	ENSG00000121446	1:182559353	-0.00739842219836232	0	0
1_182559353	ENSG00000196338	ENSG00000135828	1:182559353	-0.139585495524704	0	0
1_184992034	ENSG00000215256	ENSG00000121481	1:184992034	-0.00278438960549335	0.596	0.679939640718563
1_185205974	ENSG00000116906	ENSG00000121481	1:185205974	0.035865696753845	0	0
1_185219992	ENSG00000116906	ENSG00000121481	1:185219992	0.0191340261845672	0.02	0.0432950801045336
1_185219992	ENSG00000116906	ENSG00000116668	1:185219992	0.00422676996550258	0.648	0.726815966089721
1_186293757	ENSG00000153214	ENSG00000273198	1:186293757	-0.00855471206686717	0	0
1_186817928	ENSG00000134852	ENSG00000116711	1:186817928	0.0168403011629443	0.016	0.0360236350744505
1_187221215	ENSG00000138780	ENSG00000262180	1:187221215	0.0193998257983334	0.004	0.0113202614379085
1_187226516	ENSG00000138780	ENSG00000262180	1:187226516	0.0182611976484749	0.008	0.020466765140325
1_18855881	ENSG00000116783	ENSG00000201609	1:18855881	-0.000696030201897511	0.644	0.72343679245283
1_190344255	ENSG00000184845	ENSG00000162670	1:190344255	-0.0286834586293649	0	0
1_193202953	ENSG00000157349	ENSG00000023572	1:193202953	-0.0100229311374397	0.012	0.0285601499063086
1_193205272	ENSG00000157349	ENSG00000023572	1:193205272	-0.010021209795026	0.008	0.020466765140325
1_193226928	ENSG00000157349	ENSG00000023572	1:193226928	-0.00995659357729639	0.004	0.0113202614379085
1_193238934	ENSG00000157349	ENSG00000023572	1:193238934	0.00970909055996213	0.012	0.0285601499063086
1_193240205	ENSG00000157349	ENSG00000023572	1:193240205	0.00970493741817736	0.012	0.0285601499063086
1_193281562	ENSG00000186908	ENSG00000023572	1:193281562	-0.021132336160959	0.156	0.228045116243382
1_193281747	ENSG00000186908	ENSG00000023572	1:193281747	-0.0211441685243055	0.128	0.19467198850483
1_193282645	ENSG00000186908	ENSG00000023572	1:193282645	-0.0209206754228394	0.144	0.213700576413772
1_19612477	ENSG00000254402	ENSG00000127463	1:19612477	0.0143266272917491	0.008	0.020466765140325
1_197609340	ENSG00000143878	ENSG00000134365	1:197609340	0.00500859617198831	0.004	0.0113202614379085
1_197693266	ENSG00000143878	ENSG00000134365	1:197693266	0.00521084072455536	0.008	0.020466765140325
1_197850795	ENSG00000143878	ENSG00000134365	1:197850795	0.00613813113425394	0	0
1_197978702	ENSG00000135842	ENSG00000177888	1:197978702	0.00035393505815324	0.644	0.72343679245283
1_197986784	ENSG00000135842	ENSG00000177888	1:197986784	0.0000226300734476101	0.984	0.989609797297297
1_199888044	ENSG00000136824	ENSG00000227747	1:199888044	0.00860184160265215	0	0
1_199888335	ENSG00000136824	ENSG00000227747	1:199888335	0.00860335414105075	0	0
1_199888665	ENSG00000136824	ENSG00000227747	1:199888665	0.00859863629934197	0	0
1_199888666	ENSG00000136824	ENSG00000227747	1:199888666	0.00860475250230934	0	0
1_199888707	ENSG00000136824	ENSG00000227747	1:199888707	0.00860417351693717	0	0
1_199889022	ENSG00000136824	ENSG00000227747	1:199889022	0.00857883896297469	0	0
1_199889037	ENSG00000136824	ENSG00000227747	1:199889037	0.00857517530705234	0	0
1_199889400	ENSG00000136824	ENSG00000227747	1:199889400	0.00860535507543073	0	0
1_201418937	ENSG00000105649	ENSG00000224818	1:201418937	-0.0157205179591326	0	0
1_201418937	ENSG00000105649	ENSG00000174307	1:201418937	-0.00167860673377224	0.78	0.841147902869757
1_203034955	ENSG00000119408	ENSG00000159348	1:203034955	-0.00760965264596658	0.008	0.020466765140325
1_203404275	ENSG00000003249	ENSG00000058668	1:203404275	-0.0135609331739619	0.028	0.0571764201500536
1_204617943	ENSG00000117394	ENSG00000170498	1:204617943	-0.00185560877388517	0.148	0.218581085271318
1_204618540	ENSG00000117394	ENSG00000170498	1:204618540	-0.00185630232795841	0.104	0.165586495069363
1_204618814	ENSG00000117394	ENSG00000170498	1:204618814	-0.00137741402261486	0.22	0.303529582156565
1_204618861	ENSG00000117394	ENSG00000170498	1:204618861	-0.00184345636695622	0.132	0.199339251743817
1_204620354	ENSG00000117394	ENSG00000170498	1:204620354	-0.00167530269613208	0.168	0.242204767309875
1_204962662	ENSG00000119185	ENSG00000117222	1:204962662	-0.0096375143501611	0.012	0.0285601499063086
1_205018261	ENSG00000132950	ENSG00000184144	1:205018261	0.00157702900482417	0.608	0.69081679389313
1_205018261	ENSG00000132950	ENSG00000226235	1:205018261	0.0116618252958239	0	0
1_205018698	ENSG00000132950	ENSG00000184144	1:205018698	0.00190751995633487	0.432	0.530757980266976
1_205018698	ENSG00000132950	ENSG00000226235	1:205018698	0.0115092545903729	0.004	0.0113202614379085
1_205018835	ENSG00000132950	ENSG00000184144	1:205018835	0.00192247331039006	0.48	0.575552898231481
1_205018835	ENSG00000132950	ENSG00000226235	1:205018835	0.0115214934967419	0.012	0.0285601499063086
1_205019099	ENSG00000132950	ENSG00000184144	1:205019099	0.00193984440982284	0.488	0.583163520040143
1_205019099	ENSG00000132950	ENSG00000226235	1:205019099	0.0115371877191303	0.036	0.0704325323475046
1_205019559	ENSG00000132950	ENSG00000184144	1:205019559	0.00193876601151069	0.428	0.526760723514212
1_205019559	ENSG00000132950	ENSG00000226235	1:205019559	0.0115507868581526	0.008	0.020466765140325
1_205020060	ENSG00000132950	ENSG00000184144	1:205020060	0.0019206439899199	0.472	0.568321051633698
1_205020060	ENSG00000132950	ENSG00000226235	1:205020060	0.0115163936466215	0.012	0.0285601499063086
1_205020096	ENSG00000132950	ENSG00000184144	1:205020096	0.00199636086263233	0.476	0.571944500504541
1_205020096	ENSG00000132950	ENSG00000226235	1:205020096	0.011477161167765	0.004	0.0113202614379085
1_205020125	ENSG00000132950	ENSG00000184144	1:205020125	0.00192604951285048	0.488	0.583163520040143
1_205020125	ENSG00000132950	ENSG00000226235	1:205020125	0.0114470236723379	0.012	0.0285601499063086
1_205020451	ENSG00000132950	ENSG00000184144	1:205020451	0.00192589923369167	0.468	0.564718221546646
1_205020451	ENSG00000132950	ENSG00000226235	1:205020451	0.0115461897309748	0.012	0.0285601499063086
1_205020778	ENSG00000132950	ENSG00000184144	1:205020778	0.0019075316598478	0.384	0.481155409404801
1_205020778	ENSG00000132950	ENSG00000226235	1:205020778	0.0114150693900834	0.008	0.020466765140325
1_205021279	ENSG00000132950	ENSG00000184144	1:205021279	0.00191403888052943	0.444	0.542110228146629
1_205021279	ENSG00000132950	ENSG00000226235	1:205021279	0.011383461431221	0.02	0.0432950801045336
1_205508580	ENSG00000198933	ENSG00000117280	1:205508580	-0.00947658312120286	0.008	0.020466765140325
1_205509265	ENSG00000198933	ENSG00000117280	1:205509265	-0.0100582655097174	0	0
1_205511872	ENSG00000198933	ENSG00000117280	1:205511872	-0.00986075337593878	0.004	0.0113202614379085
1_205511901	ENSG00000198933	ENSG00000117280	1:205511901	-0.00986114556283856	0.008	0.020466765140325
1_205513862	ENSG00000198933	ENSG00000117280	1:205513862	-0.00930437906437752	0	0
1_205516634	ENSG00000198933	ENSG00000117280	1:205516634	-0.00930199829770149	0.008	0.020466765140325
1_205516869	ENSG00000198933	ENSG00000117280	1:205516869	-0.0093229988693033	0.008	0.020466765140325
1_205517170	ENSG00000198933	ENSG00000117280	1:205517170	-0.00934044873138901	0	0
1_205527914	ENSG00000198933	ENSG00000117280	1:205527914	-0.0112887068880508	0	0
1_205548329	ENSG00000172733	ENSG00000174529	1:205548329	-0.0100816765500434	0.048	0.0894285155486016
1_205548619	ENSG00000172733	ENSG00000174529	1:205548619	-0.00822344710997421	0.072	0.123524898694282
1_206747041	ENSG00000120519	ENSG00000136653	1:206747041	0.0145119494851112	0.176	0.251870502516337
1_206749181	ENSG00000120519	ENSG00000136653	1:206749181	0.0143196195959933	0.2	0.280465184749006
1_206751431	ENSG00000120519	ENSG00000136653	1:206751431	0.0203753911529852	0.072	0.123524898694282
1_2071765	ENSG00000124172	ENSG00000215790	1:2071765	-0.00424816106580258	0.428	0.526760723514212
1_2075068	ENSG00000124172	ENSG00000215790	1:2075068	0.00860905044753242	0.096	0.155249299719888
1_207574825	ENSG00000159110	ENSG00000237605	1:207574825	0.00370681249429181	0.008	0.020466765140325
1_2095582	ENSG00000124172	ENSG00000215790	1:2095582	0.00830059431074293	0.12	0.185030754289414
1_209691796	ENSG00000269918	ENSG00000196878	1:209691796	0.00279255985164069	0.084	0.139599441730635
1_20976212	ENSG00000078328	ENSG00000158825	1:20976212	0.020003135380818	0	0
1_20976212	ENSG00000078328	ENSG00000117242	1:20976212	0.0207355187760044	0	0
1_20976212	ENSG00000078328	ENSG00000244038	1:20976212	0.0000540373130273796	0.868	0.907636443468716
1_20989672	ENSG00000078328	ENSG00000158825	1:20989672	0.0190834936426918	0	0
1_20989672	ENSG00000078328	ENSG00000117242	1:20989672	0.0206620686054495	0	0
1_20989672	ENSG00000078328	ENSG00000244038	1:20989672	0.0000494869095105337	0.928	0.951216226394792
1_210057532	ENSG00000186675	ENSG00000082497	1:210057532	0.000327088081939889	0.464	0.560886238182856
1_210064615	ENSG00000186675	ENSG00000082497	1:210064615	0.000275721396597494	0.412	0.510531642276423
1_210068951	ENSG00000186675	ENSG00000082497	1:210068951	0.000243800195817159	0.524	0.615376194292054
1_210071619	ENSG00000186675	ENSG00000082497	1:210071619	0.000284328211647418	0.404	0.502120686280906
1_210076483	ENSG00000186675	ENSG00000082497	1:210076483	0.000189842680336179	0.632	0.712898993487271
1_210077087	ENSG00000170160	ENSG00000082497	1:210077087	-0.00396730245924776	0.104	0.165586495069363
1_210077087	ENSG00000186675	ENSG00000082497	1:210077087	0.000873836953618562	0.068	0.118076558512577
1_210077882	ENSG00000170160	ENSG00000082497	1:210077882	-0.00427081490567451	0.132	0.199339251743817
1_210077882	ENSG00000186675	ENSG00000082497	1:210077882	0.000909921617657863	0.06	0.106923580581798
1_210094817	ENSG00000186675	ENSG00000082497	1:210094817	0.000240493396466405	0.572	0.658275083056478
1_210095755	ENSG00000186675	ENSG00000082497	1:210095755	0.000222634849896996	0.524	0.615376194292054
1_210099983	ENSG00000170160	ENSG00000082497	1:210099983	-0.00408808089068381	0.1	0.160302902818679
1_210099983	ENSG00000186675	ENSG00000082497	1:210099983	0.00089606824124457	0.064	0.112712885930856
1_210104004	ENSG00000186675	ENSG00000082497	1:210104004	0.000230091481441916	0.6	0.683766000717789
1_210104743	ENSG00000170160	ENSG00000082497	1:210104743	-0.00310730693352675	0.296	0.388174008810573
1_210104743	ENSG00000186675	ENSG00000082497	1:210104743	0.000670983906749087	0.18	0.256496634255797
1_210107828	ENSG00000186675	ENSG00000082497	1:210107828	0.000229986751584429	0.552	0.640832612272256
1_210116719	ENSG00000186675	ENSG00000082497	1:210116719	0.000127173150609822	0.76	0.824386244591209
1_210118047	ENSG00000186675	ENSG00000082497	1:210118047	0.000232326998940904	0.528	0.618891103728313
1_210122023	ENSG00000186675	ENSG00000082497	1:210122023	0.000226799819638896	0.512	0.605050490013646
1_210148877	ENSG00000186675	ENSG00000082497	1:210148877	0.000263601936011637	0.528	0.618891103728313
1_210152508	ENSG00000186675	ENSG00000082497	1:210152508	0.000225196410122415	0.556	0.644416109015695
1_210178685	ENSG00000186675	ENSG00000082497	1:210178685	0.000226833322273934	0.576	0.661878890229192
1_210186715	ENSG00000186675	ENSG00000082497	1:210186715	0.000223748577701771	0.564	0.651153072354866
1_210191412	ENSG00000186675	ENSG00000082497	1:210191412	0.000226947471686529	0.568	0.655056658595642
1_210200207	ENSG00000186675	ENSG00000082497	1:210200207	0.000223944056263983	0.6	0.683766000717789
1_210210260	ENSG00000186675	ENSG00000082497	1:210210260	0.000224116562267465	0.556	0.644416109015695
1_210211853	ENSG00000186675	ENSG00000082497	1:210211853	0.000227516861512226	0.548	0.637548607718613
1_210221413	ENSG00000186675	ENSG00000082497	1:210221413	0.000224372985909479	0.592	0.676551136704457
1_210223539	ENSG00000186675	ENSG00000082497	1:210223539	0.000227739348568311	0.564	0.651153072354866
1_210242362	ENSG00000186675	ENSG00000082497	1:210242362	0.000228071943658906	0.576	0.661878890229192
1_210243949	ENSG00000186675	ENSG00000082497	1:210243949	0.000224865766944411	0.636	0.716689655172414
1_210243992	ENSG00000186675	ENSG00000082497	1:210243992	0.00022493584759112	0.56	0.648066573528519
1_210251481	ENSG00000186675	ENSG00000082497	1:210251481	0.000203091060351874	0.604	0.687378770682755
1_210252635	ENSG00000186675	ENSG00000082497	1:210252635	0.000197399248806205	0.512	0.605050490013646
1_210255772	ENSG00000186675	ENSG00000082497	1:210255772	0.000186278740543409	0.656	0.733414236253741
1_210269108	ENSG00000186675	ENSG00000082497	1:210269108	0.000158635262785482	0.728	0.797347283702213
1_210270933	ENSG00000186675	ENSG00000082497	1:210270933	0.000155315903273494	0.756	0.821075818036712
1_210275019	ENSG00000186675	ENSG00000082497	1:210275019	0.000566558243995029	0.272	0.362261027612723
1_210281970	ENSG00000186675	ENSG00000082497	1:210281970	0.000151326925154791	0.788	0.846946632065892
1_210284513	ENSG00000186675	ENSG00000082497	1:210284513	0.000189327485030018	0.64	0.720345010929284
1_210285308	ENSG00000186675	ENSG00000082497	1:210285308	0.000192681734522659	0.612	0.694740153726986
1_210286500	ENSG00000186675	ENSG00000082497	1:210286500	0.000152272213782929	0.768	0.83093509001079
1_210288502	ENSG00000170160	ENSG00000082497	1:210288502	-0.00501325569202626	0.056	0.10110993176649
1_210288502	ENSG00000186675	ENSG00000082497	1:210288502	0.00112133342749399	0.044	0.0832212846222575
1_210296178	ENSG00000186675	ENSG00000082497	1:210296178	0.000149792801998826	0.76	0.824386244591209
1_210307050	ENSG00000186675	ENSG00000082497	1:210307050	0.00019358064177849	0.644	0.72343679245283
1_210307457	ENSG00000186675	ENSG00000082497	1:210307457	0.000200613219888991	0.656	0.733414236253741
1_210322359	ENSG00000186675	ENSG00000082497	1:210322359	0.000181322594442065	0.68	0.755018357713154
1_210343435	ENSG00000186675	ENSG00000082497	1:210343435	0.000458425753402648	0.32	0.413107467136468
1_210345748	ENSG00000186675	ENSG00000082497	1:210345748	0.000459572197760551	0.304	0.396563368709346
1_210350140	ENSG00000186675	ENSG00000082497	1:210350140	0.000460549093582934	0.272	0.362261027612723
1_210351194	ENSG00000186675	ENSG00000082497	1:210351194	0.000460688485298579	0.288	0.379406444475176
1_210352007	ENSG00000186675	ENSG00000082497	1:210352007	0.000460449488919832	0.308	0.400547167235495
1_210357686	ENSG00000186675	ENSG00000082497	1:210357686	0.00052008554557602	0.252	0.33987710604559
1_210359342	ENSG00000186675	ENSG00000082497	1:210359342	0.000329754306722133	0.432	0.530757980266976
1_210362347	ENSG00000186675	ENSG00000082497	1:210362347	0.000517139672507352	0.248	0.33536063595713
1_210363658	ENSG00000186675	ENSG00000082497	1:210363658	0.000529777285431473	0.224	0.308111183308064
1_210367243	ENSG00000186675	ENSG00000082497	1:210367243	0.000520015483284336	0.292	0.383853170496102
1_210367704	ENSG00000186675	ENSG00000082497	1:210367704	0.000513833461883611	0.232	0.317191532113384
1_210368112	ENSG00000186675	ENSG00000082497	1:210368112	0.000513567625387653	0.252	0.33987710604559
1_210370222	ENSG00000186675	ENSG00000082497	1:210370222	0.000329851419697103	0.352	0.447444889244729
1_210371443	ENSG00000186675	ENSG00000082497	1:210371443	0.000499493741985336	0.272	0.362261027612723
1_210374295	ENSG00000186675	ENSG00000082497	1:210374295	0.000503520605846429	0.256	0.344345665066365
1_210380057	ENSG00000013573	ENSG00000082497	1:210380057	-0.00033591647339948	0.756	0.821075818036712
1_210380057	ENSG00000186675	ENSG00000082497	1:210380057	0.000487002478893702	0.228	0.312530110079862
1_210382169	ENSG00000013573	ENSG00000082497	1:210382169	-0.000145178560295087	0.908	0.937068197822437
1_210382169	ENSG00000186675	ENSG00000082497	1:210382169	0.000414589625360404	0.364	0.460028391376451
1_210382283	ENSG00000174007	ENSG00000082497	1:210382283	0.0054310165687889	0.076	0.12879843444227
1_210382283	ENSG00000186675	ENSG00000082497	1:210382283	0.00113136884320578	0.056	0.10110993176649
1_210394928	ENSG00000186675	ENSG00000082497	1:210394928	0.000214348406893849	0.544	0.633785115880878
1_210396726	ENSG00000013573	ENSG00000082497	1:210396726	-0.000122055072894956	0.908	0.937068197822437
1_210396726	ENSG00000186675	ENSG00000082497	1:210396726	0.000400846234758468	0.352	0.447444889244729
1_210398215	ENSG00000013573	ENSG00000082497	1:210398215	-0.000119275697316046	0.92	0.94540668824164
1_210398215	ENSG00000186675	ENSG00000082497	1:210398215	0.000399896907833022	0.356	0.451715750915751
1_210402520	ENSG00000186675	ENSG00000082497	1:210402520	0.000204779128396824	0.672	0.747704491035449
1_210422160	ENSG00000244045	ENSG00000162757	1:210422160	0.0076948829752879	0.084	0.139599441730635
1_210422160	ENSG00000244045	ENSG00000117595	1:210422160	-0.00546443208939803	0.1	0.160302902818679
1_210422160	ENSG00000244045	ENSG00000203706	1:210422160	0.00935523588061806	0	0
1_210518504	ENSG00000099991	ENSG00000054392	1:210518504	0.0360715575888797	0	0
1_210574946	ENSG00000125454	ENSG00000054392	1:210574946	-0.0380576618985191	0	0
1_211620805	ENSG00000223547	ENSG00000227764	1:211620805	0.00290492643462143	0.168	0.242204767309875
1_211908501	ENSG00000099625	ENSG00000123684	1:211908501	0.0124898693604034	0	0
1_212330840	ENSG00000185736	ENSG00000123684	1:212330840	0.000930128303768567	0.372	0.468739682539683
1_212331637	ENSG00000185736	ENSG00000123684	1:212331637	0.000928301969165537	0.424	0.522580411437443
1_212406670	ENSG00000132313	ENSG00000065600	1:212406670	-0.000850880846769177	0.412	0.510531642276423
1_212737257	ENSG00000172731	ENSG00000236905	1:212737257	0.00379184518038417	0	0
1_212738603	ENSG00000172731	ENSG00000236905	1:212738603	0.00378925240384813	0	0
1_212741061	ENSG00000172731	ENSG00000236905	1:212741061	0.00377224336501065	0	0
1_212741231	ENSG00000172731	ENSG00000236905	1:212741231	0.00377173544151677	0	0
1_212808004	ENSG00000132463	ENSG00000237980	1:212808004	0.00569240880876435	0	0
1_213171624	ENSG00000182771	ENSG00000174606	1:213171624	-0.0153214499332092	0.032	0.0639261822376009
1_213178008	ENSG00000182771	ENSG00000174606	1:213178008	-0.0137183021298921	0.108	0.170473570836785
1_213958791	ENSG00000144026	ENSG00000236905	1:213958791	-0.00106864842423747	0.164	0.237444182688654
1_21711489	ENSG00000215788	ENSG00000142794	1:21711489	-0.00252024230977274	0.108	0.170473570836785
1_21712371	ENSG00000215788	ENSG00000142794	1:21712371	-0.00253859506312452	0.116	0.180337168502652
1_21718537	ENSG00000215788	ENSG00000142794	1:21718537	-0.00237308756535271	0.112	0.175320351655575
1_21719211	ENSG00000215788	ENSG00000142794	1:21719211	-0.00253594149259844	0.096	0.155249299719888
1_21719348	ENSG00000198929	ENSG00000142794	1:21719348	0.00563659218806909	0	0
1_21722732	ENSG00000215788	ENSG00000142794	1:21722732	-0.00244029428281084	0.076	0.12879843444227
1_21739882	ENSG00000214376	ENSG00000227001	1:21739882	-0.0055319841468552	0	0
1_21739882	ENSG00000214376	ENSG00000142794	1:21739882	-0.00218149689458044	0.112	0.175320351655575
1_21739882	ENSG00000214376	ENSG00000176378	1:21739882	-0.00082225780088189	0.1	0.160302902818679
1_218138895	ENSG00000176809	ENSG00000196482	1:218138895	0.00133974616596346	0.436	0.534534877734878
1_21921193	ENSG00000116885	ENSG00000142794	1:21921193	0.0151113406268708	0	0
1_219510808	ENSG00000169683	ENSG00000238232	1:219510808	0.00379017978723869	0.148	0.218581085271318
1_219545067	ENSG00000169683	ENSG00000238232	1:219545067	0.00379484588559845	0.148	0.218581085271318
1_220393580	ENSG00000106344	ENSG00000118873	1:220393580	0.00101287379128354	0.668	0.744036012861736
1_220877608	ENSG00000051382	ENSG00000196660	1:220877608	0.000535679445382189	0.484	0.579255480871914
1_220877660	ENSG00000051382	ENSG00000196660	1:220877660	0.000535868128633061	0.408	0.506398436482085
1_220882645	ENSG00000051382	ENSG00000196660	1:220882645	0.000658439262746602	0.316	0.408968955913321
1_220883764	ENSG00000051382	ENSG00000196660	1:220883764	0.000615948836409954	0.4	0.498026401777545
1_2214431	ENSG00000148572	ENSG00000182873	1:2214431	-0.00849423296917194	0.04	0.0768303256376651
1_2214431	ENSG00000148572	ENSG00000162585	1:2214431	-0.00024295346104003	0.92	0.94540668824164
1_223276241	ENSG00000172890	ENSG00000143502	1:223276241	-0.00150720051582397	0.164	0.237444182688654
1_22366675	ENSG00000122824	ENSG00000218510	1:22366675	-0.0165864676623316	0	0
1_224522681	ENSG00000170160	ENSG00000162909	1:224522681	-0.00224492846087684	0.392	0.489826457663803
1_224522681	ENSG00000170160	ENSG00000143756	1:224522681	-0.0291262356437963	0	0
1_22544199	ENSG00000169446	ENSG00000218510	1:22544199	-0.00135609145209523	0.1	0.160302902818679
1_22544452	ENSG00000169446	ENSG00000218510	1:22544452	-0.0014142613704026	0.068	0.118076558512577
1_2254516	ENSG00000111790	ENSG00000272420	1:2254516	0.00178299440414667	0.172	0.247036863927629
1_2254516	ENSG00000111790	ENSG00000157873	1:2254516	-0.00799299478161434	0.464	0.560886238182856
1_22563234	ENSG00000169446	ENSG00000218510	1:22563234	-0.00160598891143019	0.06	0.106923580581798
1_22565150	ENSG00000169446	ENSG00000218510	1:22565150	-0.0017447801585114	0.024	0.0502857142857143
1_22565734	ENSG00000169446	ENSG00000218510	1:22565734	-0.00203001989815729	0.028	0.0571764201500536
1_22568709	ENSG00000169446	ENSG00000218510	1:22568709	-0.00170962209855647	0.02	0.0432950801045336
1_22569847	ENSG00000169446	ENSG00000218510	1:22569847	-0.00179392283340934	0.052	0.0955171615888932
1_22570364	ENSG00000169446	ENSG00000218510	1:22570364	-0.00182897721719366	0.04	0.0768303256376651
1_22572235	ENSG00000169446	ENSG00000218510	1:22572235	-0.00173777219167178	0.048	0.0894285155486016
1_225886818	ENSG00000171877	ENSG00000223570	1:225886818	-0.00861210336930954	0	0
1_226266092	ENSG00000176974	ENSG00000163041	1:226266092	0.0266999176760568	0	0
1_226266092	ENSG00000176974	ENSG00000182827	1:226266092	0.00421571324363065	0.204	0.285150990462216
1_226267545	ENSG00000176974	ENSG00000163041	1:226267545	0.026692382500925	0	0
1_226267545	ENSG00000176974	ENSG00000182827	1:226267545	0.00424390635221876	0.128	0.19467198850483
1_226267753	ENSG00000176974	ENSG00000163041	1:226267753	0.0266912050084978	0	0
1_226267753	ENSG00000176974	ENSG00000182827	1:226267753	0.00425011895669836	0.18	0.256496634255797
1_2275376	ENSG00000167685	ENSG00000269896	1:2275376	-0.0871882882376988	0	0
1_2275376	ENSG00000167685	ENSG00000272420	1:2275376	0.00888401051490934	0.004	0.0113202614379085
1_228677270	ENSG00000120158	ENSG00000162910	1:228677270	0.0041906250395817	0.216	0.299159057865659
1_228680211	ENSG00000120158	ENSG00000162910	1:228680211	0.00475022557780351	0.12	0.185030754289414
1_228684825	ENSG00000120158	ENSG00000162910	1:228684825	0.00476847669243818	0.104	0.165586495069363
1_229380957	ENSG00000204282	ENSG00000154429	1:229380957	0.0322674847853084	0	0
1_22966227	ENSG00000140104	ENSG00000184677	1:22966227	0.0125901869466205	0.048	0.0894285155486016
1_22966227	ENSG00000140104	ENSG00000272796	1:22966227	0.00242687957015144	0.736	0.804259936908517
1_229724574	ENSG00000106526	ENSG00000143641	1:229724574	0.00926664341435983	0.008	0.020466765140325
1_229743512	ENSG00000106526	ENSG00000143641	1:229743512	0.00958752231203699	0	0
1_229835731	ENSG00000130119	ENSG00000213028	1:229835731	-0.0000344630056873356	0.916	0.942719965427831
1_230348563	ENSG00000163913	ENSG00000143641	1:230348563	0.00278215853469029	0.376	0.472841716171617
1_230355438	ENSG00000163913	ENSG00000143641	1:230355438	0.00300393752305597	0.316	0.408968955913321
1_230369218	ENSG00000163913	ENSG00000143641	1:230369218	0.000749611367555954	0.676	0.75127760601995
1_230388245	ENSG00000163913	ENSG00000143641	1:230388245	0.000445088113456234	0.856	0.898689149721717
1_231631360	ENSG00000137955	ENSG00000135766	1:231631360	-0.0126230502958049	0	0
1_231632955	ENSG00000137955	ENSG00000135766	1:231632955	-0.0126297472807897	0	0
1_231635278	ENSG00000137955	ENSG00000135766	1:231635278	-0.0126332887796208	0	0
1_231639116	ENSG00000137955	ENSG00000135766	1:231639116	-0.0126610307086477	0	0
1_231673208	ENSG00000137955	ENSG00000135766	1:231673208	-0.012108489032905	0	0
1_231675733	ENSG00000137955	ENSG00000135766	1:231675733	-0.0120978041374738	0	0
1_231687479	ENSG00000137955	ENSG00000135766	1:231687479	-0.0113590533943292	0	0
1_231691516	ENSG00000137955	ENSG00000135766	1:231691516	-0.0113315259904156	0	0
1_231695749	ENSG00000137955	ENSG00000135766	1:231695749	-0.0115172641862181	0	0
1_231819913	ENSG00000226742	ENSG00000116906	1:231819913	-0.0398694558643302	0	0
1_231821261	ENSG00000226742	ENSG00000116906	1:231821261	-0.0386191509067769	0	0
1_231822189	ENSG00000226742	ENSG00000116906	1:231822189	-0.0384063936616311	0	0
1_231822618	ENSG00000226742	ENSG00000116906	1:231822618	-0.0383156248579339	0	0
1_231823124	ENSG00000226742	ENSG00000116906	1:231823124	-0.0380734533787102	0	0
1_231824147	ENSG00000226742	ENSG00000116906	1:231824147	-0.0378785771059049	0	0
1_231824286	ENSG00000226742	ENSG00000116906	1:231824286	-0.0378803180388303	0	0
1_231825074	ENSG00000226742	ENSG00000116906	1:231825074	-0.0389889886983896	0	0
1_231825146	ENSG00000226742	ENSG00000116906	1:231825146	-0.0379031426953508	0	0
1_231825275	ENSG00000226742	ENSG00000116906	1:231825275	-0.0379101216132493	0.004	0.0113202614379085
1_231825490	ENSG00000226742	ENSG00000116906	1:231825490	-0.0382734102052536	0	0
1_231833225	ENSG00000226742	ENSG00000116906	1:231833225	-0.0406916929299655	0	0
1_231833962	ENSG00000226742	ENSG00000116906	1:231833962	-0.0424003218093011	0	0
1_231851991	ENSG00000226742	ENSG00000116906	1:231851991	-0.0483077386234845	0	0
1_232032931	ENSG00000179909	ENSG00000206835	1:232032931	-0.000486870834590894	0.504	0.598082092805979
1_232940291	ENSG00000125991	ENSG00000212916	1:232940291	0.00152432690369311	0.308	0.400547167235495
1_233154887	ENSG00000273079	ENSG00000135778	1:233154887	-0.0274489726323433	0	0
1_233612739	ENSG00000160963	ENSG00000143674	1:233612739	-0.00529931169900178	0.02	0.0432950801045336
1_233612739	ENSG00000160963	ENSG00000231272	1:233612739	0.0168582053034726	0.004	0.0113202614379085
1_233956413	ENSG00000196378	ENSG00000251508	1:233956413	0.00143665689696839	0.124	0.189709146390428
1_233974095	ENSG00000196378	ENSG00000251508	1:233974095	0.00170250092852778	0.04	0.0768303256376651
1_234460276	ENSG00000227825	ENSG00000273367	1:234460276	-0.00283722522842312	0.032	0.0639261822376009
1_234646443	ENSG00000198265	ENSG00000229795	1:234646443	-0.0147033261614843	0.008	0.020466765140325
1_234646443	ENSG00000198265	ENSG00000231768	1:234646443	0.000547864447611954	0.72	0.790584980692755
1_234675309	ENSG00000114650	ENSG00000231768	1:234675309	0.0387226323441559	0	0
1_234677891	ENSG00000114650	ENSG00000231768	1:234677891	0.0384738265841264	0	0
1_234678716	ENSG00000114650	ENSG00000231768	1:234678716	0.0362234917882246	0	0
1_235401172	ENSG00000101166	ENSG00000232714	1:235401172	-0.00109598167378176	0.2	0.280465184749006
1_235684570	ENSG00000249087	ENSG00000239690	1:235684570	-0.00258703763483495	0.196	0.275565788502694
1_235684570	ENSG00000249087	ENSG00000168243	1:235684570	-0.00492897316750852	0.12	0.185030754289414
1_235720225	ENSG00000249087	ENSG00000168243	1:235720225	0.00293998263285122	0.196	0.275565788502694
1_236203443	ENSG00000010270	ENSG00000116962	1:236203443	0.00249372519163486	0.74	0.807750658874757
1_236203701	ENSG00000010270	ENSG00000116962	1:236203701	0.00244315429273876	0.672	0.747704491035449
1_236204108	ENSG00000010270	ENSG00000116962	1:236204108	0.00241023396173344	0.748	0.81484910515181
1_236204110	ENSG00000010270	ENSG00000116962	1:236204110	0.0024055830478723	0.672	0.747704491035449
1_236205061	ENSG00000010270	ENSG00000116962	1:236205061	0.00231506963258115	0.72	0.790584980692755
1_236939820	ENSG00000163913	ENSG00000077522	1:236939820	-0.00742471372072511	0.096	0.155249299719888
1_23870647	ENSG00000101384	ENSG00000204219	1:23870647	0.0084156809308265	0.048	0.0894285155486016
1_23885230	ENSG00000173726	ENSG00000204219	1:23885230	0.0322205243930102	0	0
1_240307389	ENSG00000105220	ENSG00000180875	1:240307389	0.0374236300090124	0	0
1_240307961	ENSG00000119283	ENSG00000155816	1:240307961	-0.00178210504943789	0.652	0.73005606817514
1_240307961	ENSG00000119283	ENSG00000228818	1:240307961	0.0122842044030908	0.276	0.366588957055215
1_240307961	ENSG00000119283	ENSG00000223694	1:240307961	0.00562758747120389	0	0
1_240307961	ENSG00000119283	ENSG00000180875	1:240307961	-0.00646208048409387	0.544	0.633785115880878
1_240308280	ENSG00000119283	ENSG00000155816	1:240308280	-0.00190873416550546	0.672	0.747704491035449
1_240308280	ENSG00000119283	ENSG00000228818	1:240308280	0.00915982567779231	0.46	0.55728856670482
1_240308280	ENSG00000119283	ENSG00000223694	1:240308280	0.00548418942422871	0	0
1_240308280	ENSG00000119283	ENSG00000180875	1:240308280	-0.00683983530927571	0.564	0.651153072354866
1_240309861	ENSG00000119283	ENSG00000155816	1:240309861	0.00192556500779812	0.536	0.626226283191268
1_240309861	ENSG00000119283	ENSG00000228818	1:240309861	0.0039447875038237	0.624	0.705587750014838
1_240309861	ENSG00000119283	ENSG00000223694	1:240309861	0.00228539389238332	0.008	0.020466765140325
1_240309861	ENSG00000119283	ENSG00000180875	1:240309861	-0.00734487734248414	0.38	0.476958956452994
1_240316507	ENSG00000119283	ENSG00000155816	1:240316507	0.00401590744653201	0.384	0.481155409404801
1_240316507	ENSG00000119283	ENSG00000228818	1:240316507	0.000825731289854794	0.964	0.97650616758826
1_240316507	ENSG00000119283	ENSG00000223694	1:240316507	0.00525793526614592	0	0
1_240316507	ENSG00000119283	ENSG00000180875	1:240316507	-0.00956710879369927	0.384	0.481155409404801
1_240317142	ENSG00000119283	ENSG00000155816	1:240317142	0.00405432436160243	0.336	0.430090835796829
1_240317142	ENSG00000119283	ENSG00000228818	1:240317142	0.000710875256759177	0.928	0.951216226394792
1_240317142	ENSG00000119283	ENSG00000223694	1:240317142	0.00527039609437963	0	0
1_240317142	ENSG00000119283	ENSG00000180875	1:240317142	-0.00946263466255466	0.396	0.493917643207856
1_240318298	ENSG00000119283	ENSG00000155816	1:240318298	-0.00236125812923667	0.7	0.773259117527686
1_240318298	ENSG00000119283	ENSG00000228818	1:240318298	0.00223078390437846	0.88	0.916863174012906
1_240318298	ENSG00000119283	ENSG00000223694	1:240318298	0.00637937795860352	0	0
1_240318298	ENSG00000119283	ENSG00000180875	1:240318298	-0.00913027803808865	0.46	0.55728856670482
1_240318571	ENSG00000119283	ENSG00000155816	1:240318571	0.0039027875519085	0.428	0.526760723514212
1_240318571	ENSG00000119283	ENSG00000228818	1:240318571	-0.0000765449608935968	1	1
1_240318571	ENSG00000119283	ENSG00000223694	1:240318571	0.00532011543979399	0	0
1_240318571	ENSG00000119283	ENSG00000180875	1:240318571	-0.0123686971454498	0.296	0.388174008810573
1_240320887	ENSG00000119283	ENSG00000155816	1:240320887	0.00401182921451531	0.324	0.417140694688471
1_240320887	ENSG00000119283	ENSG00000228818	1:240320887	-0.000528515725332166	0.976	0.984578629672773
1_240320887	ENSG00000119283	ENSG00000223694	1:240320887	0.00537827810909903	0	0
1_240320887	ENSG00000119283	ENSG00000180875	1:240320887	-0.0124831792633655	0.304	0.396563368709346
1_240330159	ENSG00000119283	ENSG00000155816	1:240330159	0.00406918589123264	0.312	0.404616704104554
1_240330159	ENSG00000119283	ENSG00000228818	1:240330159	-0.000990811586165364	0.884	0.919723023154216
1_240330159	ENSG00000119283	ENSG00000223694	1:240330159	0.00525259588344757	0	0
1_240330159	ENSG00000119283	ENSG00000180875	1:240330159	-0.0111320828680869	0.308	0.400547167235495
1_240330947	ENSG00000119283	ENSG00000155816	1:240330947	0.0037672014490912	0.392	0.489826457663803
1_240330947	ENSG00000119283	ENSG00000228818	1:240330947	-0.00112839618839976	0.9	0.931790022823606
1_240330947	ENSG00000119283	ENSG00000223694	1:240330947	0.00517838162485481	0.004	0.0113202614379085
1_240330947	ENSG00000119283	ENSG00000180875	1:240330947	-0.0121592322281932	0.26	0.348814872192099
1_240330951	ENSG00000119283	ENSG00000155816	1:240330951	0.0037669792770493	0.42	0.518757860615883
1_240330951	ENSG00000119283	ENSG00000228818	1:240330951	-0.00113262193596051	0.936	0.956534463337446
1_240330951	ENSG00000119283	ENSG00000223694	1:240330951	0.00517850988075622	0	0
1_240330951	ENSG00000119283	ENSG00000180875	1:240330951	-0.0121567576462975	0.276	0.366588957055215
1_242385873	ENSG00000176542	ENSG00000224525	1:242385873	-0.00154823532926384	0.14	0.208691025741335
1_242387456	ENSG00000176542	ENSG00000224525	1:242387456	-0.0016635348164296	0.156	0.228045116243382
1_242661281	ENSG00000182087	ENSG00000203668	1:242661281	-0.00288040885660585	0.972	0.981530927015424
1_242663431	ENSG00000182087	ENSG00000203668	1:242663431	0.00220341809684897	0.876	0.913945128963365
1_242667338	ENSG00000182087	ENSG00000203668	1:242667338	0.0029585306084377	0.924	0.948391768128434
1_243070992	ENSG00000257267	ENSG00000143702	1:243070992	-0.00442881632248803	0.364	0.460028391376451
1_243075179	ENSG00000257267	ENSG00000143702	1:243075179	-0.0046233605167205	0.26	0.348814872192099
1_243162264	ENSG00000172009	ENSG00000143702	1:243162264	-0.0488251414261207	0	0
1_243486252	ENSG00000163873	ENSG00000143702	1:243486252	0.000229437824808098	0.836	0.884270042194093
1_243486252	ENSG00000163873	ENSG00000054282	1:243486252	0.00527813838599677	0.664	0.740576513288842
1_243501013	ENSG00000088538	ENSG00000054282	1:243501013	-0.000796422843714902	0.136	0.204053551740432
1_24364587	ENSG00000090857	ENSG00000188529	1:24364587	0.00551193334024242	0.068	0.118076558512577
1_24373365	ENSG00000090857	ENSG00000188529	1:24373365	0.00488891226738501	0.152	0.223259887441215
1_244692064	ENSG00000081019	ENSG00000179397	1:244692064	0.0224943997536744	0	0
1_246677998	ENSG00000004779	ENSG00000260855	1:246677998	-0.0086732512031973	0	0
1_246680836	ENSG00000004779	ENSG00000260855	1:246680836	-0.00835177890679953	0.004	0.0113202614379085
1_246681494	ENSG00000004779	ENSG00000260855	1:246681494	-0.00828226335427241	0.004	0.0113202614379085
1_246681921	ENSG00000004779	ENSG00000260855	1:246681921	-0.00860128893277887	0	0
1_246682616	ENSG00000004779	ENSG00000260855	1:246682616	-0.00855237568365244	0	0
1_246687081	ENSG00000004779	ENSG00000260855	1:246687081	-0.00662761940623638	0.004	0.0113202614379085
1_246871455	ENSG00000116809	ENSG00000143653	1:246871455	0.00172578049671609	0.02	0.0432950801045336
1_247085538	ENSG00000124198	ENSG00000162714	1:247085538	0.0311278721133093	0	0
1_24717597	ENSG00000181450	ENSG00000001460	1:24717597	0.0377683871134766	0	0
1_24723768	ENSG00000181450	ENSG00000001460	1:24723768	0.0383422212016123	0	0
1_24731659	ENSG00000181450	ENSG00000001460	1:24731659	0.0526890797567748	0	0
1_247349078	ENSG00000138614	ENSG00000188295	1:247349078	-0.00466551745580629	0.268	0.357558543417367
1_247349078	ENSG00000138614	ENSG00000259865	1:247349078	0.00637081368963594	0.08	0.134192639549216
1_24740225	ENSG00000181450	ENSG00000001460	1:24740225	0.0528129025336725	0	0
1_24741185	ENSG00000181450	ENSG00000001460	1:24741185	0.0528154824270638	0	0
1_247425503	ENSG00000260941	ENSG00000227953	1:247425503	-0.00831963741532054	0.016	0.0360236350744505
1_247425612	ENSG00000260941	ENSG00000227953	1:247425612	-0.00902911321462218	0.016	0.0360236350744505
1_247426981	ENSG00000260941	ENSG00000227953	1:247426981	-0.00934036942931025	0.004	0.0113202614379085
1_247428102	ENSG00000260941	ENSG00000227953	1:247428102	-0.00571757421419073	0.072	0.123524898694282
1_247429039	ENSG00000260941	ENSG00000227953	1:247429039	-0.00939575092134375	0.016	0.0360236350744505
1_247429116	ENSG00000260941	ENSG00000227953	1:247429116	-0.0093985081834282	0.004	0.0113202614379085
1_247429269	ENSG00000260941	ENSG00000227953	1:247429269	-0.00941123552852053	0.016	0.0360236350744505
1_247430254	ENSG00000260941	ENSG00000227953	1:247430254	-0.00945827212367721	0.004	0.0113202614379085
1_24776971	ENSG00000181450	ENSG00000001460	1:24776971	0.0481494926793251	0	0
1_24778825	ENSG00000181450	ENSG00000001460	1:24778825	0.045725413221726	0	0
1_24783392	ENSG00000181450	ENSG00000001460	1:24783392	0.0433919318539638	0	0
1_24785067	ENSG00000181450	ENSG00000001460	1:24785067	0.041322669247975	0	0
1_247873868	ENSG00000196458	ENSG00000214144	1:247873868	0.000444513635547584	0.592	0.676551136704457
1_247873868	ENSG00000196458	ENSG00000162722	1:247873868	0.00446933267991901	0.036	0.0704325323475046
1_247873868	ENSG00000196458	ENSG00000238243	1:247873868	0.00883320742489715	0.128	0.19467198850483
1_247873868	ENSG00000196458	ENSG00000226191	1:247873868	0.00833238708362776	0	0
1_247873868	ENSG00000196458	ENSG00000224830	1:247873868	-0.027191761540078	0	0
1_247873868	ENSG00000196458	ENSG00000237492	1:247873868	-0.0156984817865108	0	0
1_247873868	ENSG00000196458	ENSG00000224227	1:247873868	-0.0157372156565239	0	0
1_247873868	ENSG00000196458	ENSG00000232215	1:247873868	-0.0184696398969999	0	0
1_247873868	ENSG00000196458	ENSG00000197454	1:247873868	-0.0201985886933798	0.004	0.0113202614379085
1_247873868	ENSG00000196458	ENSG00000203663	1:247873868	-0.0206976497965214	0	0
1_247873868	ENSG00000196458	ENSG00000198128	1:247873868	-0.0158491160838909	0	0
1_247873868	ENSG00000196458	ENSG00000197067	1:247873868	-0.0106013212758872	0	0
1_247873868	ENSG00000196458	ENSG00000196071	1:247873868	0.00351993526273314	0.044	0.0832212846222575
1_247873868	ENSG00000196458	ENSG00000177233	1:247873868	-0.00735824604761405	0	0
1_247873868	ENSG00000196458	ENSG00000198601	1:247873868	-0.00598584484338923	0.04	0.0768303256376651
1_24789385	ENSG00000181450	ENSG00000001460	1:24789385	0.0393515351099686	0	0
1_248115321	ENSG00000233932	ENSG00000177174	1:248115321	0.00469916731853407	0	0
1_248115321	ENSG00000233932	ENSG00000175143	1:248115321	0.00363992697947862	0	0
1_248125979	ENSG00000233932	ENSG00000177174	1:248125979	0.00490930732227613	0	0
1_248125979	ENSG00000233932	ENSG00000175143	1:248125979	0.00378401246352958	0.008	0.020466765140325
1_248126660	ENSG00000233932	ENSG00000177174	1:248126660	0.00491247686621116	0	0
1_248126660	ENSG00000233932	ENSG00000175143	1:248126660	0.00378910960521547	0	0
1_24895051	ENSG00000186001	ENSG00000057757	1:24895051	-0.0113540256757279	0.248	0.33536063595713
1_24895583	ENSG00000186001	ENSG00000057757	1:24895583	-0.0158686937589986	0.1	0.160302902818679
1_24903472	ENSG00000186001	ENSG00000057757	1:24903472	-0.0132958810933009	0.196	0.275565788502694
1_249084373	ENSG00000131473	ENSG00000224521	1:249084373	0.0151858854789495	0.012	0.0285601499063086
1_26666183	ENSG00000067955	ENSG00000142684	1:26666183	-0.0428289692791713	0	0
1_26666183	ENSG00000067955	ENSG00000142675	1:26666183	0.00211484921530143	0.396	0.493917643207856
1_26666196	ENSG00000067955	ENSG00000142684	1:26666196	-0.0426013490316589	0	0
1_26666196	ENSG00000067955	ENSG00000142675	1:26666196	0.00216910284816194	0.36	0.455789473684211
1_26692626	ENSG00000166595	ENSG00000060642	1:26692626	-0.0159390286012491	0.004	0.0113202614379085
1_26692626	ENSG00000166595	ENSG00000158008	1:26692626	0.00194130720062832	0.436	0.534534877734878
1_26692626	ENSG00000166595	ENSG00000142675	1:26692626	-0.000785780041716853	0.676	0.75127760601995
1_26699051	ENSG00000166595	ENSG00000060642	1:26699051	-0.0140041402989192	0.028	0.0571764201500536
1_26699051	ENSG00000166595	ENSG00000158008	1:26699051	0.0019416002765215	0.408	0.506398436482085
1_26699051	ENSG00000166595	ENSG00000142675	1:26699051	0.000201402968034879	0.96	0.973852297534742
1_27531570	ENSG00000183036	ENSG00000186501	1:27531570	0.00983404139184714	0.004	0.0113202614379085
1_27534028	ENSG00000183036	ENSG00000186501	1:27534028	0.00962014102067103	0.012	0.0285601499063086
1_2783309	ENSG00000108622	ENSG00000157870	1:2783309	-0.00192620737286936	0.196	0.275565788502694
1_2783431	ENSG00000108622	ENSG00000157870	1:2783431	-0.00192813253826133	0.188	0.265907646622123
1_2783650	ENSG00000108622	ENSG00000157870	1:2783650	-0.001970755177238	0.204	0.285150990462216
1_2784616	ENSG00000108622	ENSG00000157870	1:2784616	-0.00195567584274946	0.256	0.344345665066365
1_2785517	ENSG00000108622	ENSG00000157870	1:2785517	-0.00197772743275617	0.184	0.261141835518474
1_2786145	ENSG00000108622	ENSG00000157870	1:2786145	-0.0019583891845272	0.22	0.303529582156565
1_2786694	ENSG00000108622	ENSG00000157870	1:2786694	0.00129964942424634	0.4	0.498026401777545
1_2789270	ENSG00000108622	ENSG00000157870	1:2789270	-0.00158603029288776	0.336	0.430090835796829
1_2790093	ENSG00000108622	ENSG00000157870	1:2790093	-0.00224837042361936	0.128	0.19467198850483
1_31068173	ENSG00000185164	ENSG00000084628	1:31068173	0.000622842017594272	0.264	0.353335300316122
1_31340601	ENSG00000131941	ENSG00000084628	1:31340601	-0.00151524779344324	0.016	0.0360236350744505
1_31348640	ENSG00000213780	ENSG00000084628	1:31348640	-0.0016320700552225	0.204	0.285150990462216
1_33188969	ENSG00000171450	ENSG00000176261	1:33188969	-0.00597954731126195	0.132	0.199339251743817
1_33188975	ENSG00000171450	ENSG00000176261	1:33188975	-0.00597944893270738	0.06	0.106923580581798
1_33189011	ENSG00000171450	ENSG00000176261	1:33189011	-0.00623804710748314	0.06	0.106923580581798
1_33189128	ENSG00000171450	ENSG00000176261	1:33189128	-0.00597812634163399	0.1	0.160302902818679
1_33228197	ENSG00000166037	ENSG00000121905	1:33228197	0.00321845534406462	0.732	0.800807579672696
1_33705171	ENSG00000110047	ENSG00000142920	1:33705171	-0.00896418779472536	0.184	0.261141835518474
1_35635193	ENSG00000163913	ENSG00000142687	1:35635193	-0.00414585517062943	0.288	0.379406444475176
1_35635319	ENSG00000163913	ENSG00000142687	1:35635319	0.00214491981095727	0.552	0.640832612272256
1_35636392	ENSG00000163913	ENSG00000142687	1:35636392	-0.000596482026908306	0.872	0.910769365714599
1_35636803	ENSG00000163913	ENSG00000142687	1:35636803	-0.000625396587763939	0.932	0.953725641851971
1_35655590	ENSG00000163913	ENSG00000142687	1:35655590	-0.00529613538718594	0.268	0.357558543417367
1_35661509	ENSG00000163913	ENSG00000142687	1:35661509	-0.0055578732599526	0.224	0.308111183308064
1_35661743	ENSG00000163913	ENSG00000142687	1:35661743	-0.00555637245680451	0.188	0.265907646622123
1_35661779	ENSG00000163913	ENSG00000142687	1:35661779	-0.00564862242363222	0.22	0.303529582156565
1_35662927	ENSG00000163913	ENSG00000142687	1:35662927	-0.00553167791033516	0.24	0.326489111031774
1_36104342	ENSG00000164331	ENSG00000142687	1:36104342	0.00453859258479954	0.028	0.0571764201500536
1_36104342	ENSG00000164331	ENSG00000232862	1:36104342	0.00667092538534619	0	0
1_36118974	ENSG00000164331	ENSG00000142687	1:36118974	0.00395825567591608	0.072	0.123524898694282
1_36118974	ENSG00000164331	ENSG00000232862	1:36118974	0.0066540718370704	0	0
1_3801320	ENSG00000066248	ENSG00000169598	1:3801320	0.0100455036003385	0	0
1_38252809	ENSG00000171566	ENSG00000163879	1:38252809	0.0369363715466039	0	0
1_38252809	ENSG00000171566	ENSG00000183386	1:38252809	0.0743953847260532	0	0
1_38254218	ENSG00000171566	ENSG00000163879	1:38254218	-0.0346355064917974	0	0
1_38254218	ENSG00000171566	ENSG00000183386	1:38254218	-0.0656901087307538	0	0
1_38295325	ENSG00000171566	ENSG00000163879	1:38295325	-0.0408796568812853	0.004	0.0113202614379085
1_38295325	ENSG00000171566	ENSG00000183386	1:38295325	-0.0769245883853077	0	0
1_38315796	ENSG00000171566	ENSG00000163879	1:38315796	-0.0376274879480651	0	0
1_38315796	ENSG00000171566	ENSG00000183386	1:38315796	-0.0703037198403929	0	0
1_38681533	ENSG00000111843	ENSG00000169218	1:38681533	0.00769220341415772	0	0
1_38681533	ENSG00000111843	ENSG00000196449	1:38681533	-0.00446161929165645	0.668	0.744036012861736
1_38794296	ENSG00000133878	ENSG00000168653	1:38794296	-0.00809954352094095	0.232	0.317191532113384
1_38794395	ENSG00000133878	ENSG00000168653	1:38794395	-0.00810192859698414	0.232	0.317191532113384
1_39290833	ENSG00000149313	ENSG00000168653	1:39290833	-0.0372504933700124	0	0
1_39297954	ENSG00000149313	ENSG00000168653	1:39297954	-0.0337202122776431	0.008	0.020466765140325
1_39407589	ENSG00000101166	ENSG00000168653	1:39407589	-0.00983501403421127	0.268	0.357558543417367
1_40260447	ENSG00000166682	ENSG00000043514	1:40260447	0.00752226127203166	0	0
1_40551093	ENSG00000168309	ENSG00000259943	1:40551093	0.00919779492205605	0.028	0.0571764201500536
1_40802759	ENSG00000139180	ENSG00000164002	1:40802759	0.0114279201234053	0	0
1_41039645	ENSG00000229186	ENSG00000066136	1:41039645	-0.00107766576697154	0.524	0.615376194292054
1_41039645	ENSG00000229186	ENSG00000272145	1:41039645	0.00285227918935487	0.044	0.0832212846222575
1_41074890	ENSG00000229186	ENSG00000066136	1:41074890	0.00113429815340151	0.516	0.608494181728151
1_41074890	ENSG00000229186	ENSG00000272145	1:41074890	-0.00409307343886913	0.024	0.0502857142857143
1_41084362	ENSG00000119689	ENSG00000164002	1:41084362	-0.0234876666272176	0	0
1_41100376	ENSG00000229186	ENSG00000066136	1:41100376	0.00114800384397732	0.476	0.571944500504541
1_41100376	ENSG00000229186	ENSG00000272145	1:41100376	-0.00460301894984543	0.028	0.0571764201500536
1_41122352	ENSG00000229186	ENSG00000066136	1:41122352	0.00114205281755183	0.536	0.626226283191268
1_41122352	ENSG00000229186	ENSG00000272145	1:41122352	-0.00461058950010468	0.02	0.0432950801045336
1_41261072	ENSG00000118482	ENSG00000238287	1:41261072	-0.00909424873487674	0.004	0.0113202614379085
1_41261886	ENSG00000118482	ENSG00000238287	1:41261886	0.00673023244304969	0.06	0.106923580581798
1_41265250	ENSG00000118482	ENSG00000238287	1:41265250	0.00875304497452344	0.004	0.0113202614379085
1_41325213	ENSG00000169064	ENSG00000179862	1:41325213	0.00559765416669967	0.484	0.579255480871914
1_42539356	ENSG00000108788	ENSG00000066185	1:42539356	-0.00497417743252391	0.112	0.175320351655575
1_42539724	ENSG00000108788	ENSG00000066185	1:42539724	-0.00497712426474611	0.116	0.180337168502652
1_42540296	ENSG00000108788	ENSG00000066185	1:42540296	-0.00497947057010418	0.104	0.165586495069363
1_42542320	ENSG00000108788	ENSG00000066185	1:42542320	-0.00464626122547652	0.124	0.189709146390428
1_42545694	ENSG00000108788	ENSG00000066185	1:42545694	-0.00502331341566775	0.108	0.170473570836785
1_42550577	ENSG00000108788	ENSG00000066185	1:42550577	-0.00509128623058994	0.088	0.144707060245123
1_42561703	ENSG00000108788	ENSG00000066185	1:42561703	-0.00528710500325409	0.084	0.139599441730635
1_42562180	ENSG00000108788	ENSG00000066185	1:42562180	-0.00530314094927421	0.104	0.165586495069363
1_42562594	ENSG00000108788	ENSG00000066185	1:42562594	-0.00532468051254294	0.072	0.123524898694282
1_42562607	ENSG00000108788	ENSG00000066185	1:42562607	-0.00533556976322637	0.096	0.155249299719888
1_43381474	ENSG00000138336	ENSG00000227533	1:43381474	-0.00366742617373128	0.096	0.155249299719888
1_46638537	ENSG00000124574	ENSG00000173660	1:46638537	-0.00232365211781378	0.476	0.571944500504541
1_46638537	ENSG00000124574	ENSG00000117481	1:46638537	-0.00592008495632965	0.008	0.020466765140325
1_46638537	ENSG00000124574	ENSG00000117480	1:46638537	-0.0169880339019455	0.104	0.165586495069363
1_46942474	ENSG00000088727	ENSG00000236111	1:46942474	-0.00596182344019774	0.156	0.228045116243382
1_46942474	ENSG00000088727	ENSG00000162456	1:46942474	-0.00889321457919988	0.116	0.180337168502652
1_46945223	ENSG00000088727	ENSG00000236111	1:46945223	-0.00617654836070345	0.12	0.185030754289414
1_46945223	ENSG00000088727	ENSG00000162456	1:46945223	-0.00959359680581849	0.088	0.144707060245123
1_47344291	ENSG00000215908	ENSG00000225506	1:47344291	0.00391672764285305	0.48	0.575552898231481
1_47345618	ENSG00000215908	ENSG00000225506	1:47345618	0.00431786691574946	0.46	0.55728856670482
1_47347672	ENSG00000215908	ENSG00000225506	1:47347672	0.00421860913286799	0.384	0.481155409404801
1_47349967	ENSG00000215908	ENSG00000225506	1:47349967	0.00471333865718519	0.424	0.522580411437443
1_47386549	ENSG00000215908	ENSG00000238145	1:47386549	0.0131079993919585	0	0
1_47386549	ENSG00000215908	ENSG00000225506	1:47386549	0.00721185210927329	0.156	0.228045116243382
1_47389613	ENSG00000215908	ENSG00000238145	1:47389613	0.0130493878809757	0	0
1_47389613	ENSG00000215908	ENSG00000225506	1:47389613	0.00623526729026338	0.204	0.285150990462216
1_47392855	ENSG00000215908	ENSG00000238145	1:47392855	0.0131632789778628	0	0
1_47392855	ENSG00000215908	ENSG00000225506	1:47392855	0.00721695534110642	0.144	0.213700576413772
1_47429708	ENSG00000215908	ENSG00000225154	1:47429708	-0.0105486795801536	0	0
1_47429985	ENSG00000215908	ENSG00000225154	1:47429985	-0.0104605142701395	0.004	0.0113202614379085
1_47430198	ENSG00000215908	ENSG00000225154	1:47430198	-0.0105896539613401	0	0
1_47438208	ENSG00000215908	ENSG00000225154	1:47438208	-0.0105052966004939	0	0
1_47438738	ENSG00000215908	ENSG00000225154	1:47438738	-0.0105138319786292	0.004	0.0113202614379085
1_47648377	ENSG00000197302	ENSG00000238145	1:47648377	-0.0117409270044289	0	0
1_47648377	ENSG00000197302	ENSG00000162368	1:47648377	-0.0114913745245512	0.432	0.530757980266976
1_52785140	ENSG00000255495	ENSG00000134744	1:52785140	-0.0000312028447236114	0.952	0.968108033093141
1_53489448	ENSG00000107951	ENSG00000121310	1:53489448	0.0621419214507728	0	0
1_53626734	ENSG00000141622	ENSG00000162383	1:53626734	-0.0021200593713005	0.716	0.786918488606865
1_53628911	ENSG00000141622	ENSG00000162383	1:53628911	-0.00205091108215862	0.732	0.800807579672696
1_53694065	ENSG00000110786	ENSG00000162384	1:53694065	-0.0135638816660788	0	0
1_53694065	ENSG00000110786	ENSG00000234578	1:53694065	0.00770366688271654	0	0
1_53694065	ENSG00000110786	ENSG00000157193	1:53694065	-0.00203090869409902	0.432	0.530757980266976
1_53700108	ENSG00000110786	ENSG00000162384	1:53700108	-0.0131551658301358	0	0
1_53700108	ENSG00000110786	ENSG00000234578	1:53700108	0.00796885679969444	0	0
1_53700108	ENSG00000110786	ENSG00000157193	1:53700108	-0.00232291500139815	0.284	0.375200610221205
1_55192281	ENSG00000167535	ENSG00000162396	1:55192281	-0.0117387514861654	0.028	0.0571764201500536
1_55210631	ENSG00000167535	ENSG00000162396	1:55210631	-0.0059410632804865	0.264	0.353335300316122
1_55211480	ENSG00000167535	ENSG00000162396	1:55211480	-0.00608874576035051	0.252	0.33987710604559
1_55212378	ENSG00000167535	ENSG00000162396	1:55212378	-0.000317389893169427	0.988	0.992270743278861
1_55415851	ENSG00000124201	ENSG00000225632	1:55415851	0.000977469083027009	0.788	0.846946632065892
1_58894608	ENSG00000188807	ENSG00000228121	1:58894608	-0.00314545426058474	0.004	0.0113202614379085
1_58894661	ENSG00000188807	ENSG00000228121	1:58894661	-0.00313920859442171	0.008	0.020466765140325
1_59145351	ENSG00000166188	ENSG00000162601	1:59145351	-0.0130935953728699	0	0
1_62480106	ENSG00000137337	ENSG00000240563	1:62480106	-0.0201186406778244	0	0
1_62482489	ENSG00000137337	ENSG00000240563	1:62482489	-0.0201916396274938	0	0
1_62485704	ENSG00000137337	ENSG00000240563	1:62485704	-0.0203285256101319	0	0
1_62488358	ENSG00000137337	ENSG00000240563	1:62488358	-0.0187847147613114	0	0
1_62492780	ENSG00000137337	ENSG00000240563	1:62492780	-0.0169106549539001	0	0
1_62494455	ENSG00000137337	ENSG00000240563	1:62494455	-0.0169839741676983	0	0
1_62500466	ENSG00000137337	ENSG00000240563	1:62500466	-0.0184388173564096	0	0
1_62504166	ENSG00000137337	ENSG00000240563	1:62504166	-0.0170939355395949	0	0
1_62505564	ENSG00000137337	ENSG00000240563	1:62505564	-0.0209989392246683	0	0
1_62505883	ENSG00000137337	ENSG00000240563	1:62505883	-0.0197187642422176	0	0
1_62509432	ENSG00000137337	ENSG00000240563	1:62509432	-0.0239978506813445	0	0
1_62513938	ENSG00000137337	ENSG00000240563	1:62513938	-0.0236601937075364	0	0
1_62844586	ENSG00000174599	ENSG00000116641	1:62844586	0.00240957569227456	0.284	0.375200610221205
1_62844761	ENSG00000174599	ENSG00000116641	1:62844761	0.00260103992376847	0.296	0.388174008810573
1_62844918	ENSG00000174599	ENSG00000116641	1:62844918	0.00101120735915672	0.692	0.765798327137546
1_62846387	ENSG00000174599	ENSG00000116641	1:62846387	0.0013621311459075	0.524	0.615376194292054
1_62846460	ENSG00000174599	ENSG00000116641	1:62846460	0.00316919040323426	0.164	0.237444182688654
1_62849627	ENSG00000174599	ENSG00000116641	1:62849627	0.00361687852006708	0.124	0.189709146390428
1_62920008	ENSG00000123146	ENSG00000116641	1:62920008	-0.0582334277658288	0	0
1_62920008	ENSG00000123146	ENSG00000269624	1:62920008	0.00839949408736381	0.564	0.651153072354866
1_63086001	ENSG00000123146	ENSG00000116641	1:63086001	-0.0648476693560976	0	0
1_63086001	ENSG00000123146	ENSG00000269624	1:63086001	0.00568330555147778	0.62	0.701689438042058
1_63680031	ENSG00000163328	ENSG00000142856	1:63680031	0.0708386418834671	0	0
1_64124045	ENSG00000169282	ENSG00000244256	1:64124045	0.00283075527112849	0.004	0.0113202614379085
1_64124287	ENSG00000169282	ENSG00000244256	1:64124287	0.00283588277347428	0	0
1_64599676	ENSG00000102978	ENSG00000177414	1:64599676	0.00225918900314068	0.208	0.289743072311179
1_64599916	ENSG00000102978	ENSG00000177414	1:64599916	0.00224237658834876	0.192	0.270641018052678
1_64809560	ENSG00000118242	ENSG00000177414	1:64809560	0.0169617164695685	0	0
1_64815249	ENSG00000118242	ENSG00000177414	1:64815249	0.0192703942255051	0	0
1_64817170	ENSG00000118242	ENSG00000177414	1:64817170	0.0182105960202173	0	0
1_64817189	ENSG00000118242	ENSG00000177414	1:64817189	0.0183471475584103	0	0
1_64822249	ENSG00000118242	ENSG00000177414	1:64822249	0.0178760273900474	0	0
1_64823304	ENSG00000118242	ENSG00000177414	1:64823304	0.0180967417911777	0	0
1_64824132	ENSG00000118242	ENSG00000177414	1:64824132	0.0187701464455396	0	0
1_64825866	ENSG00000118242	ENSG00000177414	1:64825866	0.0185528460813743	0	0
1_64826042	ENSG00000118242	ENSG00000177414	1:64826042	0.01858079218243	0	0
1_64826592	ENSG00000118242	ENSG00000177414	1:64826592	0.0185426625728991	0	0
1_64826739	ENSG00000118242	ENSG00000177414	1:64826739	0.0185363606076541	0	0
1_64827134	ENSG00000118242	ENSG00000177414	1:64827134	0.0185423677345201	0	0
1_64827430	ENSG00000118242	ENSG00000177414	1:64827430	0.0184987488121454	0	0
1_64827486	ENSG00000118242	ENSG00000177414	1:64827486	0.01849090623394	0	0
1_65541725	ENSG00000196358	ENSG00000226891	1:65541725	0.0262011687663616	0	0
1_65543746	ENSG00000196358	ENSG00000226891	1:65543746	0.0260939994702045	0	0
1_65544843	ENSG00000196358	ENSG00000226891	1:65544843	0.0260310078513788	0	0
1_65546598	ENSG00000196358	ENSG00000226891	1:65546598	0.0253894289210202	0.004	0.0113202614379085
1_65549211	ENSG00000196358	ENSG00000226891	1:65549211	0.0254522650322805	0	0
1_65550386	ENSG00000196358	ENSG00000226891	1:65550386	0.0249536116850408	0	0
1_65758599	ENSG00000171503	ENSG00000158966	1:65758599	-0.000921645659449508	0.784	0.844028253376279
1_65770609	ENSG00000171503	ENSG00000158966	1:65770609	-0.000666942424133669	0.852	0.896020313534997
1_65774392	ENSG00000171503	ENSG00000158966	1:65774392	-0.000461515613448887	0.864	0.904645416575071
1_65778889	ENSG00000171503	ENSG00000158966	1:65778889	-0.00056849559287739	0.84	0.88746631176177
1_65787069	ENSG00000171503	ENSG00000158966	1:65787069	-0.00039281184248972	0.988	0.992270743278861
1_6708758	ENSG00000136738	ENSG00000041988	1:6708758	-0.0114772686555745	0.188	0.265907646622123
1_6874598	ENSG00000171109	ENSG00000041988	1:6874598	0.00239516059984153	0.64	0.720345010929284
1_6896285	ENSG00000171109	ENSG00000041988	1:6896285	0.00369775561599138	0.444	0.542110228146629
1_6934460	ENSG00000171109	ENSG00000041988	1:6934460	-0.000223384043532778	0.956	0.970724937376752
1_69978360	ENSG00000135537	ENSG00000244389	1:69978360	0.00520899489565271	0.024	0.0502857142857143
1_69982062	ENSG00000135537	ENSG00000244389	1:69982062	0.00560598047995814	0	0
1_69995327	ENSG00000135537	ENSG00000244389	1:69995327	0.0054772672120463	0.008	0.020466765140325
1_69996616	ENSG00000135537	ENSG00000244389	1:69996616	0.00546981393080915	0.008	0.020466765140325
1_71076662	ENSG00000187720	ENSG00000269933	1:71076662	-0.0081658382779324	0	0
1_71076662	ENSG00000187720	ENSG00000050628	1:71076662	-0.000607016989984492	0.924	0.948391768128434
1_75940999	ENSG00000161057	ENSG00000162623	1:75940999	-0.0125158257078849	0.08	0.134192639549216
1_75940999	ENSG00000161057	ENSG00000137968	1:75940999	0.000836762663046419	0.856	0.898689149721717
1_75940999	ENSG00000161057	ENSG00000117054	1:75940999	0.0011605692063136	0.376	0.472841716171617
1_75940999	ENSG00000161057	ENSG00000057468	1:75940999	-0.00445927679824829	0.012	0.0285601499063086
1_75950052	ENSG00000161057	ENSG00000162623	1:75950052	-0.012546932465041	0.076	0.12879843444227
1_75950052	ENSG00000161057	ENSG00000137968	1:75950052	0.000921898028662399	0.748	0.81484910515181
1_75950052	ENSG00000161057	ENSG00000117054	1:75950052	0.00107125693125562	0.428	0.526760723514212
1_75950052	ENSG00000161057	ENSG00000057468	1:75950052	-0.00444396308418824	0.004	0.0113202614379085
1_75952136	ENSG00000161057	ENSG00000162623	1:75952136	-0.0124272728066843	0.068	0.118076558512577
1_75952136	ENSG00000161057	ENSG00000137968	1:75952136	0.000949858853979892	0.772	0.83417332123412
1_75952136	ENSG00000161057	ENSG00000117054	1:75952136	0.00106754225206232	0.376	0.472841716171617
1_75952136	ENSG00000161057	ENSG00000057468	1:75952136	-0.00442577369099643	0.012	0.0285601499063086
1_75961334	ENSG00000161057	ENSG00000162623	1:75961334	-0.0119914176882051	0.072	0.123524898694282
1_75961334	ENSG00000161057	ENSG00000137968	1:75961334	0.00304900943732735	0.32	0.413107467136468
1_75961334	ENSG00000161057	ENSG00000117054	1:75961334	0.000949044484194313	0.496	0.590685835729466
1_75961334	ENSG00000161057	ENSG00000057468	1:75961334	-0.00486630412463344	0	0
1_75962424	ENSG00000161057	ENSG00000162623	1:75962424	-0.0119944998215422	0.072	0.123524898694282
1_75962424	ENSG00000161057	ENSG00000137968	1:75962424	0.00305538218885738	0.328	0.421493052745177
1_75962424	ENSG00000161057	ENSG00000117054	1:75962424	0.000944381971972291	0.584	0.668812695359461
1_75962424	ENSG00000161057	ENSG00000057468	1:75962424	-0.00486647725829682	0.004	0.0113202614379085
1_75965202	ENSG00000161057	ENSG00000162623	1:75965202	-0.0153150853145159	0.02	0.0432950801045336
1_75965202	ENSG00000161057	ENSG00000137968	1:75965202	0.00291285823519938	0.32	0.413107467136468
1_75965202	ENSG00000161057	ENSG00000117054	1:75965202	0.000869727557603296	0.54	0.629933872152829
1_75965202	ENSG00000161057	ENSG00000057468	1:75965202	-0.00440879450832254	0.008	0.020466765140325
1_75976829	ENSG00000161057	ENSG00000162623	1:75976829	-0.012430104558197	0.072	0.123524898694282
1_75976829	ENSG00000161057	ENSG00000137968	1:75976829	0.00283059829751965	0.296	0.388174008810573
1_75976829	ENSG00000161057	ENSG00000117054	1:75976829	0.000874785094998502	0.568	0.655056658595642
1_75976829	ENSG00000161057	ENSG00000057468	1:75976829	-0.00479452686282918	0.004	0.0113202614379085
1_75979079	ENSG00000161057	ENSG00000162623	1:75979079	-0.0124448508518177	0.056	0.10110993176649
1_75979079	ENSG00000161057	ENSG00000137968	1:75979079	0.00285196461237871	0.308	0.400547167235495
1_75979079	ENSG00000161057	ENSG00000117054	1:75979079	0.000870217623662419	0.472	0.568321051633698
1_75979079	ENSG00000161057	ENSG00000057468	1:75979079	-0.00480430927889371	0.012	0.0285601499063086
1_75979789	ENSG00000161057	ENSG00000162623	1:75979789	-0.0147249099666255	0.02	0.0432950801045336
1_75979789	ENSG00000161057	ENSG00000137968	1:75979789	0.00309933490031505	0.24	0.326489111031774
1_75979789	ENSG00000161057	ENSG00000117054	1:75979789	0.000800465623018145	0.528	0.618891103728313
1_75979789	ENSG00000161057	ENSG00000057468	1:75979789	-0.00423693819598962	0.016	0.0360236350744505
1_75985222	ENSG00000161057	ENSG00000162623	1:75985222	-0.0122648513036609	0.096	0.155249299719888
1_75985222	ENSG00000161057	ENSG00000137968	1:75985222	0.00103044428101864	0.704	0.776597070233339
1_75985222	ENSG00000161057	ENSG00000117054	1:75985222	0.00116578528571526	0.404	0.502120686280906
1_75985222	ENSG00000161057	ENSG00000057468	1:75985222	-0.0043758541162422	0.024	0.0502857142857143
1_76495745	ENSG00000061918	ENSG00000057468	1:76495745	-0.0328097068392323	0	0
1_7753948	ENSG00000174482	ENSG00000270171	1:7753948	0.106071083460698	0	0
1_79083212	ENSG00000100842	ENSG00000137959	1:79083212	0.00215753641653072	0.032	0.0639261822376009
1_7932217	ENSG00000213780	ENSG00000049247	1:7932217	-0.000984578427113581	0.116	0.180337168502652
1_7935254	ENSG00000213780	ENSG00000049247	1:7935254	-0.000985924451198155	0.044	0.0832212846222575
1_7946877	ENSG00000213780	ENSG00000049247	1:7946877	-0.00100504093092683	0.076	0.12879843444227
1_7970092	ENSG00000240207	ENSG00000049247	1:7970092	-0.00397790598833169	0.008	0.020466765140325
1_8447722	ENSG00000186231	ENSG00000162426	1:8447722	0.0246435662068841	0.016	0.0360236350744505
1_85364068	ENSG00000124299	ENSG00000171517	1:85364068	-0.000642933789637343	0.912	0.939720064899946
1_85366808	ENSG00000124299	ENSG00000171517	1:85366808	-0.000688466034422172	0.788	0.846946632065892
1_85367771	ENSG00000124299	ENSG00000171517	1:85367771	-0.000691098291079656	0.82	0.872432009828559
1_85368723	ENSG00000124299	ENSG00000171517	1:85368723	-0.000696772821751446	0.788	0.846946632065892
1_85374556	ENSG00000124299	ENSG00000171517	1:85374556	-0.000632519221466037	0.836	0.884270042194093
1_85940249	ENSG00000102678	ENSG00000055732	1:85940249	0.00993340763912691	0	0
1_85940249	ENSG00000102678	ENSG00000162642	1:85940249	-0.00482770176317027	0.628	0.709184754904866
1_85940249	ENSG00000102678	ENSG00000153904	1:85940249	-0.00654013489884929	0.28	0.370944996870871
1_86555253	ENSG00000101751	ENSG00000171502	1:86555253	-0.0027479325590735	0.104	0.165586495069363
1_86555404	ENSG00000101751	ENSG00000171502	1:86555404	-0.00273834602857203	0.088	0.144707060245123
1_86557710	ENSG00000101751	ENSG00000171502	1:86557710	-0.00298832395154212	0.032	0.0639261822376009
1_88366768	ENSG00000084092	ENSG00000224235	1:88366768	-0.000425127599173474	0.908	0.937068197822437
1_88367137	ENSG00000084092	ENSG00000224235	1:88367137	-0.00065627944914763	0.88	0.916863174012906
1_88725964	ENSG00000161048	ENSG00000137944	1:88725964	0.000640774813497687	0.54	0.629933872152829
1_89340378	ENSG00000084092	ENSG00000137944	1:89340378	-0.0015835873945586	0.244	0.330867473309609
1_89342344	ENSG00000084092	ENSG00000137944	1:89342344	-0.00157855099542572	0.244	0.330867473309609
1_89376929	ENSG00000105514	ENSG00000213516	1:89376929	0.00880968941830475	0.44	0.538607041891545
1_8977126	ENSG00000147155	ENSG00000236269	1:8977126	-0.00320573037987006	0.012	0.0285601499063086
1_90128389	ENSG00000178177	ENSG00000231613	1:90128389	0.0126549158022929	0	0
1_90222025	ENSG00000198093	ENSG00000137944	1:90222025	0.000311130050448437	0.708	0.779700346820809
1_90222025	ENSG00000198093	ENSG00000197147	1:90222025	-0.0191199935434741	0	0
1_90868173	ENSG00000114353	ENSG00000171492	1:90868173	0.00743435097655126	0	0
1_90882100	ENSG00000114353	ENSG00000171492	1:90882100	0.00742307672033089	0	0
1_90902283	ENSG00000114353	ENSG00000171492	1:90902283	0.00727871927059914	0.004	0.0113202614379085
1_9122402	ENSG00000170522	ENSG00000142583	1:9122402	-0.00811685230928603	0.088	0.144707060245123
1_9122669	ENSG00000170522	ENSG00000142583	1:9122669	-0.00773200863354144	0.052	0.0955171615888932
1_9127159	ENSG00000170522	ENSG00000142583	1:9127159	-0.00766238747523061	0.096	0.155249299719888
1_9133884	ENSG00000172346	ENSG00000180758	1:9133884	0.0258219320514436	0.008	0.020466765140325
1_9134429	ENSG00000172346	ENSG00000180758	1:9134429	0.0259331733048295	0.012	0.0285601499063086
1_9139627	ENSG00000165637	ENSG00000142583	1:9139627	-0.00119165271665957	0.324	0.417140694688471
1_91798074	ENSG00000204843	ENSG00000233228	1:91798074	0.00550472155127625	0.072	0.123524898694282
1_91803041	ENSG00000204843	ENSG00000233228	1:91803041	0.00549356922865823	0.064	0.112712885930856
1_91811592	ENSG00000204843	ENSG00000233228	1:91811592	0.00547900398027229	0.06	0.106923580581798
1_91814365	ENSG00000113269	ENSG00000215873	1:91814365	-0.00813064550362118	0	0
1_91814365	ENSG00000113269	ENSG00000162669	1:91814365	-0.0121280536117414	0	0
1_91819535	ENSG00000204843	ENSG00000233228	1:91819535	0.00529162423297199	0.048	0.0894285155486016
1_91820446	ENSG00000204843	ENSG00000233228	1:91820446	0.00526571244354767	0.104	0.165586495069363
1_91825439	ENSG00000204843	ENSG00000233228	1:91825439	0.00525470057995	0.112	0.175320351655575
1_91825625	ENSG00000204843	ENSG00000233228	1:91825625	0.00525402992177559	0.072	0.123524898694282
1_91826620	ENSG00000204843	ENSG00000233228	1:91826620	0.00524888343305107	0.08	0.134192639549216
1_91834298	ENSG00000204843	ENSG00000233228	1:91834298	0.00519898064820219	0.068	0.118076558512577
1_92036268	ENSG00000178852	ENSG00000069702	1:92036268	0.000264801927931755	0.988	0.992270743278861
1_92036268	ENSG00000178852	ENSG00000097046	1:92036268	0.00727188307165813	0.008	0.020466765140325
1_92338054	ENSG00000213240	ENSG00000097046	1:92338054	-0.00690852831157297	0	0
1_92972759	ENSG00000250588	ENSG00000117500	1:92972759	-0.00619481428730477	0.152	0.223259887441215
1_92972759	ENSG00000250588	ENSG00000223745	1:92972759	-0.00209531348503758	0.62	0.701689438042058
1_92982418	ENSG00000250588	ENSG00000117500	1:92982418	-0.00615037363724982	0.184	0.261141835518474
1_92982418	ENSG00000250588	ENSG00000223745	1:92982418	-0.00220458146128614	0.604	0.687378770682755
1_93024911	ENSG00000250588	ENSG00000117500	1:93024911	-0.00709267747037268	0.108	0.170473570836785
1_93024911	ENSG00000250588	ENSG00000223745	1:93024911	0.00472432447161528	0.388	0.485592590159627
1_94350720	ENSG00000240972	ENSG00000117500	1:94350720	-0.000382246865086221	0.868	0.907636443468716
1_94589213	ENSG00000242265	ENSG00000023909	1:94589213	0.0000131265895193989	1	1
1_94589213	ENSG00000242265	ENSG00000137962	1:94589213	-0.00681434401740234	0.22	0.303529582156565
1_94589213	ENSG00000242265	ENSG00000235565	1:94589213	-0.000635429404136498	0.556	0.644416109015695
1_94589913	ENSG00000242265	ENSG00000023909	1:94589913	0.000013991447483691	0.956	0.970724937376752
1_94589913	ENSG00000242265	ENSG00000137962	1:94589913	-0.00680666085670745	0.168	0.242204767309875
1_94589913	ENSG00000242265	ENSG00000235565	1:94589913	-0.000636384154828601	0.696	0.769599071387115
1_94590532	ENSG00000242265	ENSG00000023909	1:94590532	0.0000144508393635558	0.98	0.986941537160376
1_94590532	ENSG00000242265	ENSG00000137962	1:94590532	-0.00680014783189872	0.164	0.237444182688654
1_94590532	ENSG00000242265	ENSG00000235565	1:94590532	-0.000637162847612031	0.56	0.648066573528519
1_94590962	ENSG00000242265	ENSG00000023909	1:94590962	0.0000144586807246475	0.972	0.981530927015424
1_94590962	ENSG00000242265	ENSG00000137962	1:94590962	-0.00678546477931626	0.216	0.299159057865659
1_94590962	ENSG00000242265	ENSG00000235565	1:94590962	-0.000638320948946289	0.608	0.69081679389313
1_94592964	ENSG00000242265	ENSG00000023909	1:94592964	-0.00000100609917601726	0.912	0.939720064899946
1_94592964	ENSG00000242265	ENSG00000137962	1:94592964	-0.00653251829735761	0.148	0.218581085271318
1_94592964	ENSG00000242265	ENSG00000235565	1:94592964	-0.000632935109941057	0.724	0.793696300132344
1_94594521	ENSG00000242265	ENSG00000023909	1:94594521	-0.0000590709273925958	0.98	0.986941537160376
1_94594521	ENSG00000242265	ENSG00000137962	1:94594521	-0.0072587994018433	0.148	0.218581085271318
1_94594521	ENSG00000242265	ENSG00000235565	1:94594521	-0.00065038392312671	0.62	0.701689438042058
1_95011698	ENSG00000134202	ENSG00000230439	1:95011698	0.000412475858136726	0.552	0.640832612272256
1_95034929	ENSG00000171421	ENSG00000117525	1:95034929	-0.000606638822086748	0.688	0.76208
1_95119988	ENSG00000185950	ENSG00000235565	1:95119988	-0.0205119420760858	0	0
1_95249743	ENSG00000214331	ENSG00000264963	1:95249743	-0.00680666260124318	0.128	0.19467198850483
1_95343463	ENSG00000105755	ENSG00000117519	1:95343463	-0.00215856911286017	0.264	0.353335300316122
1_95343647	ENSG00000105755	ENSG00000117519	1:95343647	-0.00274129761745332	0.208	0.289743072311179
1_95956633	ENSG00000184216	ENSG00000228971	1:95956633	-0.00125622007833912	0.368	0.464313642384106
1_970215	ENSG00000121892	ENSG00000187642	1:970215	-0.0213899680398795	0.048	0.0894285155486016
1_970215	ENSG00000121892	ENSG00000188290	1:970215	0.0268914154964024	0.016	0.0360236350744505
1_970215	ENSG00000121892	ENSG00000188157	1:970215	-0.0189227160158878	0.264	0.353335300316122
1_970215	ENSG00000121892	ENSG00000217801	1:970215	0.156439527145571	0	0
1_970215	ENSG00000121892	ENSG00000273443	1:970215	-0.0276579786700746	0.016	0.0360236350744505
1_970215	ENSG00000121892	ENSG00000131591	1:970215	-0.0538442504411041	0.008	0.020466765140325
1_97992929	ENSG00000131941	ENSG00000117569	1:97992929	0.00565557983774771	0.028	0.0571764201500536
1_99425498	ENSG00000106261	ENSG00000117600	1:99425498	0.000270240252967731	0.392	0.489826457663803
1_99425760	ENSG00000106261	ENSG00000117600	1:99425760	0.000430556073677112	0.348	0.44306976744186
1_99426023	ENSG00000172348	ENSG00000117600	1:99426023	0.0012264771807281	0.54	0.629933872152829
1_99428526	ENSG00000106261	ENSG00000117600	1:99428526	0.000314262362937435	0.372	0.468739682539683
1_99428526	ENSG00000172348	ENSG00000117600	1:99428526	0.00150455229885645	0.404	0.502120686280906
1_99430378	ENSG00000106261	ENSG00000117600	1:99430378	0.000320115095249175	0.348	0.44306976744186
1_99430378	ENSG00000172348	ENSG00000117600	1:99430378	0.00154599501375117	0.452	0.549728949888286
1_99430672	ENSG00000106261	ENSG00000117600	1:99430672	0.000281320795122919	0.396	0.493917643207856
1_99435231	ENSG00000106261	ENSG00000117600	1:99435231	0.000337855208825786	0.38	0.476958956452994
1_99440424	ENSG00000106261	ENSG00000117600	1:99440424	0.00035052358427684	0.36	0.455789473684211
1_99440846	ENSG00000106261	ENSG00000117600	1:99440846	0.00035206714080911	0.368	0.464313642384106
1_99441481	ENSG00000106261	ENSG00000117600	1:99441481	0.000353410587359556	0.352	0.447444889244729
1_99441693	ENSG00000106261	ENSG00000117600	1:99441693	0.000352582104345907	0.376	0.472841716171617
1_99441732	ENSG00000106261	ENSG00000117600	1:99441732	0.000352638344834656	0.38	0.476958956452994
1_99442466	ENSG00000106261	ENSG00000117600	1:99442466	0.000353015445349087	0.328	0.421493052745177
1_99443328	ENSG00000106261	ENSG00000117600	1:99443328	0.000353693865755278	0.404	0.502120686280906
1_99455676	ENSG00000106261	ENSG00000117600	1:99455676	0.000358392931817436	0.416	0.514684849665563
1_99456024	ENSG00000106261	ENSG00000117600	1:99456024	0.000356255597196698	0.356	0.451715750915751
1_99456402	ENSG00000106261	ENSG00000117600	1:99456402	0.000354263531901751	0.372	0.468739682539683
1_99503123	ENSG00000106261	ENSG00000117600	1:99503123	0.000244482585481832	0.44	0.538607041891545
1_99791693	ENSG00000106012	ENSG00000117600	1:99791693	-0.0030014150017307	0.052	0.0955171615888932
1_99791693	ENSG00000106012	ENSG00000233983	1:99791693	-0.00367233189809948	0.012	0.0285601499063086
2_101560309	ENSG00000171703	ENSG00000272902	2:101560309	-0.0278407257238503	0.016	0.0360236350744505
2_101700490	ENSG00000135926	ENSG00000272902	2:101700490	-0.0365337885638655	0	0
2_101939817	ENSG00000105605	ENSG00000163162	2:101939817	-0.0169823729603656	0	0
2_102098651	ENSG00000139620	ENSG00000175874	2:102098651	-0.00942440294416633	0.028	0.0571764201500536
2_102098651	ENSG00000139620	ENSG00000196460	2:102098651	0.000225442253567474	0.836	0.884270042194093
2_102098704	ENSG00000139620	ENSG00000175874	2:102098704	-0.0094265174489753	0.024	0.0502857142857143
2_102098704	ENSG00000139620	ENSG00000196460	2:102098704	0.000225447976919895	0.904	0.934458683739352
2_10264293	ENSG00000163131	ENSG00000163009	2:10264293	-0.0156947940645856	0.008	0.020466765140325
2_10265809	ENSG00000163131	ENSG00000163009	2:10265809	-0.0148827799571842	0.02	0.0432950801045336
2_10265812	ENSG00000163131	ENSG00000163009	2:10265812	-0.0148793722792139	0.016	0.0360236350744505
2_103775596	ENSG00000164818	ENSG00000236785	2:103775596	0.00066869088389294	0.46	0.55728856670482
2_104600728	ENSG00000117155	ENSG00000234177	2:104600728	-0.0159606217813541	0.008	0.020466765140325
2_104653082	ENSG00000117155	ENSG00000234177	2:104653082	-0.0154144705548099	0.012	0.0285601499063086
2_104693393	ENSG00000117155	ENSG00000234177	2:104693393	-0.0159419465722105	0.004	0.0113202614379085
2_104703869	ENSG00000164970	ENSG00000234177	2:104703869	0.0176072979389966	0	0
2_105470243	ENSG00000100578	ENSG00000269707	2:105470243	0.00862272408041866	0.012	0.0285601499063086
2_105549383	ENSG00000125962	ENSG00000269707	2:105549383	-0.00241340473136329	0.092	0.150118533744433
2_105914515	ENSG00000131469	ENSG00000135974	2:105914515	-0.00108634181179029	0.112	0.175320351655575
2_105915497	ENSG00000131469	ENSG00000135974	2:105915497	-0.00108662132954214	0.112	0.175320351655575
2_105918930	ENSG00000131469	ENSG00000135974	2:105918930	-0.00109034888036886	0.108	0.170473570836785
2_105920167	ENSG00000131469	ENSG00000135974	2:105920167	-0.0010949012280568	0.096	0.155249299719888
2_105921240	ENSG00000131469	ENSG00000135974	2:105921240	-0.00109812459143452	0.128	0.19467198850483
2_105922786	ENSG00000131469	ENSG00000135974	2:105922786	-0.00118672154983124	0.12	0.185030754289414
2_105922879	ENSG00000131469	ENSG00000135974	2:105922879	-0.00118699859272013	0.068	0.118076558512577
2_105927311	ENSG00000131469	ENSG00000135974	2:105927311	-0.00119573914860275	0.12	0.185030754289414
2_105930144	ENSG00000131469	ENSG00000135974	2:105930144	-0.00120225766448682	0.096	0.155249299719888
2_105931165	ENSG00000131469	ENSG00000135974	2:105931165	-0.00120455168137011	0.068	0.118076558512577
2_105931317	ENSG00000131469	ENSG00000135974	2:105931317	-0.00120459809926872	0.112	0.175320351655575
2_105933319	ENSG00000131469	ENSG00000135974	2:105933319	-0.0012085322945622	0.084	0.139599441730635
2_105937421	ENSG00000131469	ENSG00000135974	2:105937421	-0.00121499666154237	0.1	0.160302902818679
2_105939977	ENSG00000131469	ENSG00000135974	2:105939977	-0.00121618542107885	0.096	0.155249299719888
2_105940939	ENSG00000131469	ENSG00000135974	2:105940939	-0.00121636028035566	0.1	0.160302902818679
2_106112129	ENSG00000177383	ENSG00000237666	2:106112129	0.0103231928794399	0	0
2_106121813	ENSG00000177383	ENSG00000237666	2:106121813	0.0104498276081248	0	0
2_106121916	ENSG00000177383	ENSG00000237666	2:106121916	0.0104480317959384	0	0
2_107188637	ENSG00000001629	ENSG00000232001	2:107188637	-0.0065433480904244	0.008	0.020466765140325
2_107213613	ENSG00000001629	ENSG00000232001	2:107213613	-0.00677991802863317	0.016	0.0360236350744505
2_107221883	ENSG00000001629	ENSG00000232001	2:107221883	-0.00686408594740459	0.008	0.020466765140325
2_108649072	ENSG00000124222	ENSG00000115665	2:108649072	-0.00291831495780691	0	0
2_108929431	ENSG00000168077	ENSG00000198203	2:108929431	-0.00449290549893086	0.004	0.0113202614379085
2_109357792	ENSG00000116580	ENSG00000227270	2:109357792	-0.000596651890647289	0.552	0.640832612272256
2_109820810	ENSG00000163913	ENSG00000240069	2:109820810	-0.0294588617953226	0	0
2_109820829	ENSG00000163913	ENSG00000240069	2:109820829	-0.0324628369440023	0	0
2_109827209	ENSG00000163913	ENSG00000240069	2:109827209	-0.0360314376814114	0	0
2_109827715	ENSG00000163913	ENSG00000240069	2:109827715	-0.0359416685357175	0	0
2_109828228	ENSG00000163913	ENSG00000240069	2:109828228	-0.0331676444205034	0	0
2_109834837	ENSG00000163913	ENSG00000240069	2:109834837	-0.0169510123034438	0	0
2_109836825	ENSG00000163913	ENSG00000240069	2:109836825	-0.0327029521412216	0	0
2_109853120	ENSG00000163913	ENSG00000204588	2:109853120	-0.00111197093685799	0.752	0.817943822790592
2_109854480	ENSG00000163913	ENSG00000204588	2:109854480	-0.00111443869427224	0.656	0.733414236253741
2_110256703	ENSG00000231312	ENSG00000204588	2:110256703	0.0111174031664316	0.136	0.204053551740432
2_110256703	ENSG00000231312	ENSG00000230596	2:110256703	-0.0123984392299185	0.004	0.0113202614379085
2_110256789	ENSG00000231312	ENSG00000204588	2:110256789	0.00336533783613978	0.676	0.75127760601995
2_110256789	ENSG00000231312	ENSG00000230596	2:110256789	-0.0133246784312824	0.004	0.0113202614379085
2_110258468	ENSG00000231312	ENSG00000204588	2:110258468	-0.00194907697940825	0.8	0.856606530658124
2_110258468	ENSG00000231312	ENSG00000230596	2:110258468	-0.0104172027675813	0.008	0.020466765140325
2_110258754	ENSG00000231312	ENSG00000204588	2:110258754	0.00527648940651115	0.484	0.579255480871914
2_110258754	ENSG00000231312	ENSG00000230596	2:110258754	-0.00896020148175413	0.032	0.0639261822376009
2_111407477	ENSG00000133863	ENSG00000175701	2:111407477	-0.00364359340466966	0	0
2_111407477	ENSG00000133863	ENSG00000231536	2:111407477	0.00381261535257474	0.056	0.10110993176649
2_112459872	ENSG00000204745	ENSG00000144130	2:112459872	0.0000884863714705034	0.952	0.968108033093141
2_112466019	ENSG00000204745	ENSG00000228615	2:112466019	0.00701634162863535	0.056	0.10110993176649
2_112475467	ENSG00000204745	ENSG00000228615	2:112475467	0.00742089466953182	0.048	0.0894285155486016
2_112478327	ENSG00000204745	ENSG00000228615	2:112478327	0.00673243456573833	0.056	0.10110993176649
2_112484525	ENSG00000204745	ENSG00000228615	2:112484525	0.00380199185407312	0.22	0.303529582156565
2_112486894	ENSG00000204745	ENSG00000228615	2:112486894	0.00394020932071041	0.196	0.275565788502694
2_112488876	ENSG00000204745	ENSG00000228615	2:112488876	0.00389856327861224	0.22	0.303529582156565
2_112490328	ENSG00000204745	ENSG00000228615	2:112490328	0.00394139573046153	0.208	0.289743072311179
2_112500102	ENSG00000204745	ENSG00000228615	2:112500102	0.00619553680975397	0.088	0.144707060245123
2_112501103	ENSG00000204745	ENSG00000271635	2:112501103	-0.000049943164516208	0.908	0.937068197822437
2_112501103	ENSG00000204745	ENSG00000228615	2:112501103	0.00516382409818222	0.164	0.237444182688654
2_112512202	ENSG00000204745	ENSG00000228615	2:112512202	0.00519297425753682	0.148	0.218581085271318
2_112532987	ENSG00000204745	ENSG00000228615	2:112532987	0.00360189604697136	0.248	0.33536063595713
2_112580971	ENSG00000204745	ENSG00000228615	2:112580971	0.00282605344293427	0.38	0.476958956452994
2_112581910	ENSG00000204745	ENSG00000228615	2:112581910	0.00308486485754741	0.288	0.379406444475176
2_112583476	ENSG00000204745	ENSG00000228615	2:112583476	0.00311492057040372	0.34	0.434452045606975
2_112583594	ENSG00000204745	ENSG00000228615	2:112583594	0.00940785227176196	0.012	0.0285601499063086
2_112584291	ENSG00000204745	ENSG00000228615	2:112584291	0.00310567489758886	0.304	0.396563368709346
2_112584595	ENSG00000204745	ENSG00000228615	2:112584595	0.00956310423016337	0.02	0.0432950801045336
2_112585353	ENSG00000204745	ENSG00000228615	2:112585353	0.00922691827078697	0.016	0.0360236350744505
2_112585758	ENSG00000204745	ENSG00000228615	2:112585758	0.00914981581935557	0.008	0.020466765140325
2_112587099	ENSG00000204745	ENSG00000271635	2:112587099	-0.0000571985028823642	0.912	0.939720064899946
2_112587505	ENSG00000204745	ENSG00000228615	2:112587505	0.00917735153739511	0.012	0.0285601499063086
2_112587807	ENSG00000204745	ENSG00000228615	2:112587807	0.00920784872185736	0.008	0.020466765140325
2_112588751	ENSG00000204745	ENSG00000228615	2:112588751	0.00920399480847289	0.008	0.020466765140325
2_112591840	ENSG00000204745	ENSG00000228615	2:112591840	0.00292412132269232	0.388	0.485592590159627
2_112594570	ENSG00000204745	ENSG00000228615	2:112594570	0.00304552194873197	0.332	0.425714362632925
2_112597977	ENSG00000204745	ENSG00000228615	2:112597977	0.0063770797072422	0.068	0.118076558512577
2_112598534	ENSG00000204745	ENSG00000228615	2:112598534	0.00271139598515429	0.416	0.514684849665563
2_112598577	ENSG00000204745	ENSG00000228615	2:112598577	0.00946746317292813	0.028	0.0571764201500536
2_112599196	ENSG00000204745	ENSG00000228615	2:112599196	0.00947933841273754	0.016	0.0360236350744505
2_112599436	ENSG00000204745	ENSG00000228615	2:112599436	0.00293560849236429	0.432	0.530757980266976
2_112602773	ENSG00000204745	ENSG00000228615	2:112602773	0.00954861189347069	0.016	0.0360236350744505
2_112604217	ENSG00000204745	ENSG00000228615	2:112604217	0.00956599516642908	0.008	0.020466765140325
2_112604685	ENSG00000204745	ENSG00000228615	2:112604685	0.00321783191550163	0.252	0.33987710604559
2_112606330	ENSG00000204745	ENSG00000228615	2:112606330	0.00290432694579162	0.324	0.417140694688471
2_112606506	ENSG00000204745	ENSG00000228615	2:112606506	0.00651373023565764	0.052	0.0955171615888932
2_112607822	ENSG00000204745	ENSG00000228615	2:112607822	0.00578505557690964	0.14	0.208691025741335
2_112610554	ENSG00000204745	ENSG00000228615	2:112610554	0.00965742715960076	0.012	0.0285601499063086
2_112611350	ENSG00000204745	ENSG00000228615	2:112611350	0.00967482344018369	0.004	0.0113202614379085
2_112611729	ENSG00000204745	ENSG00000228615	2:112611729	0.00969334686492843	0.012	0.0285601499063086
2_112611747	ENSG00000204745	ENSG00000228615	2:112611747	0.00969444868821931	0.016	0.0360236350744505
2_112611915	ENSG00000204745	ENSG00000228615	2:112611915	0.00656452404618282	0.056	0.10110993176649
2_112612649	ENSG00000204745	ENSG00000228615	2:112612649	0.00971225999318977	0.004	0.0113202614379085
2_112613064	ENSG00000204745	ENSG00000228615	2:112613064	0.00972283912948174	0.012	0.0285601499063086
2_112613475	ENSG00000204745	ENSG00000228615	2:112613475	0.00973338273712169	0.004	0.0113202614379085
2_112613595	ENSG00000204745	ENSG00000228615	2:112613595	0.00973682884173061	0.024	0.0502857142857143
2_112615253	ENSG00000204745	ENSG00000228615	2:112615253	0.0030263478528925	0.268	0.357558543417367
2_112617036	ENSG00000204745	ENSG00000228615	2:112617036	0.00980570461333984	0.012	0.0285601499063086
2_112617280	ENSG00000204745	ENSG00000228615	2:112617280	0.00980927725454159	0.016	0.0360236350744505
2_112617737	ENSG00000204745	ENSG00000228615	2:112617737	0.0101012145927696	0.016	0.0360236350744505
2_112617741	ENSG00000204745	ENSG00000228615	2:112617741	0.010013737931183	0.012	0.0285601499063086
2_112620543	ENSG00000204745	ENSG00000228615	2:112620543	0.00984774348025557	0.004	0.0113202614379085
2_112621036	ENSG00000204745	ENSG00000228615	2:112621036	0.00985655158414913	0.012	0.0285601499063086
2_112622241	ENSG00000204745	ENSG00000228615	2:112622241	0.00987552329865026	0.004	0.0113202614379085
2_112624436	ENSG00000204745	ENSG00000228615	2:112624436	0.00989930265516417	0.004	0.0113202614379085
2_112626065	ENSG00000204745	ENSG00000228615	2:112626065	0.00988810123288159	0.004	0.0113202614379085
2_112626193	ENSG00000204745	ENSG00000228615	2:112626193	0.00315721291333938	0.3	0.392312444230901
2_112626860	ENSG00000204745	ENSG00000228615	2:112626860	0.0103329904349429	0.004	0.0113202614379085
2_112626901	ENSG00000204745	ENSG00000228615	2:112626901	0.0098293460687211	0.008	0.020466765140325
2_112627101	ENSG00000204745	ENSG00000228615	2:112627101	0.00982988918404606	0.008	0.020466765140325
2_112627653	ENSG00000204745	ENSG00000228615	2:112627653	0.00982911553887714	0	0
2_112628358	ENSG00000204745	ENSG00000228615	2:112628358	0.00982680737902997	0.012	0.0285601499063086
2_112628610	ENSG00000204745	ENSG00000228615	2:112628610	0.0102795918831494	0.008	0.020466765140325
2_112630412	ENSG00000204745	ENSG00000228615	2:112630412	0.00957447196131583	0.008	0.020466765140325
2_112633047	ENSG00000204745	ENSG00000228615	2:112633047	0.00269765173621838	0.372	0.468739682539683
2_112633092	ENSG00000204745	ENSG00000228615	2:112633092	0.00305586138963692	0.332	0.425714362632925
2_112633405	ENSG00000204745	ENSG00000228615	2:112633405	0.010384294800864	0.012	0.0285601499063086
2_112635264	ENSG00000204745	ENSG00000271635	2:112635264	-0.0000742555162116174	0.98	0.986941537160376
2_112635264	ENSG00000204745	ENSG00000230958	2:112635264	0.00746935416432887	0.18	0.256496634255797
2_112636761	ENSG00000204745	ENSG00000271635	2:112636761	-0.0000737401039777183	0.944	0.96238698630137
2_112636761	ENSG00000204745	ENSG00000230958	2:112636761	0.00738079020123376	0.152	0.223259887441215
2_112637504	ENSG00000204745	ENSG00000271635	2:112637504	-0.0000725237846371957	0.996	0.996994273104608
2_112637504	ENSG00000204745	ENSG00000230958	2:112637504	0.00729092757024879	0.128	0.19467198850483
2_112637867	ENSG00000204745	ENSG00000228615	2:112637867	0.00294564485334735	0.368	0.464313642384106
2_112638517	ENSG00000204745	ENSG00000228615	2:112638517	0.0105174563162464	0	0
2_112639634	ENSG00000204745	ENSG00000228615	2:112639634	0.0100197416202014	0.008	0.020466765140325
2_112640229	ENSG00000204745	ENSG00000228615	2:112640229	0.00221598325738622	0.512	0.605050490013646
2_112640293	ENSG00000204745	ENSG00000271635	2:112640293	-0.0000615816169755854	0.94	0.959438551376835
2_112640293	ENSG00000204745	ENSG00000230958	2:112640293	0.00690366109845876	0.184	0.261141835518474
2_112640543	ENSG00000204745	ENSG00000228615	2:112640543	0.00260910471517709	0.44	0.538607041891545
2_112641266	ENSG00000204745	ENSG00000228615	2:112641266	0.00254632214862561	0.404	0.502120686280906
2_112641909	ENSG00000204745	ENSG00000228615	2:112641909	0.00794278486252251	0.012	0.0285601499063086
2_112642370	ENSG00000204745	ENSG00000271635	2:112642370	-0.0000290817539767843	0.968	0.979152428988585
2_112642370	ENSG00000204745	ENSG00000230958	2:112642370	0.00792262139618316	0.08	0.134192639549216
2_112770798	ENSG00000156049	ENSG00000271590	2:112770798	-0.00612623589876985	0	0
2_112923853	ENSG00000100359	ENSG00000144152	2:112923853	-0.0101170900020448	0	0
2_112923853	ENSG00000100359	ENSG00000169629	2:112923853	-0.0106061431035169	0	0
2_112923853	ENSG00000100359	ENSG00000153214	2:112923853	0.00850437810716772	0.004	0.0113202614379085
2_113360607	ENSG00000181274	ENSG00000114999	2:113360607	0.000850849023992334	0.668	0.744036012861736
2_113360607	ENSG00000181274	ENSG00000125630	2:113360607	-0.00459669447507126	0.244	0.330867473309609
2_113360607	ENSG00000181274	ENSG00000125611	2:113360607	0.0300548853216801	0	0
2_113716529	ENSG00000154545	ENSG00000144158	2:113716529	-0.0102494335469735	0	0
2_113875081	ENSG00000181790	ENSG00000125637	2:113875081	-0.0187152663064288	0	0
2_113875081	ENSG00000181790	ENSG00000225398	2:113875081	-0.0071461689627314	0.096	0.155249299719888
2_113876180	ENSG00000181790	ENSG00000125637	2:113876180	-0.0189677057600324	0	0
2_113876180	ENSG00000181790	ENSG00000225398	2:113876180	-0.007214652800911	0.088	0.144707060245123
2_113876425	ENSG00000181790	ENSG00000125637	2:113876425	-0.0189622922066695	0	0
2_113876425	ENSG00000181790	ENSG00000225398	2:113876425	-0.00717089467044265	0.04	0.0768303256376651
2_113876488	ENSG00000181790	ENSG00000125637	2:113876488	-0.0189888486643207	0	0
2_113876488	ENSG00000181790	ENSG00000225398	2:113876488	-0.00674431240654223	0.064	0.112712885930856
2_113876498	ENSG00000181790	ENSG00000125637	2:113876498	-0.0189901766687426	0	0
2_113876498	ENSG00000181790	ENSG00000225398	2:113876498	-0.0067388119236104	0.072	0.123524898694282
2_113876539	ENSG00000181790	ENSG00000125637	2:113876539	-0.019039571525095	0	0
2_113876539	ENSG00000181790	ENSG00000225398	2:113876539	-0.00674802233434852	0.096	0.155249299719888
2_114110229	ENSG00000137824	ENSG00000189223	2:114110229	-0.00234233587593616	0	0
2_114110229	ENSG00000137824	ENSG00000236397	2:114110229	0.0189170689565132	0.004	0.0113202614379085
2_114110469	ENSG00000137824	ENSG00000189223	2:114110469	-0.00235964837982903	0	0
2_114110469	ENSG00000137824	ENSG00000236397	2:114110469	0.0196568102824108	0	0
2_114110474	ENSG00000137824	ENSG00000189223	2:114110474	-0.00236281588779405	0.004	0.0113202614379085
2_114110474	ENSG00000137824	ENSG00000236397	2:114110474	0.0197711918717521	0.004	0.0113202614379085
2_114533912	ENSG00000180998	ENSG00000226516	2:114533912	0.0069340535313957	0	0
2_114536116	ENSG00000180998	ENSG00000226516	2:114536116	0.00695598698040965	0	0
2_114540802	ENSG00000180998	ENSG00000226516	2:114540802	0.00658676852334311	0	0
2_114541595	ENSG00000180998	ENSG00000226516	2:114541595	0.00656411810941466	0	0
2_114561759	ENSG00000180998	ENSG00000226516	2:114561759	0.00658510017138708	0	0
2_114576804	ENSG00000115649	ENSG00000189223	2:114576804	0.00315012244107059	0	0
2_114576804	ENSG00000115649	ENSG00000125618	2:114576804	0.0067504470151812	0	0
2_114589354	ENSG00000115649	ENSG00000189223	2:114589354	0.00260443119217351	0.04	0.0768303256376651
2_114589354	ENSG00000115649	ENSG00000125618	2:114589354	0.00628437082289498	0.004	0.0113202614379085
2_114594412	ENSG00000115649	ENSG00000189223	2:114594412	0.00308553771919531	0	0
2_114594412	ENSG00000115649	ENSG00000125618	2:114594412	0.0066438815439834	0	0
2_114599344	ENSG00000115649	ENSG00000189223	2:114599344	0.00310071800825506	0.004	0.0113202614379085
2_114599344	ENSG00000115649	ENSG00000125618	2:114599344	0.00680053245974393	0	0
2_114700787	ENSG00000115649	ENSG00000189223	2:114700787	0.00289847138194581	0	0
2_114700787	ENSG00000115649	ENSG00000125618	2:114700787	0.00620158714083679	0	0
2_11495419	ENSG00000115694	ENSG00000226080	2:11495419	-0.00313040195990735	0.512	0.605050490013646
2_11509707	ENSG00000115694	ENSG00000226080	2:11509707	0.00424666099716123	0.4	0.498026401777545
2_11510487	ENSG00000115694	ENSG00000226080	2:11510487	0.0040089825979208	0.408	0.506398436482085
2_11511058	ENSG00000115694	ENSG00000226080	2:11511058	0.00392277096003957	0.364	0.460028391376451
2_11511288	ENSG00000115694	ENSG00000226080	2:11511288	0.00406956604432905	0.424	0.522580411437443
2_115153328	ENSG00000188517	ENSG00000236397	2:115153328	0.00929320268092191	0.132	0.199339251743817
2_115153329	ENSG00000188517	ENSG00000236397	2:115153329	0.00940914386913091	0.108	0.170473570836785
2_115203599	ENSG00000136280	ENSG00000236397	2:115203599	0.0203665896928207	0.024	0.0502857142857143
2_115203599	ENSG00000136280	ENSG00000240356	2:115203599	-0.0068265176602793	0.016	0.0360236350744505
2_115203755	ENSG00000136280	ENSG00000236397	2:115203755	0.0203038954882987	0.024	0.0502857142857143
2_115203755	ENSG00000136280	ENSG00000240356	2:115203755	-0.00683128714521918	0.02	0.0432950801045336
2_11614485	ENSG00000186675	ENSG00000239899	2:11614485	0.000540566765577547	0.788	0.846946632065892
2_118589843	ENSG00000268471	ENSG00000236255	2:118589843	0.0041295163991351	0.028	0.0571764201500536
2_119202299	ENSG00000115902	ENSG00000226856	2:119202299	-0.0000662955460145328	0.972	0.981530927015424
2_11969256	ENSG00000163781	ENSG00000134324	2:11969256	0.0129453940151861	0	0
2_120039012	ENSG00000140553	ENSG00000229867	2:120039012	0.00180153548058645	0.264	0.353335300316122
2_120043073	ENSG00000140553	ENSG00000229867	2:120043073	0.00231801086676626	0.152	0.223259887441215
2_120044027	ENSG00000140553	ENSG00000229867	2:120044027	0.00242704300323211	0.156	0.228045116243382
2_120045415	ENSG00000100271	ENSG00000186132	2:120045415	0.00422555113842385	0.08	0.134192639549216
2_120051697	ENSG00000140553	ENSG00000229867	2:120051697	0.00739303110883058	0.004	0.0113202614379085
2_120077632	ENSG00000187860	ENSG00000115107	2:120077632	0.0077159672913198	0	0
2_120077632	ENSG00000187860	ENSG00000186132	2:120077632	0.00886080439526303	0	0
2_120078220	ENSG00000187860	ENSG00000115107	2:120078220	0.00773597826572656	0	0
2_120078220	ENSG00000187860	ENSG00000186132	2:120078220	0.00886902488603853	0	0
2_120078243	ENSG00000187860	ENSG00000115107	2:120078243	0.00773729415397945	0	0
2_120078243	ENSG00000187860	ENSG00000186132	2:120078243	0.0088698267061912	0.004	0.0113202614379085
2_120101481	ENSG00000187860	ENSG00000186132	2:120101481	0.00535148486567513	0.004	0.0113202614379085
2_120101481	ENSG00000187860	ENSG00000171227	2:120101481	0.00665380210154322	0.224	0.308111183308064
2_120144586	ENSG00000187860	ENSG00000186132	2:120144586	-0.00324898589303853	0.052	0.0955171615888932
2_120144586	ENSG00000187860	ENSG00000231013	2:120144586	-0.0479032441591907	0	0
2_1203874	ENSG00000132142	ENSG00000172554	2:1203874	-0.00314380441945465	0.116	0.180337168502652
2_120451278	ENSG00000139722	ENSG00000144120	2:120451278	0.00341080138389787	0.52	0.612074632398369
2_1204561	ENSG00000132142	ENSG00000172554	2:1204561	-0.00308002511495394	0.068	0.118076558512577
2_127288686	ENSG00000100596	ENSG00000235774	2:127288686	0.000816850853939403	0.652	0.73005606817514
2_127288768	ENSG00000100596	ENSG00000235774	2:127288768	0.000819847387115289	0.624	0.705587750014838
2_127289168	ENSG00000100596	ENSG00000235774	2:127289168	0.000821109147726541	0.616	0.698157763236169
2_127289201	ENSG00000100596	ENSG00000235774	2:127289201	0.000824323737648539	0.608	0.69081679389313
2_127289916	ENSG00000100596	ENSG00000235774	2:127289916	0.000833723777015881	0.572	0.658275083056478
2_127290617	ENSG00000100596	ENSG00000235774	2:127290617	0.000838890977651757	0.596	0.679939640718563
2_127291140	ENSG00000100596	ENSG00000235774	2:127291140	0.000842701602863634	0.616	0.698157763236169
2_127292072	ENSG00000100596	ENSG00000235774	2:127292072	0.000835678169824204	0.584	0.668812695359461
2_127292539	ENSG00000100596	ENSG00000235774	2:127292539	0.000838073946655875	0.616	0.698157763236169
2_127293976	ENSG00000100596	ENSG00000235774	2:127293976	0.000845550623773995	0.556	0.644416109015695
2_127294709	ENSG00000100596	ENSG00000235774	2:127294709	0.000844355507495554	0.644	0.72343679245283
2_127296422	ENSG00000100596	ENSG00000235774	2:127296422	0.000844367797654922	0.636	0.716689655172414
2_127296843	ENSG00000100596	ENSG00000235774	2:127296843	0.00086473621162265	0.6	0.683766000717789
2_127300002	ENSG00000100596	ENSG00000235774	2:127300002	0.000861555392490381	0.628	0.709184754904866
2_127301124	ENSG00000100596	ENSG00000235774	2:127301124	0.000874367050649695	0.652	0.73005606817514
2_128361798	ENSG00000083168	ENSG00000186684	2:128361798	0.0141361940848516	0	0
2_128372079	ENSG00000083168	ENSG00000186684	2:128372079	0.0130961149309441	0	0
2_128771994	ENSG00000118246	ENSG00000270081	2:128771994	-0.0120565730032291	0	0
2_130751121	ENSG00000109066	ENSG00000214100	2:130751121	0.0188805527452036	0	0
2_130751121	ENSG00000109066	ENSG00000217289	2:130751121	-0.00517158081343305	0.58	0.665191427883458
2_130751121	ENSG00000109066	ENSG00000231147	2:130751121	-0.00617912486588979	0	0
2_130751121	ENSG00000109066	ENSG00000196604	2:130751121	0.0016427050263754	0.448	0.545839739080386
2_130751141	ENSG00000109066	ENSG00000214100	2:130751141	0.0162074413925262	0	0
2_130751141	ENSG00000109066	ENSG00000217289	2:130751141	-0.00720047084317572	0.36	0.455789473684211
2_130751141	ENSG00000109066	ENSG00000231147	2:130751141	-0.00665568263987878	0	0
2_130751141	ENSG00000109066	ENSG00000196604	2:130751141	0.00167923977170655	0.46	0.55728856670482
2_130759095	ENSG00000131051	ENSG00000236595	2:130759095	-0.0305942343679312	0	0
2_130759095	ENSG00000131051	ENSG00000217289	2:130759095	0.0405283328231246	0	0
2_130759095	ENSG00000131051	ENSG00000231147	2:130759095	0.0299049262435979	0	0
2_130759462	ENSG00000131051	ENSG00000236595	2:130759462	-0.0305746939813501	0	0
2_130759462	ENSG00000131051	ENSG00000217289	2:130759462	0.0414405512166134	0	0
2_130759462	ENSG00000131051	ENSG00000231147	2:130759462	0.0236501063751653	0	0
2_130974323	ENSG00000109881	ENSG00000225449	2:130974323	-0.00295044351442638	0.008	0.020466765140325
2_130974323	ENSG00000109881	ENSG00000152076	2:130974323	-0.00489687511066318	0	0
2_131605718	ENSG00000070882	ENSG00000136002	2:131605718	-0.000582924912218527	0.372	0.468739682539683
2_132361473	ENSG00000113966	ENSG00000152117	2:132361473	-0.0296967110819873	0.016	0.0360236350744505
2_133039222	ENSG00000143952	ENSG00000227745	2:133039222	0.0055189509729812	0	0
2_133039222	ENSG00000143952	ENSG00000163046	2:133039222	0.0124963592054521	0	0
2_133322246	ENSG00000244187	ENSG00000183840	2:133322246	0.00264414027481156	0.256	0.344345665066365
2_133340563	ENSG00000244187	ENSG00000183840	2:133340563	0.00299274063399017	0.168	0.242204767309875
2_135455231	ENSG00000119318	ENSG00000082258	2:135455231	-0.00888161474293315	0	0
2_135458065	ENSG00000119318	ENSG00000082258	2:135458065	-0.00909319423711537	0	0
2_135470056	ENSG00000119318	ENSG00000082258	2:135470056	-0.00917952161255615	0	0
2_135475960	ENSG00000119318	ENSG00000082258	2:135475960	-0.00926901575151541	0	0
2_135479582	ENSG00000119318	ENSG00000082258	2:135479582	-0.00903350505860737	0	0
2_135480363	ENSG00000119318	ENSG00000082258	2:135480363	-0.00894411321079674	0	0
2_135491932	ENSG00000119318	ENSG00000082258	2:135491932	-0.00888183066779649	0	0
2_135516504	ENSG00000119318	ENSG00000082258	2:135516504	-0.00929838922775018	0	0
2_135520614	ENSG00000119318	ENSG00000082258	2:135520614	-0.00943532047430498	0	0
2_135522851	ENSG00000119318	ENSG00000082258	2:135522851	-0.00945567547171844	0	0
2_135528787	ENSG00000119318	ENSG00000082258	2:135528787	-0.00970289758648764	0	0
2_135539472	ENSG00000119318	ENSG00000082258	2:135539472	-0.00926800505821089	0	0
2_135543933	ENSG00000119318	ENSG00000082258	2:135543933	-0.00933152289775708	0	0
2_135549113	ENSG00000119318	ENSG00000082258	2:135549113	-0.00924955646536621	0	0
2_135561258	ENSG00000119318	ENSG00000082258	2:135561258	-0.00920633696057337	0	0
2_135563281	ENSG00000119318	ENSG00000082258	2:135563281	-0.00922098286963389	0	0
2_135563672	ENSG00000119318	ENSG00000082258	2:135563672	-0.00924206895351451	0	0
2_135564889	ENSG00000119318	ENSG00000082258	2:135564889	-0.0092280171397282	0	0
2_135565731	ENSG00000119318	ENSG00000082258	2:135565731	-0.00927299068688292	0	0
2_135566007	ENSG00000119318	ENSG00000082258	2:135566007	-0.00925094700490538	0	0
2_136477100	ENSG00000248008	ENSG00000144224	2:136477100	-0.000542712936358437	0.824	0.875465536471113
2_136485096	ENSG00000248008	ENSG00000144224	2:136485096	-0.0000311345271270027	0.984	0.989609797297297
2_136560761	ENSG00000162551	ENSG00000224043	2:136560761	0.00989533991606258	0.188	0.265907646622123
2_136691737	ENSG00000162551	ENSG00000224043	2:136691737	0.0172607209868138	0.012	0.0285601499063086
2_137610620	ENSG00000102901	ENSG00000076003	2:137610620	-0.00758249446648668	0.176	0.251870502516337
2_137611121	ENSG00000102901	ENSG00000076003	2:137611121	-0.00639037428982448	0.24	0.326489111031774
2_137611127	ENSG00000102901	ENSG00000076003	2:137611127	-0.00738398026919067	0.212	0.294518302464635
2_137616185	ENSG00000102901	ENSG00000076003	2:137616185	-0.00745947015899218	0.208	0.289743072311179
2_13761982	ENSG00000080573	ENSG00000071575	2:13761982	-0.0173110304877517	0.04	0.0768303256376651
2_139898712	ENSG00000186675	ENSG00000241772	2:139898712	-0.0021893442397385	0.104	0.165586495069363
2_139898712	ENSG00000186675	ENSG00000226939	2:139898712	-0.00894087571981378	0.004	0.0113202614379085
2_139901803	ENSG00000186675	ENSG00000241772	2:139901803	-0.00225291607520701	0.096	0.155249299719888
2_139901803	ENSG00000186675	ENSG00000226939	2:139901803	-0.00922592052877472	0.02	0.0432950801045336
2_139912206	ENSG00000186675	ENSG00000241772	2:139912206	-0.00231376804013556	0.104	0.165586495069363
2_139912206	ENSG00000186675	ENSG00000226939	2:139912206	-0.00917831916148019	0	0
2_139917267	ENSG00000186675	ENSG00000241772	2:139917267	-0.00130957870580975	0.444	0.542110228146629
2_139917267	ENSG00000186675	ENSG00000226939	2:139917267	-0.00934702386801652	0.004	0.0113202614379085
2_139917573	ENSG00000186675	ENSG00000241772	2:139917573	-0.00231726540953773	0.128	0.19467198850483
2_139917573	ENSG00000186675	ENSG00000226939	2:139917573	-0.009125572460871	0.008	0.020466765140325
2_139917724	ENSG00000186675	ENSG00000241772	2:139917724	-0.0023176058981508	0.124	0.189709146390428
2_139917724	ENSG00000186675	ENSG00000226939	2:139917724	-0.00912532494754729	0.004	0.0113202614379085
2_139920408	ENSG00000186675	ENSG00000241772	2:139920408	-0.00231605157624748	0.116	0.180337168502652
2_139920408	ENSG00000186675	ENSG00000226939	2:139920408	-0.00912357272679417	0	0
2_139922119	ENSG00000186675	ENSG00000241772	2:139922119	-0.00244389336383737	0.1	0.160302902818679
2_139922119	ENSG00000186675	ENSG00000226939	2:139922119	-0.00893112120358412	0.004	0.0113202614379085
2_139928084	ENSG00000186675	ENSG00000241772	2:139928084	-0.00231345608320957	0.108	0.170473570836785
2_139928084	ENSG00000186675	ENSG00000226939	2:139928084	-0.00912460939214975	0	0
2_139936585	ENSG00000186675	ENSG00000241772	2:139936585	-0.0020372959778771	0.164	0.237444182688654
2_139936585	ENSG00000186675	ENSG00000226939	2:139936585	-0.00887452241803268	0.004	0.0113202614379085
2_139939236	ENSG00000186675	ENSG00000241772	2:139939236	-0.00203627725647367	0.156	0.228045116243382
2_139939236	ENSG00000186675	ENSG00000226939	2:139939236	-0.00887426977987414	0.004	0.0113202614379085
2_139952706	ENSG00000186675	ENSG00000241772	2:139952706	-0.00202675873097228	0.172	0.247036863927629
2_139952706	ENSG00000186675	ENSG00000226939	2:139952706	-0.00895789948734283	0.004	0.0113202614379085
2_139965000	ENSG00000186675	ENSG00000241772	2:139965000	-0.00196774378173382	0.184	0.261141835518474
2_139965000	ENSG00000186675	ENSG00000226939	2:139965000	-0.0089819563664774	0	0
2_139965401	ENSG00000186675	ENSG00000241772	2:139965401	-0.00203048054806345	0.18	0.256496634255797
2_139965401	ENSG00000186675	ENSG00000226939	2:139965401	-0.00887403183367431	0.004	0.0113202614379085
2_139966160	ENSG00000186675	ENSG00000241772	2:139966160	-0.00203026364330016	0.212	0.294518302464635
2_139966160	ENSG00000186675	ENSG00000226939	2:139966160	-0.00944379434685171	0.004	0.0113202614379085
2_139966932	ENSG00000186675	ENSG00000241772	2:139966932	-0.00202962446957426	0.132	0.199339251743817
2_139966932	ENSG00000186675	ENSG00000226939	2:139966932	-0.00887071225984309	0.004	0.0113202614379085
2_139967240	ENSG00000186675	ENSG00000241772	2:139967240	-0.00202887219272425	0.184	0.261141835518474
2_139967240	ENSG00000186675	ENSG00000226939	2:139967240	-0.00887000635138358	0	0
2_139970109	ENSG00000186675	ENSG00000241772	2:139970109	-0.00203057499878344	0.192	0.270641018052678
2_139970109	ENSG00000186675	ENSG00000226939	2:139970109	-0.00943817944488064	0.016	0.0360236350744505
2_139972482	ENSG00000186675	ENSG00000241772	2:139972482	-0.00202116787370121	0.212	0.294518302464635
2_139972482	ENSG00000186675	ENSG00000226939	2:139972482	-0.00885452157853459	0	0
2_139973039	ENSG00000186675	ENSG00000241772	2:139973039	-0.00195669385680185	0.228	0.312530110079862
2_139973039	ENSG00000186675	ENSG00000226939	2:139973039	-0.00896045019312696	0.004	0.0113202614379085
2_139974118	ENSG00000186675	ENSG00000241772	2:139974118	-0.00201811074959579	0.188	0.265907646622123
2_139974118	ENSG00000186675	ENSG00000226939	2:139974118	-0.00885009385300478	0.004	0.0113202614379085
2_150352235	ENSG00000119203	ENSG00000187123	2:150352235	0.0397679230495011	0	0
2_150352537	ENSG00000119203	ENSG00000187123	2:150352537	0.0397573801173534	0	0
2_150353766	ENSG00000119203	ENSG00000187123	2:150353766	0.040676448371737	0	0
2_150353863	ENSG00000119203	ENSG00000187123	2:150353863	0.0406718471689756	0	0
2_150360072	ENSG00000119203	ENSG00000187123	2:150360072	0.0395357218378244	0	0
2_150370944	ENSG00000119203	ENSG00000187123	2:150370944	0.0391689906110777	0	0
2_150382197	ENSG00000119203	ENSG00000187123	2:150382197	-0.0273160103933754	0	0
2_150382335	ENSG00000119203	ENSG00000187123	2:150382335	-0.0273238037390308	0	0
2_150383302	ENSG00000119203	ENSG00000187123	2:150383302	-0.0272159922482819	0	0
2_150383305	ENSG00000119203	ENSG00000187123	2:150383305	-0.0272169167089452	0	0
2_150383786	ENSG00000119203	ENSG00000187123	2:150383786	-0.0273141821750873	0	0
2_150383930	ENSG00000119203	ENSG00000187123	2:150383930	-0.0273017471170598	0	0
2_151873651	ENSG00000140854	ENSG00000184898	2:151873651	-0.00315180428127603	0.24	0.326489111031774
2_151876146	ENSG00000140854	ENSG00000184898	2:151876146	-0.00311542850977467	0.312	0.404616704104554
2_151884995	ENSG00000140854	ENSG00000184898	2:151884995	-0.00316262543367691	0.268	0.357558543417367
2_151998758	ENSG00000215196	ENSG00000184898	2:151998758	-0.00600947199352853	0	0
2_152051038	ENSG00000162434	ENSG00000184898	2:152051038	-0.000941125706162371	0.22	0.303529582156565
2_152500019	ENSG00000115526	ENSG00000183091	2:152500019	0.00397344519385988	0.096	0.155249299719888
2_152974254	ENSG00000127399	ENSG00000115145	2:152974254	0.0492009489584057	0	0
2_152979978	ENSG00000127399	ENSG00000115145	2:152979978	0.0369606613922663	0	0
2_152987546	ENSG00000127399	ENSG00000115145	2:152987546	0.0364618008985937	0	0
2_153008941	ENSG00000127399	ENSG00000115145	2:153008941	0.0369964236333231	0	0
2_153020124	ENSG00000127399	ENSG00000115145	2:153020124	0.0385210965868691	0	0
2_153119577	ENSG00000127399	ENSG00000115145	2:153119577	0.0533529761161202	0	0
2_153239540	ENSG00000048342	ENSG00000157827	2:153239540	0.00872839288712909	0.14	0.208691025741335
2_153240052	ENSG00000048342	ENSG00000157827	2:153240052	0.00837001716548154	0.136	0.204053551740432
2_153240254	ENSG00000048342	ENSG00000157827	2:153240254	0.00868469355099004	0.12	0.185030754289414
2_153527295	ENSG00000197479	ENSG00000177917	2:153527295	-0.000844514840068504	0.772	0.83417332123412
2_157150839	ENSG00000197362	ENSG00000235548	2:157150839	-0.00706015722939479	0	0
2_159059611	ENSG00000071553	ENSG00000227331	2:159059611	-0.0129005584686645	0.204	0.285150990462216
2_159674631	ENSG00000180440	ENSG00000251491	2:159674631	-0.00917631870135518	0	0
2_159716122	ENSG00000171951	ENSG00000251491	2:159716122	-0.0104512537922304	0	0
2_159744536	ENSG00000105176	ENSG00000251491	2:159744536	0.0103618786756408	0	0
2_159977001	ENSG00000145740	ENSG00000196151	2:159977001	-0.0185213681535467	0.032	0.0639261822376009
2_160696185	ENSG00000171763	ENSG00000252465	2:160696185	-0.0000200273042089103	0.988	0.992270743278861
2_160702729	ENSG00000171763	ENSG00000252465	2:160702729	-0.0000111503882150115	0.848	0.892947327695794
2_16189817	ENSG00000052723	ENSG00000234022	2:16189817	-0.00034206795412652	0.712	0.783335681700064
2_162684144	ENSG00000214367	ENSG00000115233	2:162684144	0.00238791257061516	0.38	0.476958956452994
2_164535875	ENSG00000119698	ENSG00000182263	2:164535875	0.00291343742131097	0.2	0.280465184749006
2_166743588	ENSG00000100154	ENSG00000115339	2:166743588	0.0090993630592238	0.008	0.020466765140325
2_167206908	ENSG00000130726	ENSG00000169432	2:167206908	-0.0220459641275782	0.004	0.0113202614379085
2_167217785	ENSG00000130726	ENSG00000169432	2:167217785	-0.0227303707711042	0.004	0.0113202614379085
2_169500175	ENSG00000168490	ENSG00000172292	2:169500175	-0.0131909143494658	0.036	0.0704325323475046
2_169500651	ENSG00000168490	ENSG00000172292	2:169500651	-0.0134992889770893	0.052	0.0955171615888932
2_169500711	ENSG00000168490	ENSG00000172292	2:169500711	-0.0143508324834824	0.024	0.0502857142857143
2_169501150	ENSG00000168490	ENSG00000172292	2:169501150	-0.0140657197642853	0.036	0.0704325323475046
2_169501457	ENSG00000168490	ENSG00000172292	2:169501457	-0.0140145453309887	0.032	0.0639261822376009
2_169838595	ENSG00000214517	ENSG00000235321	2:169838595	0.00244334171142701	0.012	0.0285601499063086
2_169866193	ENSG00000214517	ENSG00000235321	2:169866193	0.00266069694009613	0	0
2_169872369	ENSG00000214517	ENSG00000235321	2:169872369	0.00259762531933057	0.004	0.0113202614379085
2_169876158	ENSG00000214517	ENSG00000235321	2:169876158	0.00260889337228257	0.012	0.0285601499063086
2_169893254	ENSG00000214517	ENSG00000235321	2:169893254	0.00204527346703341	0.012	0.0285601499063086
2_170565130	ENSG00000173757	ENSG00000251569	2:170565130	-0.0112921028695124	0.036	0.0704325323475046
2_170590322	ENSG00000173757	ENSG00000251569	2:170590322	0.00413463973631637	0.472	0.568321051633698
2_170595273	ENSG00000173757	ENSG00000251569	2:170595273	0.00703122746796737	0.164	0.237444182688654
2_172098510	ENSG00000074181	ENSG00000128708	2:172098510	-0.0139511396827037	0.12	0.185030754289414
2_172099136	ENSG00000074181	ENSG00000128708	2:172099136	-0.0142275533362615	0.128	0.19467198850483
2_172101961	ENSG00000074181	ENSG00000128708	2:172101961	-0.0158646089291386	0.06	0.106923580581798
2_172103822	ENSG00000074181	ENSG00000128708	2:172103822	-0.0166742730339167	0.068	0.118076558512577
2_172116102	ENSG00000074181	ENSG00000128708	2:172116102	-0.0102399200171995	0.304	0.396563368709346
2_172972358	ENSG00000164296	ENSG00000115840	2:172972358	0.00372057110384678	0.236	0.321944150078763
2_173117102	ENSG00000115526	ENSG00000091409	2:173117102	0.00604028789782701	0.052	0.0955171615888932
2_173256273	ENSG00000165929	ENSG00000091409	2:173256273	0.000292039925950659	0.844	0.89006354478025
2_173576301	ENSG00000175611	ENSG00000228016	2:173576301	0.00343935243970121	0.016	0.0360236350744505
2_175543979	ENSG00000134779	ENSG00000163328	2:175543979	0.00345898907868682	0.02	0.0432950801045336
2_175543979	ENSG00000134779	ENSG00000115935	2:175543979	-0.0116374456572497	0.144	0.213700576413772
2_175687493	ENSG00000099341	ENSG00000138435	2:175687493	0.000206058421500525	0.836	0.884270042194093
2_176431514	ENSG00000059691	ENSG00000154518	2:176431514	0.0323793487240179	0	0
2_176617915	ENSG00000007264	ENSG00000154518	2:176617915	0.0307940671731305	0.06	0.106923580581798
2_176636863	ENSG00000168564	ENSG00000144320	2:176636863	-0.0185445389886706	0	0
2_177493377	ENSG00000105829	ENSG00000272551	2:177493377	0.00346053403787038	0.192	0.270641018052678
2_177493377	ENSG00000105829	ENSG00000163364	2:177493377	0.0184606289490748	0	0
2_177493377	ENSG00000105829	ENSG00000223777	2:177493377	-0.000835586458358963	0.276	0.366588957055215
2_177508685	ENSG00000105829	ENSG00000272551	2:177508685	0.00360538931328709	0.144	0.213700576413772
2_177508685	ENSG00000105829	ENSG00000163364	2:177508685	0.0187956047436038	0	0
2_177508685	ENSG00000105829	ENSG00000223777	2:177508685	-0.000863931786411393	0.34	0.434452045606975
2_177642805	ENSG00000150961	ENSG00000272551	2:177642805	-0.00506163439907496	0.012	0.0285601499063086
2_177642805	ENSG00000150961	ENSG00000163364	2:177642805	-0.00944690364357036	0	0
2_179177047	ENSG00000006015	ENSG00000079156	2:179177047	0.00112856130499559	0.736	0.804259936908517
2_179248396	ENSG00000104522	ENSG00000155657	2:179248396	0.0737541423859032	0	0
2_179250397	ENSG00000104522	ENSG00000155657	2:179250397	0.0757717860321589	0	0
2_179619400	ENSG00000215256	ENSG00000180228	2:179619400	0.00116299813219681	0.328	0.421493052745177
2_179619400	ENSG00000215256	ENSG00000267784	2:179619400	0.0185457437472271	0.008	0.020466765140325
2_179623577	ENSG00000215256	ENSG00000180228	2:179623577	0.000888180438708718	0.476	0.571944500504541
2_179623577	ENSG00000215256	ENSG00000267784	2:179623577	0.0195388441278148	0	0
2_179624788	ENSG00000215256	ENSG00000180228	2:179624788	0.000898008125804331	0.512	0.605050490013646
2_179624788	ENSG00000215256	ENSG00000267784	2:179624788	0.0196094573135113	0	0
2_179628337	ENSG00000215256	ENSG00000267784	2:179628337	-0.0186833800061417	0	0
2_179628337	ENSG00000215256	ENSG00000266413	2:179628337	0.00159563586412976	0.136	0.204053551740432
2_179636983	ENSG00000215256	ENSG00000267784	2:179636983	0.018958504349779	0	0
2_179636983	ENSG00000215256	ENSG00000266413	2:179636983	-0.0013962323353779	0.16	0.232678421494542
2_179652439	ENSG00000215256	ENSG00000267784	2:179652439	0.0267861943507268	0	0
2_179652439	ENSG00000215256	ENSG00000231541	2:179652439	-0.000387393148670623	0.788	0.846946632065892
2_179845019	ENSG00000100077	ENSG00000231541	2:179845019	-0.00979401241148356	0	0
2_180161110	ENSG00000075914	ENSG00000163510	2:180161110	-0.000979831371150542	0.8	0.856606530658124
2_18143239	ENSG00000123908	ENSG00000163032	2:18143239	0.00856260473694671	0.008	0.020466765140325
2_18144269	ENSG00000123908	ENSG00000163032	2:18144269	0.00879189500336182	0.02	0.0432950801045336
2_182554207	ENSG00000130402	ENSG00000162992	2:182554207	-0.00643768360290219	0	0
2_182555510	ENSG00000130402	ENSG00000162992	2:182555510	-0.00642159281306977	0	0
2_182556056	ENSG00000130402	ENSG00000162992	2:182556056	-0.00641772386779124	0	0
2_182568547	ENSG00000130402	ENSG00000162992	2:182568547	-0.00635001779286003	0	0
2_183490198	ENSG00000260572	ENSG00000115252	2:183490198	0.0141130527651562	0.044	0.0832212846222575
2_183490198	ENSG00000260572	ENSG00000077232	2:183490198	0.00536743777091655	0.236	0.321944150078763
2_183493795	ENSG00000260572	ENSG00000115252	2:183493795	0.014787427204739	0.06	0.106923580581798
2_183493795	ENSG00000260572	ENSG00000077232	2:183493795	0.00546616953169082	0.156	0.228045116243382
2_183494837	ENSG00000260572	ENSG00000115252	2:183494837	0.0147638523488564	0.032	0.0639261822376009
2_183494837	ENSG00000260572	ENSG00000077232	2:183494837	0.00545148867171923	0.164	0.237444182688654
2_183497742	ENSG00000260572	ENSG00000115252	2:183497742	0.0125705675678534	0.064	0.112712885930856
2_183497742	ENSG00000260572	ENSG00000077232	2:183497742	0.00182120603139639	0.66	0.737107685092913
2_183590868	ENSG00000185532	ENSG00000077232	2:183590868	0.0227041179833788	0.072	0.123524898694282
2_183599110	ENSG00000185532	ENSG00000077232	2:183599110	0.0259406808378041	0.04	0.0768303256376651
2_183609373	ENSG00000185532	ENSG00000077232	2:183609373	0.0229440276300944	0.076	0.12879843444227
2_183610629	ENSG00000185532	ENSG00000077232	2:183610629	0.0237410859966409	0.044	0.0832212846222575
2_183615138	ENSG00000185532	ENSG00000077232	2:183615138	0.0237819326481292	0.076	0.12879843444227
2_183615193	ENSG00000185532	ENSG00000077232	2:183615193	0.0237811162823817	0.056	0.10110993176649
2_183615273	ENSG00000185532	ENSG00000077232	2:183615273	0.0228896609955971	0.064	0.112712885930856
2_183631597	ENSG00000185532	ENSG00000077232	2:183631597	0.0249529053060079	0.056	0.10110993176649
2_183639766	ENSG00000185532	ENSG00000077232	2:183639766	0.0243180361199377	0.052	0.0955171615888932
2_183649266	ENSG00000185532	ENSG00000077232	2:183649266	0.0237636932420398	0.068	0.118076558512577
2_183652094	ENSG00000185532	ENSG00000077232	2:183652094	0.0258452984524428	0.052	0.0955171615888932
2_183657279	ENSG00000185532	ENSG00000077232	2:183657279	0.0251961747677522	0.028	0.0571764201500536
2_183700641	ENSG00000138698	ENSG00000272800	2:183700641	-0.00520267905192842	0	0
2_183702552	ENSG00000138698	ENSG00000272800	2:183702552	-0.0054573338479628	0	0
2_184471194	ENSG00000151023	ENSG00000170396	2:184471194	0.0187678654860333	0.008	0.020466765140325
2_184474519	ENSG00000151023	ENSG00000170396	2:184474519	0.0113745043056265	0.132	0.199339251743817
2_184488699	ENSG00000151023	ENSG00000170396	2:184488699	0.011274964739093	0.12	0.185030754289414
2_184489107	ENSG00000151023	ENSG00000170396	2:184489107	0.0112550912343233	0.132	0.199339251743817
2_184492086	ENSG00000151023	ENSG00000170396	2:184492086	0.0111129976327659	0.12	0.185030754289414
2_185787483	ENSG00000127946	ENSG00000226747	2:185787483	0.000382512808004488	0.44	0.538607041891545
2_185874634	ENSG00000127946	ENSG00000226747	2:185874634	0.000517652814779847	0.432	0.530757980266976
2_186248429	ENSG00000186998	ENSG00000231646	2:186248429	0.0032886439398769	0.104	0.165586495069363
2_187001457	ENSG00000070371	ENSG00000144369	2:187001457	-0.0188081314399796	0.012	0.0285601499063086
2_187003149	ENSG00000070371	ENSG00000144369	2:187003149	-0.0187583163511694	0	0
2_187004222	ENSG00000070371	ENSG00000144369	2:187004222	-0.0187117472124375	0	0
2_187004335	ENSG00000070371	ENSG00000144369	2:187004335	-0.0187087494455707	0	0
2_190533189	ENSG00000102554	ENSG00000138381	2:190533189	0.00522800000597505	0.008	0.020466765140325
2_190533189	ENSG00000102554	ENSG00000253559	2:190533189	-0.00827774023121745	0	0
2_190533189	ENSG00000102554	ENSG00000273240	2:190533189	0.027789097878829	0	0
2_190533189	ENSG00000102554	ENSG00000064933	2:190533189	-0.00223096851315928	0.056	0.10110993176649
2_191016061	ENSG00000242125	ENSG00000198130	2:191016061	0.00659676169812898	0.004	0.0113202614379085
2_191016685	ENSG00000242125	ENSG00000198130	2:191016685	0.00664674023731565	0.004	0.0113202614379085
2_191022687	ENSG00000242125	ENSG00000198130	2:191022687	0.00667434262335555	0	0
2_191024024	ENSG00000242125	ENSG00000198130	2:191024024	0.00664947422350836	0.004	0.0113202614379085
2_191264497	ENSG00000112667	ENSG00000138378	2:191264497	0.00471941241347701	0.06	0.106923580581798
2_191302739	ENSG00000112667	ENSG00000138378	2:191302739	-0.00593572849024621	0.004	0.0113202614379085
2_191313329	ENSG00000112667	ENSG00000138378	2:191313329	-0.00397860258766849	0.088	0.144707060245123
2_191329406	ENSG00000112667	ENSG00000138378	2:191329406	-0.00339322957371099	0.128	0.19467198850483
2_191341366	ENSG00000112667	ENSG00000138378	2:191341366	-0.00345054205017435	0.104	0.165586495069363
2_191358167	ENSG00000112667	ENSG00000138378	2:191358167	-0.0034113821925165	0.12	0.185030754289414
2_191358611	ENSG00000112667	ENSG00000138378	2:191358611	-0.000822315949172785	0.676	0.75127760601995
2_191360642	ENSG00000112667	ENSG00000138378	2:191360642	-0.00341084822177517	0.152	0.223259887441215
2_191384924	ENSG00000112667	ENSG00000138378	2:191384924	-0.00364447117255474	0.128	0.19467198850483
2_191393446	ENSG00000112667	ENSG00000138378	2:191393446	-0.000897684045743585	0.612	0.694740153726986
2_191394583	ENSG00000112667	ENSG00000138378	2:191394583	-0.00347012427800644	0.144	0.213700576413772
2_191394656	ENSG00000112667	ENSG00000138378	2:191394656	-0.000889089893060813	0.66	0.737107685092913
2_191395646	ENSG00000112667	ENSG00000138378	2:191395646	-0.00346794571301189	0.124	0.189709146390428
2_192796921	ENSG00000063660	ENSG00000227542	2:192796921	-0.00371109715533654	0.056	0.10110993176649
2_192797061	ENSG00000063660	ENSG00000227542	2:192797061	-0.00483566029004717	0	0
2_193065273	ENSG00000104427	ENSG00000144339	2:193065273	0.00740685401771218	0.196	0.275565788502694
2_193066532	ENSG00000104427	ENSG00000144339	2:193066532	0.0119700562561326	0.068	0.118076558512577
2_193069924	ENSG00000104427	ENSG00000144339	2:193069924	0.0106371346238255	0.112	0.175320351655575
2_193070054	ENSG00000104427	ENSG00000144339	2:193070054	0.0105814765277682	0.092	0.150118533744433
2_193070893	ENSG00000104427	ENSG00000144339	2:193070893	0.0118949087933536	0.056	0.10110993176649
2_193093887	ENSG00000104427	ENSG00000144339	2:193093887	0.0096019340290827	0.1	0.160302902818679
2_193107577	ENSG00000104427	ENSG00000144339	2:193107577	0.008804524494481	0.104	0.165586495069363
2_193110652	ENSG00000104427	ENSG00000144339	2:193110652	0.0069523420815492	0.228	0.312530110079862
2_193111256	ENSG00000104427	ENSG00000144339	2:193111256	0.00604550528545934	0.32	0.413107467136468
2_193111325	ENSG00000104427	ENSG00000144339	2:193111325	0.00674555062901265	0.216	0.299159057865659
2_196221964	ENSG00000011028	ENSG00000224099	2:196221964	0.00594088525008127	0.004	0.0113202614379085
2_197357866	ENSG00000023171	ENSG00000187944	2:197357866	0.00316941592652337	0.004	0.0113202614379085
2_20055215	ENSG00000116266	ENSG00000183891	2:20055215	0.00720508331083546	0.268	0.357558543417367
2_200602642	ENSG00000188580	ENSG00000226124	2:200602642	-0.0193888302860827	0	0
2_200602642	ENSG00000188580	ENSG00000213938	2:200602642	0.00422269368920538	0.088	0.144707060245123
2_201951324	ENSG00000101928	ENSG00000240344	2:201951324	-0.014753041984707	0	0
2_201951324	ENSG00000101928	ENSG00000119013	2:201951324	-0.0017455283802459	0.776	0.837640339943343
2_203046959	ENSG00000164983	ENSG00000182329	2:203046959	-0.00230296640181945	0.056	0.10110993176649
2_203057605	ENSG00000150977	ENSG00000155760	2:203057605	0.00707690791973668	0.008	0.020466765140325
2_203057605	ENSG00000150977	ENSG00000182329	2:203057605	0.00285478658099412	0.468	0.564718221546646
2_203066050	ENSG00000150977	ENSG00000155760	2:203066050	0.00787405444683385	0.008	0.020466765140325
2_203066050	ENSG00000150977	ENSG00000182329	2:203066050	0.00285530037900485	0.448	0.545839739080386
2_203068987	ENSG00000150977	ENSG00000155760	2:203068987	0.0115047414238151	0	0
2_203068987	ENSG00000150977	ENSG00000182329	2:203068987	0.00330780389596536	0.48	0.575552898231481
2_203077168	ENSG00000150977	ENSG00000155760	2:203077168	0.011446179237571	0	0
2_203077168	ENSG00000150977	ENSG00000182329	2:203077168	0.00333048255869227	0.436	0.534534877734878
2_203077351	ENSG00000150977	ENSG00000155760	2:203077351	0.0112033443783512	0	0
2_203077351	ENSG00000150977	ENSG00000182329	2:203077351	0.00323293130508334	0.384	0.481155409404801
2_203090593	ENSG00000150977	ENSG00000155760	2:203090593	0.0115392917217999	0	0
2_203090593	ENSG00000150977	ENSG00000182329	2:203090593	0.00330241988534584	0.424	0.522580411437443
2_203100918	ENSG00000150977	ENSG00000155760	2:203100918	0.00804968325510748	0.004	0.0113202614379085
2_203100918	ENSG00000150977	ENSG00000182329	2:203100918	0.002813844469471	0.424	0.522580411437443
2_203100939	ENSG00000150977	ENSG00000155760	2:203100939	0.0116834868480375	0	0
2_203100939	ENSG00000150977	ENSG00000182329	2:203100939	0.00327296208995503	0.476	0.571944500504541
2_207056626	ENSG00000141002	ENSG00000237580	2:207056626	-0.0143069689298456	0	0
2_207056626	ENSG00000141002	ENSG00000204186	2:207056626	-0.0254761789366447	0	0
2_208970802	ENSG00000141446	ENSG00000229150	2:208970802	-0.0407419828020052	0	0
2_208970802	ENSG00000141446	ENSG00000163254	2:208970802	-0.00448090984188942	0.008	0.020466765140325
2_208970802	ENSG00000141446	ENSG00000168582	2:208970802	-0.0217667197257897	0.004	0.0113202614379085
2_208971148	ENSG00000141446	ENSG00000229150	2:208971148	-0.0407458859103928	0	0
2_208971148	ENSG00000141446	ENSG00000163254	2:208971148	-0.00456521606441888	0.012	0.0285601499063086
2_208971148	ENSG00000141446	ENSG00000168582	2:208971148	-0.0218499936683872	0	0
2_208972762	ENSG00000141446	ENSG00000229150	2:208972762	-0.0409852538027075	0	0
2_208972762	ENSG00000141446	ENSG00000163254	2:208972762	-0.00478717909381081	0.012	0.0285601499063086
2_208972762	ENSG00000141446	ENSG00000168582	2:208972762	-0.0214771587670271	0.004	0.0113202614379085
2_208972887	ENSG00000141446	ENSG00000229150	2:208972887	-0.0407998726623347	0	0
2_208972887	ENSG00000141446	ENSG00000163254	2:208972887	-0.00481225015344198	0.012	0.0285601499063086
2_208972887	ENSG00000141446	ENSG00000168582	2:208972887	-0.0209658015090318	0	0
2_208972944	ENSG00000141446	ENSG00000229150	2:208972944	-0.0408245828332062	0	0
2_208972944	ENSG00000141446	ENSG00000163254	2:208972944	-0.00481539239972846	0.032	0.0639261822376009
2_208972944	ENSG00000141446	ENSG00000168582	2:208972944	-0.0209566197540099	0.004	0.0113202614379085
2_208973074	ENSG00000141446	ENSG00000229150	2:208973074	-0.0407085534197921	0	0
2_208973074	ENSG00000141446	ENSG00000163254	2:208973074	-0.00488589041004739	0.016	0.0360236350744505
2_208973074	ENSG00000141446	ENSG00000168582	2:208973074	-0.0212415810208733	0.004	0.0113202614379085
2_208973252	ENSG00000141446	ENSG00000229150	2:208973252	-0.0379722557478198	0	0
2_208973252	ENSG00000141446	ENSG00000163254	2:208973252	-0.00400019917736478	0.024	0.0502857142857143
2_208973252	ENSG00000141446	ENSG00000168582	2:208973252	-0.0178783132895585	0	0
2_208974125	ENSG00000141446	ENSG00000229150	2:208974125	0.0341883704020747	0	0
2_208974125	ENSG00000141446	ENSG00000118231	2:208974125	0.0378309186432503	0	0
[truncated: 17,053 more rows]
